# Supplementary material for: Xenon plasma focused ion beam lamella fabrication on high-pressure frozen specimens for structural cell biology
Source: Nat Commun. 2025 Mar 7;16:2286. doi: 10.1038/s41467-025-57493-3 (PMC11889171; doi:10.1038/s41467-025-57493-3)
Supplement: Supplementary file 10 — Source data [file 41467_2025_57493_MOESM10_ESM.zip]

Archive with 217 entries (210 files):
- Source data/
- Source data/Berger&Watson_Source_Data.xlsx
- __MACOSX/Source data/._Berger&Watson_Source_Data.xlsx
- Source data/.DS_Store
- __MACOSX/Source data/._.DS_Store
- Source data/fig4b-d_suppfig10_surface_bfactors+matched_controls/
- Source data/fig2_thickness_measurement/
- Source data/autotem_xe_HW_HPF_ETD.dat
- __MACOSX/Source data/._autotem_xe_HW_HPF_ETD.dat
- Source data/20231219_perparticle_distance.txt
- __MACOSX/Source data/._20231219_perparticle_distance.txt
- Source data/supp4_filtering/
- Source data/fig3f_suppfig9_backside_bfactors/
- Source data/supp6_fsc/
- Source data/fig4f_30nm_bfactors/
- Source data/fig4b-d_suppfig10_surface_bfactors+matched_controls/25to30nm_exp_rep1.txt
- __MACOSX/Source data/fig4b-d_suppfig10_surface_bfactors+matched_controls/._25to30nm_exp_rep1.txt
- Source data/fig4b-d_suppfig10_surface_bfactors+matched_controls/25to30nm_control_rep3.txt
- __MACOSX/Source data/fig4b-d_suppfig10_surface_bfactors+matched_controls/._25to30nm_control_rep3.txt
- Source data/fig4b-d_suppfig10_surface_bfactors+matched_controls/20to25nm_control_rep1.txt
- __MACOSX/Source data/fig4b-d_suppfig10_surface_bfactors+matched_controls/._20to25nm_control_rep1.txt
- Source data/fig4b-d_suppfig10_surface_bfactors+matched_controls/25to30nm_control_rep2.txt
- __MACOSX/Source data/fig4b-d_suppfig10_surface_bfactors+matched_controls/._25to30nm_control_rep2.txt
- Source data/fig4b-d_suppfig10_surface_bfactors+matched_controls/25to30nm_exp_rep2.txt
- __MACOSX/Source data/fig4b-d_suppfig10_surface_bfactors+matched_controls/._25to30nm_exp_rep2.txt
- Source data/fig4b-d_suppfig10_surface_bfactors+matched_controls/20to25nm_control_rep2.txt
- __MACOSX/Source data/fig4b-d_suppfig10_surface_bfactors+matched_controls/._20to25nm_control_rep2.txt
- Source data/fig4b-d_suppfig10_surface_bfactors+matched_controls/20to25nm_control_rep3.txt
- __MACOSX/Source data/fig4b-d_suppfig10_surface_bfactors+matched_controls/._20to25nm_control_rep3.txt
- Source data/fig4b-d_suppfig10_surface_bfactors+matched_controls/25to30nm_control_rep1.txt
- __MACOSX/Source data/fig4b-d_suppfig10_surface_bfactors+matched_controls/._25to30nm_control_rep1.txt
- Source data/fig4b-d_suppfig10_surface_bfactors+matched_controls/25to30nm_exp_rep3.txt
- __MACOSX/Source data/fig4b-d_suppfig10_surface_bfactors+matched_controls/._25to30nm_exp_rep3.txt
- Source data/fig4b-d_suppfig10_surface_bfactors+matched_controls/35to40nm_exp_rep2.txt
- __MACOSX/Source data/fig4b-d_suppfig10_surface_bfactors+matched_controls/._35to40nm_exp_rep2.txt
- Source data/fig4b-d_suppfig10_surface_bfactors+matched_controls/30to35nm_exp_rep1.txt
- __MACOSX/Source data/fig4b-d_suppfig10_surface_bfactors+matched_controls/._30to35nm_exp_rep1.txt
- Source data/fig4b-d_suppfig10_surface_bfactors+matched_controls/.DS_Store
- __MACOSX/Source data/fig4b-d_suppfig10_surface_bfactors+matched_controls/._.DS_Store
- Source data/fig4b-d_suppfig10_surface_bfactors+matched_controls/40to45nm_exp_rep1.txt
- __MACOSX/Source data/fig4b-d_suppfig10_surface_bfactors+matched_controls/._40to45nm_exp_rep1.txt
- Source data/fig4b-d_suppfig10_surface_bfactors+matched_controls/35to40nm_exp_rep3.txt
- __MACOSX/Source data/fig4b-d_suppfig10_surface_bfactors+matched_controls/._35to40nm_exp_rep3.txt
- Source data/fig4b-d_suppfig10_surface_bfactors+matched_controls/35to40nm_exp_rep1.txt
- __MACOSX/Source data/fig4b-d_suppfig10_surface_bfactors+matched_controls/._35to40nm_exp_rep1.txt
- Source data/fig4b-d_suppfig10_surface_bfactors+matched_controls/30to35nm_exp_rep2.txt
- __MACOSX/Source data/fig4b-d_suppfig10_surface_bfactors+matched_controls/._30to35nm_exp_rep2.txt
- Source data/fig4b-d_suppfig10_surface_bfactors+matched_controls/40to45nm_exp_rep3.txt
- __MACOSX/Source data/fig4b-d_suppfig10_surface_bfactors+matched_controls/._40to45nm_exp_rep3.txt
- Source data/fig4b-d_suppfig10_surface_bfactors+matched_controls/30to35nm_exp_rep3.txt
- __MACOSX/Source data/fig4b-d_suppfig10_surface_bfactors+matched_controls/._30to35nm_exp_rep3.txt
- Source data/fig4b-d_suppfig10_surface_bfactors+matched_controls/40to45nm_exp_rep2.txt
- __MACOSX/Source data/fig4b-d_suppfig10_surface_bfactors+matched_controls/._40to45nm_exp_rep2.txt
- Source data/fig4b-d_suppfig10_surface_bfactors+matched_controls/50to55nm_exp_rep1.txt
- __MACOSX/Source data/fig4b-d_suppfig10_surface_bfactors+matched_controls/._50to55nm_exp_rep1.txt
- Source data/fig4b-d_suppfig10_surface_bfactors+matched_controls/20to25nm_exp_rep1.txt
- __MACOSX/Source data/fig4b-d_suppfig10_surface_bfactors+matched_controls/._20to25nm_exp_rep1.txt
- Source data/fig4b-d_suppfig10_surface_bfactors+matched_controls/50to55nm_exp_rep2.txt
- __MACOSX/Source data/fig4b-d_suppfig10_surface_bfactors+matched_controls/._50to55nm_exp_rep2.txt
- Source data/fig4b-d_suppfig10_surface_bfactors+matched_controls/20to25nm_exp_rep3.txt
- __MACOSX/Source data/fig4b-d_suppfig10_surface_bfactors+matched_controls/._20to25nm_exp_rep3.txt
- Source data/fig4b-d_suppfig10_surface_bfactors+matched_controls/50to55nm_exp_rep3.txt
- __MACOSX/Source data/fig4b-d_suppfig10_surface_bfactors+matched_controls/._50to55nm_exp_rep3.txt
- Source data/fig4b-d_suppfig10_surface_bfactors+matched_controls/20to25nm_exp_rep2.txt
- __MACOSX/Source data/fig4b-d_suppfig10_surface_bfactors+matched_controls/._20to25nm_exp_rep2.txt
- Source data/fig4b-d_suppfig10_surface_bfactors+matched_controls/15to20nm_control_rep1.txt
- __MACOSX/Source data/fig4b-d_suppfig10_surface_bfactors+matched_controls/._15to20nm_control_rep1.txt
- Source data/fig4b-d_suppfig10_surface_bfactors+matched_controls/15to20nm_exp_rep3.txt
- __MACOSX/Source data/fig4b-d_suppfig10_surface_bfactors+matched_controls/._15to20nm_exp_rep3.txt
- Source data/fig4b-d_suppfig10_surface_bfactors+matched_controls/45to50nm_exp_rep1.txt
- __MACOSX/Source data/fig4b-d_suppfig10_surface_bfactors+matched_controls/._45to50nm_exp_rep1.txt
- Source data/fig4b-d_suppfig10_surface_bfactors+matched_controls/55to60nm_control_rep1.txt
- __MACOSX/Source data/fig4b-d_suppfig10_surface_bfactors+matched_controls/._55to60nm_control_rep1.txt
- Source data/fig4b-d_suppfig10_surface_bfactors+matched_controls/10to15nm_control_rep1.txt
- __MACOSX/Source data/fig4b-d_suppfig10_surface_bfactors+matched_controls/._10to15nm_control_rep1.txt
- Source data/fig4b-d_suppfig10_surface_bfactors+matched_controls/15to20nm_exp_rep2.txt
- __MACOSX/Source data/fig4b-d_suppfig10_surface_bfactors+matched_controls/._15to20nm_exp_rep2.txt
- Source data/fig4b-d_suppfig10_surface_bfactors+matched_controls/50to55nm_control_rep1.txt
- __MACOSX/Source data/fig4b-d_suppfig10_surface_bfactors+matched_controls/._50to55nm_control_rep1.txt
- Source data/fig4b-d_suppfig10_surface_bfactors+matched_controls/15to20nm_control_rep2.txt
- __MACOSX/Source data/fig4b-d_suppfig10_surface_bfactors+matched_controls/._15to20nm_control_rep2.txt
- Source data/fig4b-d_suppfig10_surface_bfactors+matched_controls/50to55nm_control_rep3.txt
- __MACOSX/Source data/fig4b-d_suppfig10_surface_bfactors+matched_controls/._50to55nm_control_rep3.txt
- Source data/fig4b-d_suppfig10_surface_bfactors+matched_controls/45to50nm_exp_rep2.txt
- __MACOSX/Source data/fig4b-d_suppfig10_surface_bfactors+matched_controls/._45to50nm_exp_rep2.txt
- Source data/fig4b-d_suppfig10_surface_bfactors+matched_controls/55to60nm_control_rep2.txt
- __MACOSX/Source data/fig4b-d_suppfig10_surface_bfactors+matched_controls/._55to60nm_control_rep2.txt
- Source data/fig4b-d_suppfig10_surface_bfactors+matched_controls/10to15nm_control_rep3.txt
- __MACOSX/Source data/fig4b-d_suppfig10_surface_bfactors+matched_controls/._10to15nm_control_rep3.txt
- Source data/fig4b-d_suppfig10_surface_bfactors+matched_controls/10to15nm_control_rep2.txt
- __MACOSX/Source data/fig4b-d_suppfig10_surface_bfactors+matched_controls/._10to15nm_control_rep2.txt
- Source data/fig4b-d_suppfig10_surface_bfactors+matched_controls/55to60nm_control_rep3.txt
- __MACOSX/Source data/fig4b-d_suppfig10_surface_bfactors+matched_controls/._55to60nm_control_rep3.txt
- Source data/fig4b-d_suppfig10_surface_bfactors+matched_controls/45to50nm_exp_rep3.txt
- __MACOSX/Source data/fig4b-d_suppfig10_surface_bfactors+matched_controls/._45to50nm_exp_rep3.txt
- Source data/fig4b-d_suppfig10_surface_bfactors+matched_controls/15to20nm_exp_rep1.txt
- __MACOSX/Source data/fig4b-d_suppfig10_surface_bfactors+matched_controls/._15to20nm_exp_rep1.txt
- Source data/fig4b-d_suppfig10_surface_bfactors+matched_controls/50to55nm_control_rep2.txt
- __MACOSX/Source data/fig4b-d_suppfig10_surface_bfactors+matched_controls/._50to55nm_control_rep2.txt
- Source data/fig4b-d_suppfig10_surface_bfactors+matched_controls/15to20nm_control_rep3.txt
- __MACOSX/Source data/fig4b-d_suppfig10_surface_bfactors+matched_controls/._15to20nm_control_rep3.txt
- Source data/fig4b-d_suppfig10_surface_bfactors+matched_controls/35to40nm_control_rep2.txt
- __MACOSX/Source data/fig4b-d_suppfig10_surface_bfactors+matched_controls/._35to40nm_control_rep2.txt
- Source data/fig4b-d_suppfig10_surface_bfactors+matched_controls/35to40nm_control_rep3.txt
- __MACOSX/Source data/fig4b-d_suppfig10_surface_bfactors+matched_controls/._35to40nm_control_rep3.txt
- Source data/fig4b-d_suppfig10_surface_bfactors+matched_controls/35to40nm_control_rep1.txt
- __MACOSX/Source data/fig4b-d_suppfig10_surface_bfactors+matched_controls/._35to40nm_control_rep1.txt
- Source data/fig4b-d_suppfig10_surface_bfactors+matched_controls/30to35nm_control_rep2.txt
- __MACOSX/Source data/fig4b-d_suppfig10_surface_bfactors+matched_controls/._30to35nm_control_rep2.txt
- Source data/fig4b-d_suppfig10_surface_bfactors+matched_controls/30to35nm_control_rep3.txt
- __MACOSX/Source data/fig4b-d_suppfig10_surface_bfactors+matched_controls/._30to35nm_control_rep3.txt
- Source data/fig4b-d_suppfig10_surface_bfactors+matched_controls/30to35nm_control_rep1.txt
- __MACOSX/Source data/fig4b-d_suppfig10_surface_bfactors+matched_controls/._30to35nm_control_rep1.txt
- Source data/fig4b-d_suppfig10_surface_bfactors+matched_controls/05to10nm_control_rep1.txt
- __MACOSX/Source data/fig4b-d_suppfig10_surface_bfactors+matched_controls/._05to10nm_control_rep1.txt
- Source data/fig4b-d_suppfig10_surface_bfactors+matched_controls/55to60nm_exp_rep1.txt
- __MACOSX/Source data/fig4b-d_suppfig10_surface_bfactors+matched_controls/._55to60nm_exp_rep1.txt
- Source data/fig4b-d_suppfig10_surface_bfactors+matched_controls/40to45nm_control_rep3.txt
- __MACOSX/Source data/fig4b-d_suppfig10_surface_bfactors+matched_controls/._40to45nm_control_rep3.txt
- Source data/fig4b-d_suppfig10_surface_bfactors+matched_controls/45to50nm_control_rep1.txt
- __MACOSX/Source data/fig4b-d_suppfig10_surface_bfactors+matched_controls/._45to50nm_control_rep1.txt
- Source data/fig4b-d_suppfig10_surface_bfactors+matched_controls/05to10nm_exp_rep3.txt
- __MACOSX/Source data/fig4b-d_suppfig10_surface_bfactors+matched_controls/._05to10nm_exp_rep3.txt
- Source data/fig4b-d_suppfig10_surface_bfactors+matched_controls/average_distances_from_surface_xe_bfactors.txt
- __MACOSX/Source data/fig4b-d_suppfig10_surface_bfactors+matched_controls/._average_distances_from_surface_xe_bfactors.txt
- Source data/fig4b-d_suppfig10_surface_bfactors+matched_controls/05to10nm_exp_rep2.txt
- __MACOSX/Source data/fig4b-d_suppfig10_surface_bfactors+matched_controls/._05to10nm_exp_rep2.txt
- Source data/fig4b-d_suppfig10_surface_bfactors+matched_controls/40to45nm_control_rep2.txt
- __MACOSX/Source data/fig4b-d_suppfig10_surface_bfactors+matched_controls/._40to45nm_control_rep2.txt
- Source data/fig4b-d_suppfig10_surface_bfactors+matched_controls/05to10nm_control_rep2.txt
- __MACOSX/Source data/fig4b-d_suppfig10_surface_bfactors+matched_controls/._05to10nm_control_rep2.txt
- Source data/fig4b-d_suppfig10_surface_bfactors+matched_controls/55to60nm_exp_rep2.txt
- __MACOSX/Source data/fig4b-d_suppfig10_surface_bfactors+matched_controls/._55to60nm_exp_rep2.txt
- Source data/fig4b-d_suppfig10_surface_bfactors+matched_controls/45to50nm_control_rep2.txt
- __MACOSX/Source data/fig4b-d_suppfig10_surface_bfactors+matched_controls/._45to50nm_control_rep2.txt
- Source data/fig4b-d_suppfig10_surface_bfactors+matched_controls/05to10nm_exp_rep1.txt
- __MACOSX/Source data/fig4b-d_suppfig10_surface_bfactors+matched_controls/._05to10nm_exp_rep1.txt
- Source data/fig4b-d_suppfig10_surface_bfactors+matched_controls/45to50nm_control_rep3.txt
- __MACOSX/Source data/fig4b-d_suppfig10_surface_bfactors+matched_controls/._45to50nm_control_rep3.txt
- Source data/fig4b-d_suppfig10_surface_bfactors+matched_controls/40to45nm_control_rep1.txt
- __MACOSX/Source data/fig4b-d_suppfig10_surface_bfactors+matched_controls/._40to45nm_control_rep1.txt
- Source data/fig4b-d_suppfig10_surface_bfactors+matched_controls/55to60nm_exp_rep3.txt
- __MACOSX/Source data/fig4b-d_suppfig10_surface_bfactors+matched_controls/._55to60nm_exp_rep3.txt
- Source data/fig4b-d_suppfig10_surface_bfactors+matched_controls/05to10nm_control_rep3.txt
- __MACOSX/Source data/fig4b-d_suppfig10_surface_bfactors+matched_controls/._05to10nm_control_rep3.txt
- Source data/fig4b-d_suppfig10_surface_bfactors+matched_controls/10to15nm_exp_rep3.txt
- __MACOSX/Source data/fig4b-d_suppfig10_surface_bfactors+matched_controls/._10to15nm_exp_rep3.txt
- Source data/fig4b-d_suppfig10_surface_bfactors+matched_controls/10to15nm_exp_rep2.txt
- __MACOSX/Source data/fig4b-d_suppfig10_surface_bfactors+matched_controls/._10to15nm_exp_rep2.txt
- Source data/fig4b-d_suppfig10_surface_bfactors+matched_controls/10to15nm_exp_rep1.txt
- __MACOSX/Source data/fig4b-d_suppfig10_surface_bfactors+matched_controls/._10to15nm_exp_rep1.txt
- Source data/fig2_thickness_measurement/yeast_thickness_dataset2_nm.txt
- __MACOSX/Source data/fig2_thickness_measurement/._yeast_thickness_dataset2_nm.txt
- Source data/fig2_thickness_measurement/yeast_thickness_dataset1_nm.txt
- __MACOSX/Source data/fig2_thickness_measurement/._yeast_thickness_dataset1_nm.txt
- Source data/supp4_filtering/confidence_distribution_raw_isonet.txt
- __MACOSX/Source data/supp4_filtering/._confidence_distribution_raw_isonet.txt
- Source data/supp4_filtering/confidence_distribution_raw_bandpass.txt
- __MACOSX/Source data/supp4_filtering/._confidence_distribution_raw_bandpass.txt
- Source data/supp4_filtering/confidence_distribution_raw_unfiltered.txt
- __MACOSX/Source data/supp4_filtering/._confidence_distribution_raw_unfiltered.txt
- Source data/supp4_filtering/confidence_distribution_raw_emdeconv.txt
- __MACOSX/Source data/supp4_filtering/._confidence_distribution_raw_emdeconv.txt
- Source data/fig3f_suppfig9_backside_bfactors/.DS_Store
- __MACOSX/Source data/fig3f_suppfig9_backside_bfactors/._.DS_Store
- Source data/fig3f_suppfig9_backside_bfactors/backside_3to4um_rev1.txt
- __MACOSX/Source data/fig3f_suppfig9_backside_bfactors/._backside_3to4um_rev1.txt
- Source data/fig3f_suppfig9_backside_bfactors/backside_1to2um_rev1.txt
- __MACOSX/Source data/fig3f_suppfig9_backside_bfactors/._backside_1to2um_rev1.txt
- Source data/fig3f_suppfig9_backside_bfactors/backside_0to1um_rev1.txt
- __MACOSX/Source data/fig3f_suppfig9_backside_bfactors/._backside_0to1um_rev1.txt
- Source data/fig3f_suppfig9_backside_bfactors/backside_3to4um_rev2.txt
- __MACOSX/Source data/fig3f_suppfig9_backside_bfactors/._backside_3to4um_rev2.txt
- Source data/fig3f_suppfig9_backside_bfactors/backside_1to2um_rev2.txt
- __MACOSX/Source data/fig3f_suppfig9_backside_bfactors/._backside_1to2um_rev2.txt
- Source data/fig3f_suppfig9_backside_bfactors/backside_0to1um_rev2.txt
- __MACOSX/Source data/fig3f_suppfig9_backside_bfactors/._backside_0to1um_rev2.txt
- Source data/fig3f_suppfig9_backside_bfactors/backside_0to1um_rev3.txt
- __MACOSX/Source data/fig3f_suppfig9_backside_bfactors/._backside_0to1um_rev3.txt
- Source data/fig3f_suppfig9_backside_bfactors/backside_1to2um_rev3.txt
- __MACOSX/Source data/fig3f_suppfig9_backside_bfactors/._backside_1to2um_rev3.txt
- Source data/fig3f_suppfig9_backside_bfactors/backside_3to4um_rev3.txt
- __MACOSX/Source data/fig3f_suppfig9_backside_bfactors/._backside_3to4um_rev3.txt
- Source data/fig3f_suppfig9_backside_bfactors/backside_2to3um_rev2.txt
- __MACOSX/Source data/fig3f_suppfig9_backside_bfactors/._backside_2to3um_rev2.txt
- Source data/fig3f_suppfig9_backside_bfactors/backside_4to5um_rev3.txt
- __MACOSX/Source data/fig3f_suppfig9_backside_bfactors/._backside_4to5um_rev3.txt
- Source data/fig3f_suppfig9_backside_bfactors/backside_4to5um_rev2.txt
- __MACOSX/Source data/fig3f_suppfig9_backside_bfactors/._backside_4to5um_rev2.txt
- Source data/fig3f_suppfig9_backside_bfactors/backside_2to3um_rev3.txt
- __MACOSX/Source data/fig3f_suppfig9_backside_bfactors/._backside_2to3um_rev3.txt
- Source data/fig3f_suppfig9_backside_bfactors/backside_2to3um_rev1.txt
- __MACOSX/Source data/fig3f_suppfig9_backside_bfactors/._backside_2to3um_rev1.txt
- Source data/fig3f_suppfig9_backside_bfactors/backside_4to5um_rev1.txt
- __MACOSX/Source data/fig3f_suppfig9_backside_bfactors/._backside_4to5um_rev1.txt
- Source data/supp6_fsc/FSC_sourcedata.star
- __MACOSX/Source data/supp6_fsc/._FSC_sourcedata.star
- Source data/fig4f_30nm_bfactors/.DS_Store
- __MACOSX/Source data/fig4f_30nm_bfactors/._.DS_Store
- Source data/fig4f_30nm_bfactors/bfactor_comp_gt30nm_rev2.txt
- __MACOSX/Source data/fig4f_30nm_bfactors/._bfactor_comp_gt30nm_rev2.txt
- Source data/fig4f_30nm_bfactors/bfactor_comp_gt30nm_rev3.txt
- __MACOSX/Source data/fig4f_30nm_bfactors/._bfactor_comp_gt30nm_rev3.txt
- Source data/fig4f_30nm_bfactors/bfactor_comp_gt30nm_rev1.txt
- __MACOSX/Source data/fig4f_30nm_bfactors/._bfactor_comp_gt30nm_rev1.txt
- Source data/fig4f_30nm_bfactors/bfactor_comp_all_rev2.txt
- __MACOSX/Source data/fig4f_30nm_bfactors/._bfactor_comp_all_rev2.txt
- Source data/fig4f_30nm_bfactors/bfactor_comp_all_rev3.txt
- __MACOSX/Source data/fig4f_30nm_bfactors/._bfactor_comp_all_rev3.txt
- Source data/fig4f_30nm_bfactors/bfactor_comp_all_rev1.txt
- __MACOSX/Source data/fig4f_30nm_bfactors/._bfactor_comp_all_rev1.txt
- Source data/fig4f_30nm_bfactors/bfactor_comp_lt30nm_rev1.txt
- __MACOSX/Source data/fig4f_30nm_bfactors/._bfactor_comp_lt30nm_rev1.txt
- Source data/fig4f_30nm_bfactors/bfactor_comp_lt30nm_rev2.txt
- __MACOSX/Source data/fig4f_30nm_bfactors/._bfactor_comp_lt30nm_rev2.txt
- Source data/fig4f_30nm_bfactors/bfactor_comp_lt30nm_rev3.txt
- __MACOSX/Source data/fig4f_30nm_bfactors/._bfactor_comp_lt30nm_rev3.txt
