# Supplementary material for: Xenon plasma focused ion beam lamella fabrication on high-pressure frozen specimens for structural cell biology
Source: Nat Commun. 2025 Mar 7;16:2286. doi: 10.1038/s41467-025-57493-3 (PMC11889171; doi:10.1038/s41467-025-57493-3)
Supplement: Supplementary file 10 — Source data [file 41467_2025_57493_MOESM10_ESM.zip › Source data/Berger&Watson_Source_Data.xlsx]

## Sheet: tomograms & STA
TIR	Name of tilt-series and tomogram after renaming
Lamella_ID	number identifieer of the lamella the tilt-series was acquired on
excluded	Tomograms excluded from further processing (see materials and methods for criteria)
excluded_M	Excluded during M processing, due to software error
Thickness (nm)	Local thickness value of each tomogram, obtained from minimal distance between surface annotations
GIS (um)	Distance of centre of position where tilt-series were acquired to the GIS layer
distance_backside (um)	Distance of the centre of position where tilt-series were acquired to the amorphous area on the backside of the lamellae
cryolo_ribo	number of ribosomes identified by cryolo model (trained and applied on Isonet filtered tomograms)
class_ribo	number of ribosomes identified after classification
post_M	Number of ribosomes retained post
TIR	Lamella_ID	excluded	excluded_M	Thickness (nm)	GIS (um)	distance_backside (um)	cryolo_ribo	class_ribo	Comment
TIR239	1			241.125			899	313
TIR240	3			212.407	6.4	8.5	716	400
TIR241	3	1			8.2	8	128	92
TIR242	3			243.208	9.3	8.2	548	349
TIR243	3			202.898	10.6	3.9	628	273
TIR244	3	1			9.5	3.4	106	72
TIR245	3			211.692	13.2	3.5	836	374
TIR246	3			186.312	12.3	1.5	1126	683
TIR247	3			188.69	5.3	12	1246	805
TIR248	3			140.308	2.4	7.9	713	548
TIR249	3			115.77	1.1	8.3	160	84
TIR250	3			122.274	0.6	10.2	710	367
TIR251	5			172.012	4.7	12.8	1183	817
TIR252	5			192.751	5.6	12.9	1129	427
TIR253	5			157.626	1.8	11.3	858	379
TIR254	5			160.5	3.1	12	714	375
TIR255	5	1			1.6	17	7	2
TIR256	5			140.362	1.1	13.6	940	558
TIR257	5			176.477	6.2	11.2	1065	482
TIR258	5			207.587	7.4	9.9	940	382
TIR259	5			209.086	8.4	10.2	1281	608
TIR260	5			216.667	9.5	9.5	835	383
TIR261	5			182.995	4.8	9.4	1234	658
TIR262	5			181.467	4.4	8.7	1002	432
TIR263	5			192.634	6.7	8	1255	722
TIR264	5			202.024	10.1	8.5	1278	704
TIR265	5			152.532	2.2	9.1	919	463
TIR266	5	1			11.6	6.9	1160	110
TIR267	5	1			12.2	6.8	915	111
TIR268	5	1			10.6	6.9	1033	137
TIR269	5			182.203	8.7	4.3	1586	1001
TIR270	5			167.424	6.7	4.6	1013	727
TIR271	5			180.056	6.5	5.2	759	438
TIR272	5	1			12.5	4.8	450	178
TIR273	5	1			13.3	4.6	1223	160
TIR274	5	1			10.8	2.8	1288	155
TIR275	5	1			8.6	3.8	56	1
TIR276	5	1			13.5	2.8	1056	187
TIR277	5	1			14.5	3.2	1089	294
TIR278	5	1			10.9	1.7	948	120
TIR279	5	1			6	3.1	984	148
TIR280	5	1			11.8	1.3	955	254
TIR281	5	1			13.3	1.4	271	22
TIR282	5			175.37	10.3	0.4	903	658
TIR283	5			184.842	8.9	0.6	907	198
TIR284	5			174.289	11.8	0.1	768	40
TIR285	5			160.432	4.2	7.2	891	548
TIR286	6	1			10.3	0.6	822	382
TIR287	6			185.255	9.8	0.9	675	463
TIR288	6	1			12.2	0.9	153	7
TIR289	6			246.803	15.1	1.6	1244	596
TIR290	6	1			13.5	2.4	125	1
TIR291	6			271.975	16.5	0.7	768	273
TIR292	6			267.904	14.9	2.4	1165	306
TIR293	6			215.555	10.3	2.9	594	347
TIR294	6			200.421	9.4	2.5	413	36
TIR295	6			242.106	13.1	3.6	1559	689
TIR296	6			256.081	13.8	3.7	988	249
TIR297	6			259.211	11.5	5.7	1773	505
TIR298	6			210.01	7.2	3.6	456	216
TIR299	6		1	209.129	7	3.4	782	145
TIR300	6			246.377	11	7.1	815	10
TIR301	7			209.23	12.8	1.4	1127	333
TIR302	7			222.41	14.3	0.9	988	379
TIR303	7			237.791	15.2	0.6	1114	529
TIR304	7	1					462	212
TIR305	7			218.877	13.6	1.9	1117	481
TIR306	7			185.191	11.5	3.7	771	418
TIR307	7			211.088	12.5	2.6	860	670
TIR308	7			241.865	13	3.1	1015	561
TIR309	7			184.262	8.1	5.2	1199	570
TIR310	7			166.924	9	4.6	711	364
TIR311	7			189.293	9.3	4.7	1097	629
TIR312	7			200.744	10.2	1.7	1418	969
TIR313	7		1	208.609	13	0.4	736	379
TIR314	7		1	179.685	10.5	2.7	858	188
TIR315	7			179.951	3.8	11.7	1243	958
TIR316	7			218.03	5.2	10.8	1114	599
TIR317	7	1					69	0
TIR318	7	1					570	328
TIR319	7			190.614			1335	1019
TIR320	7			207.103	8.7	6.8	1261	848
TIR321	7		1	268.893			1333	476
TIR322	8			222.694	13.1	2.2	1323	744
TIR323	8	1			15.4	2.5	0	0
TIR324	8			228.64	11.8	3.9	1487	693
TIR325	8			270.127	10.7	4.2	852	62
TIR326	8			223.152	15	3.2	843	528
TIR327	8			212.331	8.2	6.2	581	50
TIR328	8		1	211.205	10.6	5.6	1084	562
TIR329	8			184.283	7	6.4	725	412
TIR330	8			227.095	8.7	7.8	1247	745
TIR331	8			245.788	9.9	7.6	1453	884
TIR332	8			214.616	6.1	8.5	1156	691
TIR333	8			172.275	1	14.6	1026	731
TIR334	8			150.145	1.5	7.4	532	348
TIR335	8			168.615	3.5	7.74	794	422
TIR336	8			155.328	2	10.3	1203	709
TIR337	8		1	163.55	0.6	12	469	250
TIR338	13			195.336	12.3	1.7	654	349
TIR339	13	1			13.7	-0.6	5	0
TIR340	13			209.325	10.6	4.4	875	324
TIR341	13			211.473	11	3.3	807	205
TIR342	13			272.284	11.4	4	1089	152
TIR343	13			200.591	8.8	5.6	699	327
TIR344	13			191.003	6.5	7.4	1064	490
TIR345	13			170.649	4.4	9.9	1285	952
TIR346	13			139.639	1.2	12.6	853	606
TIR347	11		1	198.938	13.4	0.7	1007	650
TIR348	11			193.432	14.5	0.5	1073	562
TIR349	11			192.626	13.2	1.4	1353	416
TIR350	11	1			11.8	1.8	127	10
TIR351	11			196.935	11.7	2.9	978	595
TIR352	11			192.771	10.4	3.3	959	536
TIR353	11			188.493	10.2	3.7	1024	474
TIR354	11			131.099	8.4	5.8	564	361
TIR355	11	1					50	3
TIR356	11	1					370	173
TIR357	11	1					70	8
TIR358	11			196.705	9	6.3	1236	645
TIR359	11			133.363	9.5	5.8	910	523
TIR360	11			121.372	11.2	4.1	368	223
TIR361	11			182.026	13.5	1.4	1147	763
TIR362	11			164.826	14	0.9	652	304
TIR363	16			265.702	11.5	1.3	1399	439
TIR364	16	1					775	8
TIR365	16	1					13	2
TIR366	16	1					1236	122
TIR367	16	1					951	52
TIR368	16	1					1199	20
TIR369	16	1					1061	50
TIR370	16	1					941	30
TIR371	16	1					624	25
TIR372	16	1					143	0
TIR373	16	1					1184	43
TIR374	16	1					285	3
TIR375	16	1					1323	42
TIR376	16	1					725	24
TIR377	16	1					29	2
TIR378	16	1					24	1
TIR379	16	1					166	5
TIR380	16	1					920	305
TIR381	16	1					889	218
TIR382	16	1					305	36
TIR383	17			185.628	9.3	1	1068	684
TIR384	17	1			10.9	1.1	345	61
TIR385	17	1			9.8	1	1278	905
TIR386	17			171.852	6.5	2.6	871	563
TIR387	17			186.877	8.5	2	782	377
TIR388	17			178.504	9.5	2.1	810	135
TIR389	17			154.408	4.7	3.8	1211	920
TIR390	17			189.477	8.1	3.6	1161	733
TIR391	17			138.429	3.4	6.1	1093	772
TIR392	17			155.81	3.2	7.3	785	540
TIR393	17			185.678	6.3	6.7	1001	564
TIR394	17			232.464	15.2	0.8	1403	469
TIR395	17			217.746	15.9	0.8	938	453
TIR396	17			193.474	13.2	1	1097	579
TIR397	17			218.847	13.5	2.6	1492	929
TIR398	17			233.724	16.1	1.7	1038	620
TIR399	17			183.147	11.9	2.3	952	511
TIR400	17			201.829	11.1	2.5	1036	467
TIR401	17			191.16	9.9	3.7	1207	776
TIR402	17			214.878	10.7	4.5	1058	612
TIR403	17			192.208	9.5	4.8	1156	763
TIR404	17			157.69	3.1	9	990	617
TIR405	17			174.646	4.9	8.3	576	308
TIR406	17			172.648	3.3	8.3	1087	645
TIR407	17			164.752	1.8	9	1196	901
TIR408	17			214.534	11.2	6.7	1269	812
TIR409	17		1	212.199	7.9	7.6	1016	446
TIR410	17			220.048	7	9.1	1522	876
TIR411	17			214.219	9.4	7.9	938	293
TIR412	17	1			8.4	7.9	895	342
TIR413	17			200.115	6.9	10.2	1338	956
TIR414	17			193.583	6.8	10.5	1361	898
TIR415	17			179.148	4.8	12.8	1276	928
TIR416	10			134.397	1.9	7.2	924	650
TIR417	10			156.018	3.1	6.9	824	571
TIR418	10			150.55	5.2	7.2	356	51
TIR419	10	1					7	1
TIR420	10	1					126	1
TIR421	10	1					22	1
TIR422	10	1					0	0
TIR423	10			201.765	11.7	4.7	1424	853
TIR424	10	1					31	0
TIR425	10	1					95	3
TIR426	10			160.735	3.9	10.5	637	360
TIR427	10	1					257	171
TIR428	9			225.183	7.6	0.9	494	318
TIR429	9			229.942	7.5	0.4	1063	701
TIR430	9			258.979	9.1	0.9	1137	588
TIR431	9			232.315	6.7	1.7	1295	373
TIR432	9			261.007	7.8	1.9	1489	431
TIR433	9			266.672	7.2	2.8	1191	684
TIR434	9			249.304	6	3.7	623	50
TIR435	9			225.109	3.7	4.3	822	493
TIR436	9	1					133	0
TIR437	9			235.558	3.2	6.2	1129	590
TIR438	9			204.864	2	5.6	1255	793
TIR439	9			246.88	3.9	6.3	622	299
TIR440	9		1	262.447	3.9	7.8	939	530
TIR441	9			241.751			1023	491
TIR442	9			260.567	3.7	7.1	798	438
TIR443	9	1			14.8	0.7	233	28
TIR444	9	1					351	21
TIR445	9	1					45	2
TIR446	9	1					669	66
TIR447	9	1					402	19
TIR448	9	1					906	286
TIR449	19	1					920	73
TIR450	19	1					996	72
TIR451	19	1					398	8
TIR452	19	1					427	10
TIR453	19	1					843	28
TIR454	19	1					796	33
TIR455	19	1					551	12
TIR456	19	1					523	30
TIR457	19	1					1149	155
TIR458	19	1					728	13
TIR459	19	1					138	1
TIR460	19	1					1	0
TIR461	19	1					759	13
TIR462	19	1					500	14
TIR463	19	1					896	18
TIR464	19	1					522	6
TIR465	19	1					262	6
TIR466	19	1					327	10
TIR467	18	1					238	11
TIR468	18			234.293	12.5	0.5	515	100
TIR469	18	1					161	31
TIR470	18			247.698	12.2	1.4	1309	482
TIR471	18		1	261.661	12.8	1.8	838	183
TIR472	18			227.384	8.4	2.6	1363	425
TIR473	18	1					47	0
TIR474	18			210.517	4.2	2.7	697	404
TIR475	18			208.29	3.7	4.1	633	399
TIR476	18			205.011	5.3	4.8	674	112
TIR477	18			206.32	3.1	9.3	989	66
TIR478	20	1					194	90
TIR479	20	1					271	81
TIR480	20	1					78	13
TIR481	20	1					76	0
TIR482	20	1					5	0
TIR483	20	1					37	0
TIR484	20	1					2	0
TIR485	20	1					46	0
TIR486	20	1					1	0
TIR487	20	1					30	0
TIR488	20	1					46	0
TIR489	20	1					469	1
TIR490	20			229.011	12.5	4.8	1158	372
TIR491	20	1					460	12
TIR492	20			228.694	11.8	5.6	570	168
TIR493	20	1					61	1
TIR494	20			196.624	10.2	7.4	949	520
TIR495	20	1					46	0
TIR496	20			218.109	10.1	7.3	537	184
TIR497	20		1	196.85	10.6	6	1047	516
TIR498	20			219.273	8.5	9.2	1358	472
TIR499	20	1					397	23
TIR500	20			200.598	7.8	9.5	465	198
TIR501	20			239.56	8.3	9.7	665	199
TIR502	20			192.966	8.5	8.3	931	501
TIR503	20	1					200	29
TIR504	20			201.763	5.7	11.9	969	405
TIR505	20			247.752	6.4	11.8	1171	355
TIR506	20			188.317	6.1	10.9	947	681
TIR507	20			242.102			565	276
TIR508	20			179.801	3.2	14.3	944	588
TIR509	20			170.208	2.4	15	429	191
TIR510	20	1			10.1	5.5	178	14
TIR511	20			210.5	7.1	5.5	846	432
TIR512	20			226.502	5.5	9.2	597	300
TIR513	20			188.482	7.1	8.4	689	409
TIR514	20			207.481	5.9	9.4	721	317
TIR515	20		1	214.821	5.3	8.2	1011	444
TIR516	20			199.954	4.5	10.6	925	444
TIR517	20			177.355	6.5	9.6	745	388
TIR518	20		1	176.56	5.4	10.6	904	527
TIR519	20			190.837	4.4	10.4	650	290
TIR520	20			196.675	1.5	10.9	549	302
TIR521	8	1					574	16	Excluded test lamella
TIR522	8	1					326	6	Excluded test lamella
TIR523	8	1					46	3	Excluded test lamella
TIR524	8	1					699	48	Excluded test lamella
TIR525	8	1					828	49	Excluded test lamella
TIR526	6	1					952	527
TIR527	6	1					904	399
TIR528	6			210.357	7.3	7	889	484
TIR529	6	1					271	88
																						#DIV/0!
																						#DIV/0!
																						#DIV/0!
																						#DIV/0!
																						#DIV/0!

## Sheet: length amorphous layer
Sample	Trench milling current (nA)	Lamella_ID	area (um^2)	lamella width of segmented area (um)	avg. length of amorpheus layer (um)
E. coli	60	1	6.526	8.64	0.755324
E. coli	60	3	7.421	11.6	0.639741
E. coli	60	5	17.702	13.47	1.31418
E. coli	60	6	11.283	13.39	0.842644
E. coli	60	7	5.219	10.49	0.497521
E. coli	60	8	4.788	11.3	0.423717
E. coli	60	9	11.178	11.5	0.972
E. coli	60	10	10.368	14.29	0.725542
E. coli	60	11	6.973	11.8	0.590932
E. coli	60	13	12.367	14.38	0.860014
E. coli	60	16	4.667	6.75	0.691407
E. coli	60	17	7.872	13.3	0.59188
E. coli	60	18	5.395	9.29	0.580732
E. coli	60	19	5.495	6.85	0.80219
E. coli	60	20	5.685	9.85	0.577157
Yeast	4	2	7.214	13.65	0.528498
Yeast	4	3	1.283	2.85	0.450175
Yeast	4	4	5.887	14.35	0.410244
Yeast	4	5	3.075	6.14	0.500814
Yeast	4	6	9.298	15.57	0.597174
Yeast	30	1	11.069	15.87	0.69748
Yeast	31	2	13.357	16	0.834812
Yeast	32	3	8.776	16.01	0.548157
Yeast	33	4	11.756	16.02	0.733833
Yeast	34	5	15.558	15.88	0.979723
Yeast	35	6	10.767	14.47	0.744091
Yeast	36	7	10.754	15.95	0.674232
Yeast	37	8	17.591	16	1.09944
Yeast	38	10	9.347	10.68	0.875187
Yeast	39	11	7.234	8.68	0.83341
Yeast	40	12	13.364	12.07	1.10721
Yeast	41	13	15.098	14.97	1.00855
Yeast	42	14	3.098	6.31	0.490967
Yeast	43	15	4.972	7.02	0.708262
Yeast	44	16	15.266	16.01	0.953529
Yeast	45	18	15.227	15.83	0.961908
Yeast	46	19	11.449	15.75	0.726921
Yeast	47	20	8.541	15.81	0.540228
Yeast	48	21	13.112	15.77	0.831452
Yeast	49	22	3.983	5.87	0.678535
Yeast	50	23	10.479	15.78	0.664068
