# Supplementary material for: Xenon plasma focused ion beam lamella fabrication on high-pressure frozen specimens for structural cell biology
Source: Nat Commun. 2025 Mar 7;16:2286. doi: 10.1038/s41467-025-57493-3 (PMC11889171; doi:10.1038/s41467-025-57493-3)
Supplement: Supplementary file 10 — Source data [file 41467_2025_57493_MOESM10_ESM.zip › Source data/autotem_xe_HW_HPF_ETD.dat]

<?xml version="1.0" encoding="utf-8" standalone="yes"?>
<AutoTEM>
  <Template>
    <Version>2.4.2</Version>
    <CoreVersion>10.0.6.47</CoreVersion>
    <Id>e4ed5527-b77c-47ea-a281-348b57072ce5</Id>
    <IonColumnType>Zeus</IonColumnType>
    <Name>xe_HW_HPF_ETD</Name>
    <IsTemplate>true</IsTemplate>
    <TemplateReference>e4ed5527-b77c-47ea-a281-348b57072ce5</TemplateReference>
    <DefaultTemplateReference>1cca4f3a-4ced-41a5-8bb2-4cd1e47174a0</DefaultTemplateReference>
    <Parameters>
      <LamellaWidth>16 μm</LamellaWidth>
      <LamellaDepth>3 μm</LamellaDepth>
      <ChunkThickness />
      <FeatureDepth>125 nm</FeatureDepth>
      <FinalThickness>120 nm</FinalThickness>
      <ActualChunkThickness />
      <ChunkSetupType>CenterOnSite</ChunkSetupType>
      <ChunkEucentricStagePosition />
      <ChunkCoincidenceStagePosition />
      <ChunkWeldingManipulatorRotation />
      <GridWeldingManipulatorRotation />
      <GridCoincidenceStagePosition />
      <ChunkCoincidenceIonWorkingDistance />
      <ChunkCoincidenceElectronWorkingDistance />
      <GridCoincidenceIonWorkingDistance />
      <GridCoincidenceElectronWorkingDistance />
      <ChunkEucentricIonWorkingDistance />
      <ChunkEucentricElectronWorkingDistance />
      <ThinningStagePosition />
      <Position>
        <X>0 m</X>
        <Y>0 m</Y>
      </Position>
      <GridPosition>
        <X>0 m</X>
        <Y>0 m</Y>
      </GridPosition>
      <ElectronGridPosition>
        <X>0 m</X>
        <Y>0 m</Y>
      </ElectronGridPosition>
      <ThinningPosition>
        <X>0 m</X>
        <Y>0 m</Y>
      </ThinningPosition>
      <ElectronDepositionPosition>
        <X>0 m</X>
        <Y>0 m</Y>
      </ElectronDepositionPosition>
      <ElectronDepositionStagePosition />
      <DepthCorrection>1</DepthCorrection>
      <CutoutType>JCut</CutoutType>
      <CutoutStrategyType>SingleSided</CutoutStrategyType>
      <CutoutStageTilt>0 °</CutoutStageTilt>
      <UndercutThickness>1 μm</UndercutThickness>
      <ThinningHolderType>Normal</ThinningHolderType>
      <BridgeLength>1 μm</BridgeLength>
      <BridgeThickness>120 nm</BridgeThickness>
      <BridgeHeight>0 m</BridgeHeight>
      <LamellaAttachmentOffset>
        <X>200 nm</X>
        <Y>0 m</Y>
        <Z>0 m</Z>
      </LamellaAttachmentOffset>
      <FiducialSize>
        <Width>0 m</Width>
        <Height>0 m</Height>
      </FiducialSize>
      <FiducialOffset>
        <X>0 m</X>
        <Y>0 m</Y>
        <Z>0 m</Z>
      </FiducialOffset>
      <NeedleTrenchSize>
        <Width>0 m</Width>
        <Height>0 m</Height>
      </NeedleTrenchSize>
      <LiftOutOrigin>
        <X>0 m</X>
        <Y>0 m</Y>
      </LiftOutOrigin>
      <LiftOutFiducialDistanceFromGridEdge>
        <X>0 m</X>
        <Y>0 m</Y>
      </LiftOutFiducialDistanceFromGridEdge>
      <LiftOutFiducialSize>
        <Width>5 μm</Width>
        <Height>5 μm</Height>
      </LiftOutFiducialSize>
      <ThinningFiducialSize>
        <Width>0 m</Width>
        <Height>0 m</Height>
      </ThinningFiducialSize>
      <ThinningFiducialShape Type="CrossFiducialShape">
        <IsCirclesEnabled>false</IsCirclesEnabled>
        <IsHorizontalLineEnabled>false</IsHorizontalLineEnabled>
        <ThicknessFactor>0.15</ThicknessFactor>
        <CircleDiameterFactor>0.965</CircleDiameterFactor>
        <CircleDistanceFactor>0.665</CircleDistanceFactor>
      </ThinningFiducialShape>
      <ThinningFiducialMarginLeft>0 m</ThinningFiducialMarginLeft>
      <ThinningFiducialMarginRight>0 m</ThinningFiducialMarginRight>
      <ThinningFiducialOffset>
        <X>0 m</X>
        <Y>0 m</Y>
        <Z>0 m</Z>
      </ThinningFiducialOffset>
      <UseAutoThinningWindowsSpacing>false</UseAutoThinningWindowsSpacing>
      <ThinningWindowsGapSize>0 m</ThinningWindowsGapSize>
      <WeldingPosition>FingerSide</WeldingPosition>
      <ThinningWindows />
      <ThinningWindowsEnabled>false</ThinningWindowsEnabled>
      <JobType>Cryo</JobType>
      <DepositionThickness>0 m</DepositionThickness>
      <ChunkMillFiducialDepositionThickness>0 m</ChunkMillFiducialDepositionThickness>
      <CompucentricRotationMode>Robust</CompucentricRotationMode>
      <HfwOversize>40 μm</HfwOversize>
      <CurrentSiteLocationType>Undefined</CurrentSiteLocationType>
      <DefaultElectronBeamScanRotation>180 °</DefaultElectronBeamScanRotation>
      <DefaultIonBeamScanRotation>180 °</DefaultIonBeamScanRotation>
      <ChunkSizeOverlap>
        <X>0 m</X>
        <Y>0 m</Y>
        <Z>0 m</Z>
      </ChunkSizeOverlap>
      <ThinningMarginLeft>0 m</ThinningMarginLeft>
      <ThinningMarginRight>0 m</ThinningMarginRight>
      <FinePositionHfw />
      <MarkMillingHighVoltage>30 kV</MarkMillingHighVoltage>
      <MarkMillingCurrent>2.44 nA</MarkMillingCurrent>
      <MarkVerticalOffset>8 μm</MarkVerticalOffset>
      <MarkHorizontalOffset>8 μm</MarkHorizontalOffset>
      <MarkSize>2.5 μm</MarkSize>
      <MarkDepth>250 nm</MarkDepth>
      <MarksVerticalFovMargin>10 μm</MarksVerticalFovMargin>
      <MillMarksUsed>false</MillMarksUsed>
      <CreateSiteMarks>false</CreateSiteMarks>
      <FrontSideOffsetFromLit>0 m</FrontSideOffsetFromLit>
      <RearSideOffsetFromLit>0 m</RearSideOffsetFromLit>
      <DsParentId>-1</DsParentId>
      <LotId></LotId>
      <WaferId></WaferId>
    </Parameters>
    <PreparationSiteLocation>
      <StagePosition />
      <Orientation Type="Orientation">
        <Yaw>0 °</Yaw>
        <Pitch>0 °</Pitch>
        <Roll>0 °</Roll>
      </Orientation>
      <Origin>
        <X>0 m</X>
        <Y>0 m</Y>
        <Z>0 m</Z>
      </Origin>
      <OriginOffsetFromStagePosition>
        <X>0 m</X>
        <Y>0 m</Y>
        <Z>0 m</Z>
      </OriginOffsetFromStagePosition>
      <FiducialSize>
        <Width>0 m</Width>
        <Height>0 m</Height>
      </FiducialSize>
      <FiducialShape Type="CrossFiducialShape">
        <IsCirclesEnabled>false</IsCirclesEnabled>
        <IsHorizontalLineEnabled>false</IsHorizontalLineEnabled>
        <ThicknessFactor>0.15</ThicknessFactor>
        <CircleDiameterFactor>0.965</CircleDiameterFactor>
        <CircleDistanceFactor>0.665</CircleDistanceFactor>
      </FiducialShape>
      <FiducialDefinitionTransformation>
        <M11>1</M11>
        <M12>0</M12>
        <M13>0</M13>
        <M14>0</M14>
        <M21>0</M21>
        <M22>1</M22>
        <M23>0</M23>
        <M24>0</M24>
        <M31>0</M31>
        <M32>0</M32>
        <M33>1</M33>
        <M34>0</M34>
        <OffsetX>0</OffsetX>
        <OffsetY>0</OffsetY>
        <OffsetZ>0</OffsetZ>
        <M44>1</M44>
      </FiducialDefinitionTransformation>
      <ElectronWd />
      <IonWd />
      <Hfw />
      <ElectronStigmator>
        <X>Auto</X>
        <Y>Auto</Y>
      </ElectronStigmator>
      <ElectronDetectorsSetup>
        <BeamType>Electron</BeamType>
        <Detectors>
          <DetectorETD>
            <Mode>SecondaryElectrons</Mode>
            <QuadIndex>0</QuadIndex>
          </DetectorETD>
        </Detectors>
      </ElectronDetectorsSetup>
      <IonDetectorsSetup>
        <BeamType>Ion</BeamType>
        <Detectors>
          <DetectorETD>
            <Mode>SecondaryElectrons</Mode>
            <QuadIndex>1</QuadIndex>
          </DetectorETD>
        </Detectors>
      </IonDetectorsSetup>
      <PositionCache />
      <FiducialStageTilt />
      <FiducialStageRotation />
      <FiducialScanRotation />
    </PreparationSiteLocation>
    <ChunkSiteLocation>
      <StagePosition />
      <Orientation Type="Orientation">
        <Yaw>0 °</Yaw>
        <Pitch>0 °</Pitch>
        <Roll>0 °</Roll>
      </Orientation>
      <Origin>
        <X>0 m</X>
        <Y>0 m</Y>
        <Z>0 m</Z>
      </Origin>
      <OriginOffsetFromStagePosition>
        <X>0 m</X>
        <Y>0 m</Y>
        <Z>0 m</Z>
      </OriginOffsetFromStagePosition>
      <FiducialSize>
        <Width>0 m</Width>
        <Height>0 m</Height>
      </FiducialSize>
      <FiducialShape Type="CrossFiducialShape">
        <IsCirclesEnabled>false</IsCirclesEnabled>
        <IsHorizontalLineEnabled>false</IsHorizontalLineEnabled>
        <ThicknessFactor>0.15</ThicknessFactor>
        <CircleDiameterFactor>0.965</CircleDiameterFactor>
        <CircleDistanceFactor>0.665</CircleDistanceFactor>
      </FiducialShape>
      <FiducialDefinitionTransformation>
        <M11>-1</M11>
        <M12>0</M12>
        <M13>0</M13>
        <M14>0</M14>
        <M21>0</M21>
        <M22>-2.92490204598204</M22>
        <M23>0</M23>
        <M24>0</M24>
        <M31>0</M31>
        <M32>0</M32>
        <M33>1</M33>
        <M34>0</M34>
        <OffsetX>0</OffsetX>
        <OffsetY>0</OffsetY>
        <OffsetZ>0</OffsetZ>
        <M44>1</M44>
      </FiducialDefinitionTransformation>
      <ElectronWd />
      <IonWd />
      <Hfw>56 μm</Hfw>
      <ElectronStigmator>
        <X>Auto</X>
        <Y>Auto</Y>
      </ElectronStigmator>
      <ElectronDetectorsSetup>
        <BeamType>Electron</BeamType>
        <Detectors>
          <DetectorETD>
            <Mode>SecondaryElectrons</Mode>
            <QuadIndex>0</QuadIndex>
          </DetectorETD>
        </Detectors>
      </ElectronDetectorsSetup>
      <IonDetectorsSetup>
        <BeamType>Ion</BeamType>
        <Detectors>
          <DetectorETD>
            <Mode>SecondaryElectrons</Mode>
            <QuadIndex>1</QuadIndex>
          </DetectorETD>
        </Detectors>
      </IonDetectorsSetup>
      <PositionCache />
      <FiducialStageTilt />
      <FiducialStageRotation />
      <FiducialScanRotation />
    </ChunkSiteLocation>
    <GridSiteLocation>
      <StagePosition />
      <Orientation Type="Orientation">
        <Yaw>0 °</Yaw>
        <Pitch>108.006853818792 °</Pitch>
        <Roll>0 °</Roll>
      </Orientation>
      <Origin>
        <X>0 m</X>
        <Y>0 m</Y>
        <Z>0 m</Z>
      </Origin>
      <OriginOffsetFromStagePosition>
        <X>0 m</X>
        <Y>0 m</Y>
        <Z>0 m</Z>
      </OriginOffsetFromStagePosition>
      <FiducialSize>
        <Width>5 μm</Width>
        <Height>5 μm</Height>
      </FiducialSize>
      <FiducialShape Type="CrossFiducialShape">
        <IsCirclesEnabled>false</IsCirclesEnabled>
        <IsHorizontalLineEnabled>false</IsHorizontalLineEnabled>
        <ThicknessFactor>0.15</ThicknessFactor>
        <CircleDiameterFactor>0.965</CircleDiameterFactor>
        <CircleDistanceFactor>0.665</CircleDistanceFactor>
      </FiducialShape>
      <FiducialDefinitionTransformation>
        <M11>1</M11>
        <M12>0</M12>
        <M13>0</M13>
        <M14>0</M14>
        <M21>0</M21>
        <M22>1</M22>
        <M23>0</M23>
        <M24>0</M24>
        <M31>0</M31>
        <M32>0</M32>
        <M33>1</M33>
        <M34>0</M34>
        <OffsetX>0</OffsetX>
        <OffsetY>0</OffsetY>
        <OffsetZ>0</OffsetZ>
        <M44>1</M44>
      </FiducialDefinitionTransformation>
      <ElectronWd />
      <IonWd />
      <Hfw />
      <ElectronStigmator>
        <X>Auto</X>
        <Y>Auto</Y>
      </ElectronStigmator>
      <ElectronDetectorsSetup>
        <BeamType>Electron</BeamType>
        <Detectors>
          <DetectorETD>
            <Mode>SecondaryElectrons</Mode>
            <QuadIndex>0</QuadIndex>
          </DetectorETD>
        </Detectors>
      </ElectronDetectorsSetup>
      <IonDetectorsSetup>
        <BeamType>Ion</BeamType>
        <Detectors>
          <DetectorETD>
            <Mode>SecondaryElectrons</Mode>
            <QuadIndex>1</QuadIndex>
          </DetectorETD>
        </Detectors>
      </IonDetectorsSetup>
      <PositionCache />
      <FiducialStageTilt />
      <FiducialStageRotation />
      <FiducialScanRotation />
    </GridSiteLocation>
    <ThinningSiteLocation>
      <StagePosition />
      <Orientation Type="Orientation">
        <Yaw>0 °</Yaw>
        <Pitch>0 °</Pitch>
        <Roll>0 °</Roll>
      </Orientation>
      <Origin>
        <X>0 m</X>
        <Y>0 m</Y>
        <Z>0 m</Z>
      </Origin>
      <OriginOffsetFromStagePosition>
        <X>0 m</X>
        <Y>0 m</Y>
        <Z>0 m</Z>
      </OriginOffsetFromStagePosition>
      <FiducialSize>
        <Width>0 m</Width>
        <Height>0 m</Height>
      </FiducialSize>
      <FiducialShape Type="CrossFiducialShape">
        <IsCirclesEnabled>false</IsCirclesEnabled>
        <IsHorizontalLineEnabled>false</IsHorizontalLineEnabled>
        <ThicknessFactor>0.15</ThicknessFactor>
        <CircleDiameterFactor>0.965</CircleDiameterFactor>
        <CircleDistanceFactor>0.665</CircleDistanceFactor>
      </FiducialShape>
      <FiducialDefinitionTransformation>
        <M11>1</M11>
        <M12>0</M12>
        <M13>0</M13>
        <M14>0</M14>
        <M21>0</M21>
        <M22>1</M22>
        <M23>0</M23>
        <M24>0</M24>
        <M31>0</M31>
        <M32>0</M32>
        <M33>1</M33>
        <M34>0</M34>
        <OffsetX>0</OffsetX>
        <OffsetY>0</OffsetY>
        <OffsetZ>0</OffsetZ>
        <M44>1</M44>
      </FiducialDefinitionTransformation>
      <ElectronWd />
      <IonWd />
      <Hfw>56 μm</Hfw>
      <ElectronStigmator>
        <X>Auto</X>
        <Y>Auto</Y>
      </ElectronStigmator>
      <ElectronDetectorsSetup>
        <BeamType>Electron</BeamType>
        <Detectors>
          <DetectorETD>
            <Mode>SecondaryElectrons</Mode>
            <QuadIndex>0</QuadIndex>
          </DetectorETD>
        </Detectors>
      </ElectronDetectorsSetup>
      <IonDetectorsSetup>
        <BeamType>Ion</BeamType>
        <Detectors>
          <DetectorETD>
            <Mode>SecondaryElectrons</Mode>
            <QuadIndex>1</QuadIndex>
          </DetectorETD>
        </Detectors>
      </IonDetectorsSetup>
      <PositionCache />
      <FiducialStageTilt />
      <FiducialStageRotation />
      <FiducialScanRotation />
    </ThinningSiteLocation>
    <OpticalCorrelationParameters>
      <OffsetInZStack>0 m</OffsetInZStack>
      <FiducialIonPosition>
        <X>0 m</X>
        <Y>0 m</Y>
      </FiducialIonPosition>
      <FiducialOpticalPostion>
        <X>0 m</X>
        <Y>0 m</Y>
      </FiducialOpticalPostion>
      <FeaturelOpticalPosition>
        <X>0 m</X>
        <Y>0 m</Y>
      </FeaturelOpticalPosition>
    </OpticalCorrelationParameters>
    <Workflow>
      <Recipe>
        <Name>Preparation</Name>
        <WorkflowStep>Preparation</WorkflowStep>
        <Icon></Icon>
        <Activities>
          <EucentricTiltActivity>
            <Name>Eucentric Tilt</Name>
            <IsEnabled>true</IsEnabled>
            <ActivityMetadata />
            <InitialTiltStep>0 °</InitialTiltStep>
            <MinimalTiltStep>4 °</MinimalTiltStep>
            <MaximalTiltStep>10 °</MaximalTiltStep>
            <PreparationHfw>250 μm</PreparationHfw>
            <ElectronACB>true</ElectronACB>
            <IonACB>true</IonACB>
            <EnableTiltInDistanceFromEucentric>false</EnableTiltInDistanceFromEucentric>
            <SwitchBeamTilt>52 °</SwitchBeamTilt>
            <BottomTilt>-70 °</BottomTilt>
            <SafetyLimitAngle>2 °</SafetyLimitAngle>
            <ResolutionForManualMatching Type="Resolution">
              <Width>1536</Width>
              <Height>1024</Height>
            </ResolutionForManualMatching>
            <IsElectronAutoFocusEnabled>true</IsElectronAutoFocusEnabled>
            <IsIonAutoFocusEnabled>true</IsIonAutoFocusEnabled>
            <EnablePreciseCoincidence>true</EnablePreciseCoincidence>
            <EnableRoughCentering>true</EnableRoughCentering>
            <IonAutoFocusSettings Type="AutoFocusSettings">
              <BeamType>Ion</BeamType>
              <DwellTime>1 μs</DwellTime>
              <SettlingTime>20 ms</SettlingTime>
              <WorkingDistanceRange>500 μm</WorkingDistanceRange>
              <Mode>Grab</Mode>
              <Resolution Type="Resolution">
                <Width>384</Width>
                <Height>256</Height>
              </Resolution>
              <MaxCompareDistance>7</MaxCompareDistance>
              <StepsCount>30</StepsCount>
              <SubsamplingRatio>5</SubsamplingRatio>
              <ValuesBlur>10</ValuesBlur>
              <IsLensAlignmentOn>false</IsLensAlignmentOn>
            </IonAutoFocusSettings>
            <ElectronAutoFocusSettings Type="AutoFocusSettings">
              <BeamType>Electron</BeamType>
              <DwellTime>1 μs</DwellTime>
              <SettlingTime>20 ms</SettlingTime>
              <WorkingDistanceRange>700 μm</WorkingDistanceRange>
              <Mode>Grab</Mode>
              <Resolution Type="Resolution">
                <Width>768</Width>
                <Height>512</Height>
              </Resolution>
              <MaxCompareDistance>7</MaxCompareDistance>
              <StepsCount>30</StepsCount>
              <SubsamplingRatio>5</SubsamplingRatio>
              <ValuesBlur>10</ValuesBlur>
              <IsLensAlignmentOn>false</IsLensAlignmentOn>
            </ElectronAutoFocusSettings>
            <AutoFocusReducedArea>
              <X>0</X>
              <Y>0.3</Y>
              <Width>1</Width>
              <Height>0.4</Height>
            </AutoFocusReducedArea>
            <SmallReferenceRelativeWidth>0.1</SmallReferenceRelativeWidth>
            <SmallReferenceRelativeHeight>0.1</SmallReferenceRelativeHeight>
          </EucentricTiltActivity>
          <ArtificialFeaturesActivity>
            <Name>Artificial Features</Name>
            <IsEnabled>false</IsEnabled>
            <ActivityMetadata />
            <MillingApplication />
            <MillingPreset Type="BeamPreset">
              <BeamType>Ion</BeamType>
              <HighVoltage>30 kV</HighVoltage>
              <BeamCurrent>100 pA</BeamCurrent>
              <ValidDuration>Default</ValidDuration>
              <HFW>Auto</HFW>
              <ScanRotation>180 °</ScanRotation>
              <TiltCorrection>
                <IsDynamicFocusEnabled>false</IsDynamicFocusEnabled>
                <IsTiltCorrectionEnabled>false</IsTiltCorrectionEnabled>
                <CorrectionAngle />
              </TiltCorrection>
              <LensMode>Auto</LensMode>
            </MillingPreset>
            <Hfw>200 μm</Hfw>
            <PartsLength>1 μm</PartsLength>
            <PatternDepth>1 μm</PatternDepth>
            <PatternThickness>300 nm</PatternThickness>
            <DistanceFromLamella>7 μm</DistanceFromLamella>
            <PatternSize>
              <Width>8 μm</Width>
              <Height>8 μm</Height>
            </PatternSize>
            <DistanceBetweenCrosses>2 μm</DistanceBetweenCrosses>
          </ArtificialFeaturesActivity>
          <MillingAngleActivity>
            <Name>Milling Angle</Name>
            <IsEnabled>false</IsEnabled>
            <ActivityMetadata />
            <InitialTiltStep>2 °</InitialTiltStep>
            <MinimalTiltStep>1 °</MinimalTiltStep>
            <MaximalTiltStep>5 °</MaximalTiltStep>
            <MillingAngle>20 °</MillingAngle>
            <SafetyAngle>2 °</SafetyAngle>
            <PreparationHfw>160 μm</PreparationHfw>
            <RectangleRight>
              <X>0.5</X>
              <Y>0.75</Y>
              <Width>0.5</Width>
              <Height>0.25</Height>
            </RectangleRight>
            <RectangleLeft>
              <X>0</X>
              <Y>0.75</Y>
              <Width>0.5</Width>
              <Height>0.25</Height>
            </RectangleLeft>
            <AlwaysAchieveTargetAngle>false</AlwaysAchieveTargetAngle>
            <ReferenceRedefinitionMillingAngleLimit>20 °</ReferenceRedefinitionMillingAngleLimit>
          </MillingAngleActivity>
          <ImageAcquisitionActivity>
            <Name>Image Acquisition</Name>
            <IsEnabled>true</IsEnabled>
            <ActivityMetadata />
            <EnableAutoFocus>true</EnableAutoFocus>
            <AutoFocusSettings Type="AutoFocusSettings">
              <BeamType>Ion</BeamType>
              <DwellTime>1 μs</DwellTime>
              <SettlingTime>20 ms</SettlingTime>
              <WorkingDistanceRange>500 μm</WorkingDistanceRange>
              <Mode>Grab</Mode>
              <Resolution Type="Resolution">
                <Width>384</Width>
                <Height>256</Height>
              </Resolution>
              <MaxCompareDistance>7</MaxCompareDistance>
              <StepsCount>30</StepsCount>
              <SubsamplingRatio>5</SubsamplingRatio>
              <ValuesBlur>10</ValuesBlur>
              <IsLensAlignmentOn>false</IsLensAlignmentOn>
            </AutoFocusSettings>
            <EnableAcb>true</EnableAcb>
            <HfwPercentage>1.2</HfwPercentage>
            <DwellTime>4 μs</DwellTime>
            <MinimalHfw>50 μm</MinimalHfw>
            <ScanResolution Type="Resolution">
              <Width>1536</Width>
              <Height>1024</Height>
            </ScanResolution>
            <BeamType>Ion</BeamType>
            <SiteLocationType>Chunk</SiteLocationType>
            <AutoFocusReducedArea>
              <X>0</X>
              <Y>0.3</Y>
              <Width>1</Width>
              <Height>0.4</Height>
            </AutoFocusReducedArea>
          </ImageAcquisitionActivity>
          <ManualPlacementActivity>
            <Name>Lamella Placement</Name>
            <IsEnabled>true</IsEnabled>
            <ActivityMetadata />
            <HfwPercentage>1.2</HfwPercentage>
            <MinimalHfw>50 μm</MinimalHfw>
          </ManualPlacementActivity>
        </Activities>
      </Recipe>
      <Recipe>
        <Name>Milling</Name>
        <WorkflowStep>Milling</WorkflowStep>
        <Icon></Icon>
        <Activities>
          <DelayActivity>
            <Name>Delay</Name>
            <IsEnabled>false</IsEnabled>
            <ActivityMetadata />
            <DelayTime>0 s</DelayTime>
            <EnableBeamsOff>true</EnableBeamsOff>
            <EnableSafeStagePosition>false</EnableSafeStagePosition>
          </DelayActivity>
          <CryoReferenceDefinitionActivity>
            <Name>Reference Definition</Name>
            <IsEnabled>true</IsEnabled>
            <ActivityMetadata />
            <SiteLocationType>Chunk</SiteLocationType>
            <EnableAutoFocus>true</EnableAutoFocus>
            <AutoFocusSettings Type="AutoFocusSettings">
              <BeamType>Ion</BeamType>
              <DwellTime>1 μs</DwellTime>
              <SettlingTime>0 s</SettlingTime>
              <WorkingDistanceRange>500 μm</WorkingDistanceRange>
              <Mode>Grab</Mode>
              <Resolution Type="Resolution">
                <Width>384</Width>
                <Height>256</Height>
              </Resolution>
              <MaxCompareDistance>7</MaxCompareDistance>
              <StepsCount>30</StepsCount>
              <SubsamplingRatio>5</SubsamplingRatio>
              <ValuesBlur>10</ValuesBlur>
              <IsLensAlignmentOn>false</IsLensAlignmentOn>
            </AutoFocusSettings>
            <ReferenceDistanceFromLamela>2 μm</ReferenceDistanceFromLamela>
            <ReferenceDistanceFromEdge>2 μm</ReferenceDistanceFromEdge>
            <ReferenceHeightTop>10 μm</ReferenceHeightTop>
            <ReferenceHeightBottom>10 μm</ReferenceHeightBottom>
            <NumberOfSubRectanglesX>3</NumberOfSubRectanglesX>
            <NumberOfSubRectanglesY>5</NumberOfSubRectanglesY>
            <RemovePreviousReferences>true</RemovePreviousReferences>
            <AutoFocusReducedArea>
              <X>0</X>
              <Y>0.3</Y>
              <Width>1</Width>
              <Height>0.4</Height>
            </AutoFocusReducedArea>
          </CryoReferenceDefinitionActivity>
          <CenterElectronToCoincidenceActivity>
            <Name>Electron Reference Definition</Name>
            <IsEnabled>true</IsEnabled>
            <ActivityMetadata />
            <EnableAutoFocus>true</EnableAutoFocus>
            <AutoFocusSettings Type="AutoFocusSettings">
              <BeamType>Electron</BeamType>
              <DwellTime>1 μs</DwellTime>
              <SettlingTime>20 ms</SettlingTime>
              <WorkingDistanceRange>800 μm</WorkingDistanceRange>
              <Mode>Grab</Mode>
              <Resolution Type="Resolution">
                <Width>768</Width>
                <Height>512</Height>
              </Resolution>
              <MaxCompareDistance>7</MaxCompareDistance>
              <StepsCount>35</StepsCount>
              <SubsamplingRatio>5</SubsamplingRatio>
              <ValuesBlur>10</ValuesBlur>
              <IsLensAlignmentOn>false</IsLensAlignmentOn>
            </AutoFocusSettings>
            <EnableAcb>false</EnableAcb>
            <BeamType>Electron</BeamType>
            <Hfw>200 μm</Hfw>
            <Offset>
              <X>0 m</X>
              <Y>3 μm</Y>
            </Offset>
            <ReferenceHfw>100 μm</ReferenceHfw>
            <AutoFocusReducedArea>
              <X>0</X>
              <Y>0.2</Y>
              <Width>1</Width>
              <Height>0.6</Height>
            </AutoFocusReducedArea>
            <ReferenceDistanceFromLamella>1 μm</ReferenceDistanceFromLamella>
            <ReferenceDistanceFromEdge>0 m</ReferenceDistanceFromEdge>
            <ReferenceDistanceFromTop>0 m</ReferenceDistanceFromTop>
            <ReferenceDistanceFromBottom>0 m</ReferenceDistanceFromBottom>
            <NumberOfSubRectanglesX>2</NumberOfSubRectanglesX>
            <NumberOfSubRectanglesY>2</NumberOfSubRectanglesY>
          </CenterElectronToCoincidenceActivity>
          <RelieveCutsActivity>
            <Name>Stress Relief Cuts</Name>
            <IsEnabled>false</IsEnabled>
            <ActivityMetadata />
            <MillingApplication />
            <MillingPreset Type="BeamPreset">
              <BeamType>Ion</BeamType>
              <HighVoltage>30 kV</HighVoltage>
              <BeamCurrent>1 nA</BeamCurrent>
              <ValidDuration>Default</ValidDuration>
              <HFW>Auto</HFW>
              <ScanRotation>180 °</ScanRotation>
              <TiltCorrection>
                <IsDynamicFocusEnabled>false</IsDynamicFocusEnabled>
                <IsTiltCorrectionEnabled>false</IsTiltCorrectionEnabled>
                <CorrectionAngle />
              </TiltCorrection>
              <LensMode>Auto</LensMode>
            </MillingPreset>
            <DriftCorrectionParameters Type="DriftCorrectionParameters">
              <DcmRescanInterval>500 s</DcmRescanInterval>
              <EnablePredictiveDcm>false</EnablePredictiveDcm>
              <EndingRescanDistance>0 m</EndingRescanDistance>
              <EndingRescanInterval>0 s</EndingRescanInterval>
            </DriftCorrectionParameters>
            <DepthCorrection>1</DepthCorrection>
            <TrenchDepth>10 μm</TrenchDepth>
            <TrenchHeight>6.5 μm</TrenchHeight>
            <TrenchOffset>12 μm</TrenchOffset>
            <TrenchWidth>1.5 μm</TrenchWidth>
            <SpaceBetweenPatterns>400 nm</SpaceBetweenPatterns>
            <NumberOfPatterns>1</NumberOfPatterns>
            <TrenchYOffset>1 μm</TrenchYOffset>
          </RelieveCutsActivity>
          <CryoReferenceDefinitionActivity>
            <Name>Reference Redefinition 1</Name>
            <IsEnabled>false</IsEnabled>
            <ActivityMetadata />
            <SiteLocationType>Chunk</SiteLocationType>
            <EnableAutoFocus>false</EnableAutoFocus>
            <AutoFocusSettings Type="AutoFocusSettings">
              <BeamType>Ion</BeamType>
              <DwellTime>1 μs</DwellTime>
              <SettlingTime>0 s</SettlingTime>
              <WorkingDistanceRange>300 μm</WorkingDistanceRange>
              <Mode>Grab</Mode>
              <Resolution Type="Resolution">
                <Width>384</Width>
                <Height>256</Height>
              </Resolution>
              <MaxCompareDistance>7</MaxCompareDistance>
              <StepsCount>25</StepsCount>
              <SubsamplingRatio>5</SubsamplingRatio>
              <ValuesBlur>10</ValuesBlur>
              <IsLensAlignmentOn>false</IsLensAlignmentOn>
            </AutoFocusSettings>
            <ReferenceDistanceFromLamela>2 μm</ReferenceDistanceFromLamela>
            <ReferenceDistanceFromEdge>2 μm</ReferenceDistanceFromEdge>
            <ReferenceHeightTop>10 μm</ReferenceHeightTop>
            <ReferenceHeightBottom>10 μm</ReferenceHeightBottom>
            <NumberOfSubRectanglesX>3</NumberOfSubRectanglesX>
            <NumberOfSubRectanglesY>5</NumberOfSubRectanglesY>
            <RemovePreviousReferences>false</RemovePreviousReferences>
            <AutoFocusReducedArea>
              <X>0</X>
              <Y>0</Y>
              <Width>1</Width>
              <Height>1</Height>
            </AutoFocusReducedArea>
          </CryoReferenceDefinitionActivity>
          <CryoRoughMillingActivity>
            <Name>Rough Milling</Name>
            <IsEnabled>true</IsEnabled>
            <ActivityMetadata />
            <MillingApplication />
            <MillingPreset Type="BeamPreset">
              <BeamType>Ion</BeamType>
              <HighVoltage>30 kV</HighVoltage>
              <BeamCurrent>4 nA</BeamCurrent>
              <ValidDuration>Default</ValidDuration>
              <HFW>Auto</HFW>
              <ScanRotation>180 °</ScanRotation>
              <TiltCorrection>
                <IsDynamicFocusEnabled>false</IsDynamicFocusEnabled>
                <IsTiltCorrectionEnabled>false</IsTiltCorrectionEnabled>
                <CorrectionAngle />
              </TiltCorrection>
              <LensMode>Auto</LensMode>
            </MillingPreset>
            <DriftCorrectionParameters Type="DriftCorrectionParameters">
              <DcmRescanInterval>500 s</DcmRescanInterval>
              <EnablePredictiveDcm>false</EnablePredictiveDcm>
              <EndingRescanDistance>0 m</EndingRescanDistance>
              <EndingRescanInterval>0 s</EndingRescanInterval>
            </DriftCorrectionParameters>
            <DepthCorrection>0.45</DepthCorrection>
            <OffsetFromLamella>3 μm</OffsetFromLamella>
            <FrontTrenchHeight>8 μm</FrontTrenchHeight>
            <RearTrenchHeight>8 μm</RearTrenchHeight>
            <LamellaFrontLeftWidthOverlap>1.5 μm</LamellaFrontLeftWidthOverlap>
            <LamellaFrontRightWidthOverlap>1.5 μm</LamellaFrontRightWidthOverlap>
            <LamellaRearLeftWidthOverlap>1 μm</LamellaRearLeftWidthOverlap>
            <LamellaRearRightWidthOverlap>1 μm</LamellaRearRightWidthOverlap>
            <PatternType>Rectangle</PatternType>
            <ScanDirectionRear>TopToBottom</ScanDirectionRear>
            <ScanDirectionFront>BottomToTop</ScanDirectionFront>
            <PatternSizeMode>None</PatternSizeMode>
          </CryoRoughMillingActivity>
          <DriftCorrectedImageAcquisitionActivity>
            <Name>Rough Milling - Electron Image</Name>
            <IsEnabled>true</IsEnabled>
            <ActivityMetadata />
            <SiteLocationType>Chunk</SiteLocationType>
            <EnableAutoFocus>false</EnableAutoFocus>
            <AutoFocusSettings Type="AutoFocusSettings">
              <BeamType>Electron</BeamType>
              <DwellTime>1 μs</DwellTime>
              <SettlingTime>20 ms</SettlingTime>
              <WorkingDistanceRange>400 μm</WorkingDistanceRange>
              <Mode>Grab</Mode>
              <Resolution Type="Resolution">
                <Width>384</Width>
                <Height>256</Height>
              </Resolution>
              <MaxCompareDistance>7</MaxCompareDistance>
              <StepsCount>30</StepsCount>
              <SubsamplingRatio>5</SubsamplingRatio>
              <ValuesBlur>10</ValuesBlur>
              <IsLensAlignmentOn>false</IsLensAlignmentOn>
            </AutoFocusSettings>
            <EnableAcb>true</EnableAcb>
            <EnableEmailNotification>false</EnableEmailNotification>
            <BeamPreset Type="BeamPreset">
              <BeamType>Electron</BeamType>
              <HighVoltage>2 kV</HighVoltage>
              <BeamCurrent>12.5 pA</BeamCurrent>
              <ValidDuration>Default</ValidDuration>
              <HFW>100 μm</HFW>
              <ScanRotation>180 °</ScanRotation>
              <TiltCorrection>
                <IsDynamicFocusEnabled>false</IsDynamicFocusEnabled>
                <IsTiltCorrectionEnabled>false</IsTiltCorrectionEnabled>
                <CorrectionAngle />
              </TiltCorrection>
              <LensMode>Auto</LensMode>
            </BeamPreset>
            <DwellTime>3 μs</DwellTime>
            <ImagingHfw>70 μm</ImagingHfw>
            <ScanResolution Type="Resolution">
              <Width>1536</Width>
              <Height>1024</Height>
            </ScanResolution>
            <IsLamellaWidthAddedToImagingHfw>true</IsLamellaWidthAddedToImagingHfw>
            <IsDriftCorrectionEnabled>false</IsDriftCorrectionEnabled>
            <DirectoryName>LamellaEvaluationImages</DirectoryName>
          </DriftCorrectedImageAcquisitionActivity>
          <CryoReferenceDefinitionActivity>
            <Name>Reference Redefinition 2</Name>
            <IsEnabled>true</IsEnabled>
            <ActivityMetadata />
            <SiteLocationType>Chunk</SiteLocationType>
            <EnableAutoFocus>false</EnableAutoFocus>
            <AutoFocusSettings Type="AutoFocusSettings">
              <BeamType>Ion</BeamType>
              <DwellTime>1 μs</DwellTime>
              <SettlingTime>0 s</SettlingTime>
              <WorkingDistanceRange>300 μm</WorkingDistanceRange>
              <Mode>Grab</Mode>
              <Resolution Type="Resolution">
                <Width>384</Width>
                <Height>256</Height>
              </Resolution>
              <MaxCompareDistance>7</MaxCompareDistance>
              <StepsCount>25</StepsCount>
              <SubsamplingRatio>5</SubsamplingRatio>
              <ValuesBlur>10</ValuesBlur>
              <IsLensAlignmentOn>false</IsLensAlignmentOn>
            </AutoFocusSettings>
            <ReferenceDistanceFromLamela>2 μm</ReferenceDistanceFromLamela>
            <ReferenceDistanceFromEdge>2 μm</ReferenceDistanceFromEdge>
            <ReferenceHeightTop>10 μm</ReferenceHeightTop>
            <ReferenceHeightBottom>10 μm</ReferenceHeightBottom>
            <NumberOfSubRectanglesX>3</NumberOfSubRectanglesX>
            <NumberOfSubRectanglesY>5</NumberOfSubRectanglesY>
            <RemovePreviousReferences>false</RemovePreviousReferences>
            <AutoFocusReducedArea>
              <X>0</X>
              <Y>0</Y>
              <Width>1</Width>
              <Height>1</Height>
            </AutoFocusReducedArea>
          </CryoReferenceDefinitionActivity>
          <FineMillingActivity>
            <Name>Medium Milling</Name>
            <IsEnabled>true</IsEnabled>
            <ActivityMetadata />
            <MillingApplication />
            <MillingPreset Type="BeamPreset">
              <BeamType>Ion</BeamType>
              <HighVoltage>30 kV</HighVoltage>
              <BeamCurrent>1 nA</BeamCurrent>
              <ValidDuration>Default</ValidDuration>
              <HFW>Auto</HFW>
              <ScanRotation>180 °</ScanRotation>
              <TiltCorrection>
                <IsDynamicFocusEnabled>false</IsDynamicFocusEnabled>
                <IsTiltCorrectionEnabled>false</IsTiltCorrectionEnabled>
                <CorrectionAngle />
              </TiltCorrection>
              <LensMode>Auto</LensMode>
            </MillingPreset>
            <DriftCorrectionParameters Type="DriftCorrectionParameters">
              <DcmRescanInterval>500 s</DcmRescanInterval>
              <EnablePredictiveDcm>false</EnablePredictiveDcm>
              <EndingRescanDistance>0 m</EndingRescanDistance>
              <EndingRescanInterval>0 s</EndingRescanInterval>
            </DriftCorrectionParameters>
            <EnableAutoFocus>false</EnableAutoFocus>
            <AutoFocusSettings Type="AutoFocusSettings">
              <BeamType>Ion</BeamType>
              <DwellTime>1 μs</DwellTime>
              <SettlingTime>20 ms</SettlingTime>
              <WorkingDistanceRange>200 μm</WorkingDistanceRange>
              <Mode>Grab</Mode>
              <Resolution Type="Resolution">
                <Width>768</Width>
                <Height>512</Height>
              </Resolution>
              <MaxCompareDistance>7</MaxCompareDistance>
              <StepsCount>25</StepsCount>
              <SubsamplingRatio>1</SubsamplingRatio>
              <ValuesBlur>2</ValuesBlur>
              <IsLensAlignmentOn>false</IsLensAlignmentOn>
            </AutoFocusSettings>
            <PatternType>Rectangle</PatternType>
            <DepthCorrection>0.7</DepthCorrection>
            <OffsetFromLamella>800 nm</OffsetFromLamella>
            <Overtilt>0 °</Overtilt>
            <CrossFaceAngle>0 °</CrossFaceAngle>
            <EnableISPI>false</EnableISPI>
            <PrecisionMode>Rough</PrecisionMode>
            <LastLineMultiplier>1</LastLineMultiplier>
            <GrabSEMImageAfterThinning>false</GrabSEMImageAfterThinning>
            <OvertiltRotationStrategy>NegativeAndPositiveTilt</OvertiltRotationStrategy>
            <LamellaFrontLeftWidthOverlap>650 nm</LamellaFrontLeftWidthOverlap>
            <LamellaFrontRightWidthOverlap>650 nm</LamellaFrontRightWidthOverlap>
            <LamellaRearLeftWidthOverlap>500 nm</LamellaRearLeftWidthOverlap>
            <LamellaRearRightWidthOverlap>500 nm</LamellaRearRightWidthOverlap>
            <ThinningPatternsOverlapFactor>250 %</ThinningPatternsOverlapFactor>
            <TrapezoidPatternAngle />
            <IonPrecisePositionSettingsOverride />
            <RotationHfw>Auto</RotationHfw>
            <UseDefaultIonWhileRotating>false</UseDefaultIonWhileRotating>
            <EnableDefocus>false</EnableDefocus>
            <DefocusForPatterning>0 m</DefocusForPatterning>
            <EucentricTiltHfw />
          </FineMillingActivity>
          <DriftCorrectedImageAcquisitionActivity>
            <Name>Medium Milling - Electron Image</Name>
            <IsEnabled>true</IsEnabled>
            <ActivityMetadata />
            <SiteLocationType>Chunk</SiteLocationType>
            <EnableAutoFocus>false</EnableAutoFocus>
            <AutoFocusSettings Type="AutoFocusSettings">
              <BeamType>Electron</BeamType>
              <DwellTime>1 μs</DwellTime>
              <SettlingTime>20 ms</SettlingTime>
              <WorkingDistanceRange>300 μm</WorkingDistanceRange>
              <Mode>Grab</Mode>
              <Resolution Type="Resolution">
                <Width>384</Width>
                <Height>256</Height>
              </Resolution>
              <MaxCompareDistance>7</MaxCompareDistance>
              <StepsCount>25</StepsCount>
              <SubsamplingRatio>5</SubsamplingRatio>
              <ValuesBlur>10</ValuesBlur>
              <IsLensAlignmentOn>false</IsLensAlignmentOn>
            </AutoFocusSettings>
            <EnableAcb>false</EnableAcb>
            <EnableEmailNotification>false</EnableEmailNotification>
            <BeamPreset Type="BeamPreset">
              <BeamType>Electron</BeamType>
              <HighVoltage>2 kV</HighVoltage>
              <BeamCurrent>12.5 pA</BeamCurrent>
              <ValidDuration>Default</ValidDuration>
              <HFW>100 μm</HFW>
              <ScanRotation>180 °</ScanRotation>
              <TiltCorrection>
                <IsDynamicFocusEnabled>false</IsDynamicFocusEnabled>
                <IsTiltCorrectionEnabled>false</IsTiltCorrectionEnabled>
                <CorrectionAngle />
              </TiltCorrection>
              <LensMode>Auto</LensMode>
            </BeamPreset>
            <DwellTime>3 μs</DwellTime>
            <ImagingHfw>70 μm</ImagingHfw>
            <ScanResolution Type="Resolution">
              <Width>1536</Width>
              <Height>1024</Height>
            </ScanResolution>
            <IsLamellaWidthAddedToImagingHfw>true</IsLamellaWidthAddedToImagingHfw>
            <IsDriftCorrectionEnabled>false</IsDriftCorrectionEnabled>
            <DirectoryName>LamellaEvaluationImages</DirectoryName>
          </DriftCorrectedImageAcquisitionActivity>
          <FineMillingActivity>
            <Name>Fine Milling</Name>
            <IsEnabled>true</IsEnabled>
            <ActivityMetadata />
            <MillingApplication />
            <MillingPreset Type="BeamPreset">
              <BeamType>Ion</BeamType>
              <HighVoltage>30 kV</HighVoltage>
              <BeamCurrent>300 pA</BeamCurrent>
              <ValidDuration>Default</ValidDuration>
              <HFW>Auto</HFW>
              <ScanRotation>180 °</ScanRotation>
              <TiltCorrection>
                <IsDynamicFocusEnabled>false</IsDynamicFocusEnabled>
                <IsTiltCorrectionEnabled>false</IsTiltCorrectionEnabled>
                <CorrectionAngle />
              </TiltCorrection>
              <LensMode>Auto</LensMode>
            </MillingPreset>
            <DriftCorrectionParameters Type="DriftCorrectionParameters">
              <DcmRescanInterval>60 s</DcmRescanInterval>
              <EnablePredictiveDcm>false</EnablePredictiveDcm>
              <EndingRescanDistance>0 m</EndingRescanDistance>
              <EndingRescanInterval>0 s</EndingRescanInterval>
            </DriftCorrectionParameters>
            <EnableAutoFocus>false</EnableAutoFocus>
            <AutoFocusSettings Type="AutoFocusSettings">
              <BeamType>Ion</BeamType>
              <DwellTime>1 μs</DwellTime>
              <SettlingTime>20 ms</SettlingTime>
              <WorkingDistanceRange>200 μm</WorkingDistanceRange>
              <Mode>Grab</Mode>
              <Resolution Type="Resolution">
                <Width>768</Width>
                <Height>512</Height>
              </Resolution>
              <MaxCompareDistance>7</MaxCompareDistance>
              <StepsCount>25</StepsCount>
              <SubsamplingRatio>1</SubsamplingRatio>
              <ValuesBlur>2</ValuesBlur>
              <IsLensAlignmentOn>false</IsLensAlignmentOn>
            </AutoFocusSettings>
            <PatternType>Rectangle</PatternType>
            <DepthCorrection>0.7</DepthCorrection>
            <OffsetFromLamella>350 nm</OffsetFromLamella>
            <Overtilt>0 °</Overtilt>
            <CrossFaceAngle>0 °</CrossFaceAngle>
            <EnableISPI>false</EnableISPI>
            <PrecisionMode>Fine</PrecisionMode>
            <LastLineMultiplier>1</LastLineMultiplier>
            <GrabSEMImageAfterThinning>false</GrabSEMImageAfterThinning>
            <OvertiltRotationStrategy>NegativeAndPositiveTilt</OvertiltRotationStrategy>
            <LamellaFrontLeftWidthOverlap>350 nm</LamellaFrontLeftWidthOverlap>
            <LamellaFrontRightWidthOverlap>350 nm</LamellaFrontRightWidthOverlap>
            <LamellaRearLeftWidthOverlap>100 nm</LamellaRearLeftWidthOverlap>
            <LamellaRearRightWidthOverlap>100 nm</LamellaRearRightWidthOverlap>
            <ThinningPatternsOverlapFactor>240 %</ThinningPatternsOverlapFactor>
            <TrapezoidPatternAngle />
            <IonPrecisePositionSettingsOverride />
            <RotationHfw>Auto</RotationHfw>
            <UseDefaultIonWhileRotating>false</UseDefaultIonWhileRotating>
            <EnableDefocus>false</EnableDefocus>
            <DefocusForPatterning>0 m</DefocusForPatterning>
            <EucentricTiltHfw />
          </FineMillingActivity>
          <DriftCorrectedImageAcquisitionActivity>
            <Name>Fine Milling - Electron Image</Name>
            <IsEnabled>true</IsEnabled>
            <ActivityMetadata />
            <SiteLocationType>Chunk</SiteLocationType>
            <EnableAutoFocus>false</EnableAutoFocus>
            <AutoFocusSettings Type="AutoFocusSettings">
              <BeamType>Electron</BeamType>
              <DwellTime>1 μs</DwellTime>
              <SettlingTime>20 ms</SettlingTime>
              <WorkingDistanceRange>300 μm</WorkingDistanceRange>
              <Mode>Grab</Mode>
              <Resolution Type="Resolution">
                <Width>384</Width>
                <Height>256</Height>
              </Resolution>
              <MaxCompareDistance>7</MaxCompareDistance>
              <StepsCount>25</StepsCount>
              <SubsamplingRatio>5</SubsamplingRatio>
              <ValuesBlur>10</ValuesBlur>
              <IsLensAlignmentOn>false</IsLensAlignmentOn>
            </AutoFocusSettings>
            <EnableAcb>false</EnableAcb>
            <EnableEmailNotification>false</EnableEmailNotification>
            <BeamPreset Type="BeamPreset">
              <BeamType>Electron</BeamType>
              <HighVoltage>2 kV</HighVoltage>
              <BeamCurrent>12.5 pA</BeamCurrent>
              <ValidDuration>Default</ValidDuration>
              <HFW>100 μm</HFW>
              <ScanRotation>180 °</ScanRotation>
              <TiltCorrection>
                <IsDynamicFocusEnabled>false</IsDynamicFocusEnabled>
                <IsTiltCorrectionEnabled>false</IsTiltCorrectionEnabled>
                <CorrectionAngle />
              </TiltCorrection>
              <LensMode>Auto</LensMode>
            </BeamPreset>
            <DwellTime>3 μs</DwellTime>
            <ImagingHfw>70 μm</ImagingHfw>
            <ScanResolution Type="Resolution">
              <Width>1536</Width>
              <Height>1024</Height>
            </ScanResolution>
            <IsLamellaWidthAddedToImagingHfw>true</IsLamellaWidthAddedToImagingHfw>
            <IsDriftCorrectionEnabled>false</IsDriftCorrectionEnabled>
            <DirectoryName>LamellaEvaluationImages</DirectoryName>
          </DriftCorrectedImageAcquisitionActivity>
          <FineMillingActivity>
            <Name>Finer Milling</Name>
            <IsEnabled>false</IsEnabled>
            <ActivityMetadata />
            <MillingApplication />
            <MillingPreset Type="BeamPreset">
              <BeamType>Ion</BeamType>
              <HighVoltage>30 kV</HighVoltage>
              <BeamCurrent>3 pA</BeamCurrent>
              <ValidDuration>Default</ValidDuration>
              <HFW>Auto</HFW>
              <ScanRotation>180 °</ScanRotation>
              <TiltCorrection>
                <IsDynamicFocusEnabled>false</IsDynamicFocusEnabled>
                <IsTiltCorrectionEnabled>false</IsTiltCorrectionEnabled>
                <CorrectionAngle />
              </TiltCorrection>
              <LensMode>Auto</LensMode>
            </MillingPreset>
            <DriftCorrectionParameters Type="DriftCorrectionParameters">
              <DcmRescanInterval>60 s</DcmRescanInterval>
              <EnablePredictiveDcm>false</EnablePredictiveDcm>
              <EndingRescanDistance>0 m</EndingRescanDistance>
              <EndingRescanInterval>0 s</EndingRescanInterval>
            </DriftCorrectionParameters>
            <EnableAutoFocus>false</EnableAutoFocus>
            <AutoFocusSettings Type="AutoFocusSettings">
              <BeamType>Ion</BeamType>
              <DwellTime>1 μs</DwellTime>
              <SettlingTime>20 ms</SettlingTime>
              <WorkingDistanceRange>200 μm</WorkingDistanceRange>
              <Mode>Grab</Mode>
              <Resolution Type="Resolution">
                <Width>768</Width>
                <Height>512</Height>
              </Resolution>
              <MaxCompareDistance>7</MaxCompareDistance>
              <StepsCount>25</StepsCount>
              <SubsamplingRatio>1</SubsamplingRatio>
              <ValuesBlur>2</ValuesBlur>
              <IsLensAlignmentOn>false</IsLensAlignmentOn>
            </AutoFocusSettings>
            <PatternType>CleaningCrossSection</PatternType>
            <DepthCorrection>1</DepthCorrection>
            <OffsetFromLamella>300 nm</OffsetFromLamella>
            <Overtilt>0 °</Overtilt>
            <CrossFaceAngle>0 °</CrossFaceAngle>
            <EnableISPI>false</EnableISPI>
            <PrecisionMode>Fine</PrecisionMode>
            <LastLineMultiplier>1</LastLineMultiplier>
            <GrabSEMImageAfterThinning>false</GrabSEMImageAfterThinning>
            <OvertiltRotationStrategy>NegativeAndPositiveTilt</OvertiltRotationStrategy>
            <LamellaFrontLeftWidthOverlap>350 nm</LamellaFrontLeftWidthOverlap>
            <LamellaFrontRightWidthOverlap>50 nm</LamellaFrontRightWidthOverlap>
            <LamellaRearLeftWidthOverlap>100 nm</LamellaRearLeftWidthOverlap>
            <LamellaRearRightWidthOverlap>50 nm</LamellaRearRightWidthOverlap>
            <ThinningPatternsOverlapFactor>200 %</ThinningPatternsOverlapFactor>
            <TrapezoidPatternAngle />
            <IonPrecisePositionSettingsOverride />
            <RotationHfw>Auto</RotationHfw>
            <UseDefaultIonWhileRotating>false</UseDefaultIonWhileRotating>
            <EnableDefocus>false</EnableDefocus>
            <DefocusForPatterning>0 m</DefocusForPatterning>
            <EucentricTiltHfw />
          </FineMillingActivity>
          <DriftCorrectedImageAcquisitionActivity>
            <Name>Finer Milling - Electron Image</Name>
            <IsEnabled>false</IsEnabled>
            <ActivityMetadata />
            <SiteLocationType>Chunk</SiteLocationType>
            <EnableAutoFocus>false</EnableAutoFocus>
            <AutoFocusSettings Type="AutoFocusSettings">
              <BeamType>Electron</BeamType>
              <DwellTime>1 μs</DwellTime>
              <SettlingTime>20 ms</SettlingTime>
              <WorkingDistanceRange>300 μm</WorkingDistanceRange>
              <Mode>Grab</Mode>
              <Resolution Type="Resolution">
                <Width>384</Width>
                <Height>256</Height>
              </Resolution>
              <MaxCompareDistance>7</MaxCompareDistance>
              <StepsCount>25</StepsCount>
              <SubsamplingRatio>5</SubsamplingRatio>
              <ValuesBlur>10</ValuesBlur>
              <IsLensAlignmentOn>false</IsLensAlignmentOn>
            </AutoFocusSettings>
            <EnableAcb>false</EnableAcb>
            <EnableEmailNotification>false</EnableEmailNotification>
            <BeamPreset Type="BeamPreset">
              <BeamType>Electron</BeamType>
              <HighVoltage>2 kV</HighVoltage>
              <BeamCurrent>12.5 pA</BeamCurrent>
              <ValidDuration>Default</ValidDuration>
              <HFW>100 μm</HFW>
              <ScanRotation>180 °</ScanRotation>
              <TiltCorrection>
                <IsDynamicFocusEnabled>false</IsDynamicFocusEnabled>
                <IsTiltCorrectionEnabled>false</IsTiltCorrectionEnabled>
                <CorrectionAngle />
              </TiltCorrection>
              <LensMode>Auto</LensMode>
            </BeamPreset>
            <DwellTime>3 μs</DwellTime>
            <ImagingHfw>70 μm</ImagingHfw>
            <ScanResolution Type="Resolution">
              <Width>1536</Width>
              <Height>1024</Height>
            </ScanResolution>
            <IsLamellaWidthAddedToImagingHfw>true</IsLamellaWidthAddedToImagingHfw>
            <IsDriftCorrectionEnabled>false</IsDriftCorrectionEnabled>
            <DirectoryName>LamellaEvaluationImages</DirectoryName>
          </DriftCorrectedImageAcquisitionActivity>
        </Activities>
      </Recipe>
      <Recipe>
        <Name>Thinning</Name>
        <WorkflowStep>Thinning</WorkflowStep>
        <Icon></Icon>
        <Activities>
          <DelayActivity>
            <Name>Delay</Name>
            <IsEnabled>false</IsEnabled>
            <ActivityMetadata />
            <DelayTime>0 s</DelayTime>
            <EnableBeamsOff>true</EnableBeamsOff>
            <EnableSafeStagePosition>false</EnableSafeStagePosition>
          </DelayActivity>
          <PolishingActivity>
            <Name>Polishing 1</Name>
            <IsEnabled>true</IsEnabled>
            <ActivityMetadata />
            <MillingApplication />
            <MillingPreset Type="BeamPreset">
              <BeamType>Ion</BeamType>
              <HighVoltage>30 kV</HighVoltage>
              <BeamCurrent>30 pA</BeamCurrent>
              <ValidDuration>Default</ValidDuration>
              <HFW>Auto</HFW>
              <ScanRotation>180 °</ScanRotation>
              <TiltCorrection>
                <IsDynamicFocusEnabled>false</IsDynamicFocusEnabled>
                <IsTiltCorrectionEnabled>false</IsTiltCorrectionEnabled>
                <CorrectionAngle />
              </TiltCorrection>
              <LensMode>Auto</LensMode>
            </MillingPreset>
            <DriftCorrectionParameters Type="DriftCorrectionParameters">
              <DcmRescanInterval>60 s</DcmRescanInterval>
              <EnablePredictiveDcm>false</EnablePredictiveDcm>
              <EndingRescanDistance>0 m</EndingRescanDistance>
              <EndingRescanInterval>0 s</EndingRescanInterval>
            </DriftCorrectionParameters>
            <EnableAutoFocus>false</EnableAutoFocus>
            <AutoFocusSettings Type="AutoFocusSettings">
              <BeamType>Ion</BeamType>
              <DwellTime>1 μs</DwellTime>
              <SettlingTime>20 ms</SettlingTime>
              <WorkingDistanceRange>200 μm</WorkingDistanceRange>
              <Mode>Grab</Mode>
              <Resolution Type="Resolution">
                <Width>768</Width>
                <Height>512</Height>
              </Resolution>
              <MaxCompareDistance>7</MaxCompareDistance>
              <StepsCount>25</StepsCount>
              <SubsamplingRatio>1</SubsamplingRatio>
              <ValuesBlur>2</ValuesBlur>
              <IsLensAlignmentOn>false</IsLensAlignmentOn>
            </AutoFocusSettings>
            <PatternType>Rectangle</PatternType>
            <DepthCorrection>0.15</DepthCorrection>
            <OffsetFromLamella>70 nm</OffsetFromLamella>
            <Overtilt>0 °</Overtilt>
            <CrossFaceAngle>0 °</CrossFaceAngle>
            <EnableISPI>false</EnableISPI>
            <PrecisionMode>Fine</PrecisionMode>
            <LastLineMultiplier>1</LastLineMultiplier>
            <GrabSEMImageAfterThinning>false</GrabSEMImageAfterThinning>
            <OvertiltRotationStrategy>NegativeAndPositiveTilt</OvertiltRotationStrategy>
            <LamellaFrontLeftWidthOverlap>0 m</LamellaFrontLeftWidthOverlap>
            <LamellaFrontRightWidthOverlap>0 m</LamellaFrontRightWidthOverlap>
            <LamellaRearLeftWidthOverlap>0 m</LamellaRearLeftWidthOverlap>
            <LamellaRearRightWidthOverlap>0 m</LamellaRearRightWidthOverlap>
            <ThinningPatternsOverlapFactor>200 %</ThinningPatternsOverlapFactor>
            <TrapezoidPatternAngle />
            <IonPrecisePositionSettingsOverride />
            <RotationHfw>Auto</RotationHfw>
            <UseDefaultIonWhileRotating>false</UseDefaultIonWhileRotating>
            <EnableDefocus>false</EnableDefocus>
            <DefocusForPatterning>0 m</DefocusForPatterning>
            <EucentricTiltHfw />
          </PolishingActivity>
          <DriftCorrectedImageAcquisitionActivity>
            <Name>Polishing 1 - Electron Image</Name>
            <IsEnabled>true</IsEnabled>
            <ActivityMetadata />
            <SiteLocationType>Thinning</SiteLocationType>
            <EnableAutoFocus>false</EnableAutoFocus>
            <AutoFocusSettings Type="AutoFocusSettings">
              <BeamType>Electron</BeamType>
              <DwellTime>1 μs</DwellTime>
              <SettlingTime>20 ms</SettlingTime>
              <WorkingDistanceRange>300 μm</WorkingDistanceRange>
              <Mode>Grab</Mode>
              <Resolution Type="Resolution">
                <Width>384</Width>
                <Height>256</Height>
              </Resolution>
              <MaxCompareDistance>7</MaxCompareDistance>
              <StepsCount>25</StepsCount>
              <SubsamplingRatio>5</SubsamplingRatio>
              <ValuesBlur>10</ValuesBlur>
              <IsLensAlignmentOn>false</IsLensAlignmentOn>
            </AutoFocusSettings>
            <EnableAcb>false</EnableAcb>
            <EnableEmailNotification>false</EnableEmailNotification>
            <BeamPreset Type="BeamPreset">
              <BeamType>Electron</BeamType>
              <HighVoltage>2 kV</HighVoltage>
              <BeamCurrent>12.5 pA</BeamCurrent>
              <ValidDuration>Default</ValidDuration>
              <HFW>100 μm</HFW>
              <ScanRotation>180 °</ScanRotation>
              <TiltCorrection>
                <IsDynamicFocusEnabled>false</IsDynamicFocusEnabled>
                <IsTiltCorrectionEnabled>false</IsTiltCorrectionEnabled>
                <CorrectionAngle />
              </TiltCorrection>
              <LensMode>Auto</LensMode>
            </BeamPreset>
            <DwellTime>3 μs</DwellTime>
            <ImagingHfw>50 μm</ImagingHfw>
            <ScanResolution Type="Resolution">
              <Width>1536</Width>
              <Height>1024</Height>
            </ScanResolution>
            <IsLamellaWidthAddedToImagingHfw>true</IsLamellaWidthAddedToImagingHfw>
            <IsDriftCorrectionEnabled>false</IsDriftCorrectionEnabled>
            <DirectoryName>LamellaEvaluationImages</DirectoryName>
          </DriftCorrectedImageAcquisitionActivity>
          <PolishingActivity>
            <Name>Polishing 2</Name>
            <IsEnabled>true</IsEnabled>
            <ActivityMetadata />
            <MillingApplication />
            <MillingPreset Type="BeamPreset">
              <BeamType>Ion</BeamType>
              <HighVoltage>30 kV</HighVoltage>
              <BeamCurrent>10 pA</BeamCurrent>
              <ValidDuration>Default</ValidDuration>
              <HFW>Auto</HFW>
              <ScanRotation>180 °</ScanRotation>
              <TiltCorrection>
                <IsDynamicFocusEnabled>false</IsDynamicFocusEnabled>
                <IsTiltCorrectionEnabled>false</IsTiltCorrectionEnabled>
                <CorrectionAngle />
              </TiltCorrection>
              <LensMode>Auto</LensMode>
            </MillingPreset>
            <DriftCorrectionParameters Type="DriftCorrectionParameters">
              <DcmRescanInterval>30 s</DcmRescanInterval>
              <EnablePredictiveDcm>false</EnablePredictiveDcm>
              <EndingRescanDistance>0 m</EndingRescanDistance>
              <EndingRescanInterval>0 s</EndingRescanInterval>
            </DriftCorrectionParameters>
            <EnableAutoFocus>false</EnableAutoFocus>
            <AutoFocusSettings Type="AutoFocusSettings">
              <BeamType>Ion</BeamType>
              <DwellTime>1 μs</DwellTime>
              <SettlingTime>20 ms</SettlingTime>
              <WorkingDistanceRange>200 μm</WorkingDistanceRange>
              <Mode>Grab</Mode>
              <Resolution Type="Resolution">
                <Width>768</Width>
                <Height>512</Height>
              </Resolution>
              <MaxCompareDistance>7</MaxCompareDistance>
              <StepsCount>25</StepsCount>
              <SubsamplingRatio>1</SubsamplingRatio>
              <ValuesBlur>2</ValuesBlur>
              <IsLensAlignmentOn>false</IsLensAlignmentOn>
            </AutoFocusSettings>
            <PatternType>Rectangle</PatternType>
            <DepthCorrection>0.1</DepthCorrection>
            <OffsetFromLamella>0 m</OffsetFromLamella>
            <Overtilt>0 °</Overtilt>
            <CrossFaceAngle>0 °</CrossFaceAngle>
            <EnableISPI>false</EnableISPI>
            <PrecisionMode>Fine</PrecisionMode>
            <LastLineMultiplier>1</LastLineMultiplier>
            <GrabSEMImageAfterThinning>false</GrabSEMImageAfterThinning>
            <OvertiltRotationStrategy>NegativeAndPositiveTilt</OvertiltRotationStrategy>
            <LamellaFrontLeftWidthOverlap>0 m</LamellaFrontLeftWidthOverlap>
            <LamellaFrontRightWidthOverlap>0 m</LamellaFrontRightWidthOverlap>
            <LamellaRearLeftWidthOverlap>0 m</LamellaRearLeftWidthOverlap>
            <LamellaRearRightWidthOverlap>0 m</LamellaRearRightWidthOverlap>
            <ThinningPatternsOverlapFactor>200 %</ThinningPatternsOverlapFactor>
            <TrapezoidPatternAngle />
            <IonPrecisePositionSettingsOverride />
            <RotationHfw>Auto</RotationHfw>
            <UseDefaultIonWhileRotating>false</UseDefaultIonWhileRotating>
            <EnableDefocus>false</EnableDefocus>
            <DefocusForPatterning>0 m</DefocusForPatterning>
            <EucentricTiltHfw />
          </PolishingActivity>
          <DriftCorrectedImageAcquisitionActivity>
            <Name>Polishing 2 - Ion Image</Name>
            <IsEnabled>false</IsEnabled>
            <ActivityMetadata />
            <SiteLocationType>Thinning</SiteLocationType>
            <EnableAutoFocus>false</EnableAutoFocus>
            <AutoFocusSettings Type="AutoFocusSettings">
              <BeamType>Ion</BeamType>
              <DwellTime>1 μs</DwellTime>
              <SettlingTime>20 ms</SettlingTime>
              <WorkingDistanceRange>300 μm</WorkingDistanceRange>
              <Mode>Grab</Mode>
              <Resolution Type="Resolution">
                <Width>384</Width>
                <Height>256</Height>
              </Resolution>
              <MaxCompareDistance>7</MaxCompareDistance>
              <StepsCount>25</StepsCount>
              <SubsamplingRatio>5</SubsamplingRatio>
              <ValuesBlur>10</ValuesBlur>
              <IsLensAlignmentOn>false</IsLensAlignmentOn>
            </AutoFocusSettings>
            <EnableAcb>false</EnableAcb>
            <EnableEmailNotification>false</EnableEmailNotification>
            <BeamPreset Type="BeamPreset">
              <BeamType>Ion</BeamType>
              <HighVoltage>30 kV</HighVoltage>
              <BeamCurrent>10 pA</BeamCurrent>
              <ValidDuration>Default</ValidDuration>
              <HFW>100 μm</HFW>
              <ScanRotation>180 °</ScanRotation>
              <TiltCorrection>
                <IsDynamicFocusEnabled>false</IsDynamicFocusEnabled>
                <IsTiltCorrectionEnabled>false</IsTiltCorrectionEnabled>
                <CorrectionAngle />
              </TiltCorrection>
              <LensMode>Auto</LensMode>
            </BeamPreset>
            <DwellTime>3 μs</DwellTime>
            <ImagingHfw>10 μm</ImagingHfw>
            <ScanResolution Type="Resolution">
              <Width>1536</Width>
              <Height>1024</Height>
            </ScanResolution>
            <IsLamellaWidthAddedToImagingHfw>true</IsLamellaWidthAddedToImagingHfw>
            <IsDriftCorrectionEnabled>true</IsDriftCorrectionEnabled>
            <DirectoryName>LamellaEvaluationImages</DirectoryName>
          </DriftCorrectedImageAcquisitionActivity>
          <DriftCorrectedImageAcquisitionActivity>
            <Name>Polishing 2 - Electron Image</Name>
            <IsEnabled>false</IsEnabled>
            <ActivityMetadata />
            <SiteLocationType>Thinning</SiteLocationType>
            <EnableAutoFocus>false</EnableAutoFocus>
            <AutoFocusSettings Type="AutoFocusSettings">
              <BeamType>Electron</BeamType>
              <DwellTime>1 μs</DwellTime>
              <SettlingTime>20 ms</SettlingTime>
              <WorkingDistanceRange>300 μm</WorkingDistanceRange>
              <Mode>Grab</Mode>
              <Resolution Type="Resolution">
                <Width>384</Width>
                <Height>256</Height>
              </Resolution>
              <MaxCompareDistance>7</MaxCompareDistance>
              <StepsCount>25</StepsCount>
              <SubsamplingRatio>5</SubsamplingRatio>
              <ValuesBlur>10</ValuesBlur>
              <IsLensAlignmentOn>false</IsLensAlignmentOn>
            </AutoFocusSettings>
            <EnableAcb>false</EnableAcb>
            <EnableEmailNotification>false</EnableEmailNotification>
            <BeamPreset Type="BeamPreset">
              <BeamType>Electron</BeamType>
              <HighVoltage>2 kV</HighVoltage>
              <BeamCurrent>12.5 pA</BeamCurrent>
              <ValidDuration>Default</ValidDuration>
              <HFW>100 μm</HFW>
              <ScanRotation>180 °</ScanRotation>
              <TiltCorrection>
                <IsDynamicFocusEnabled>false</IsDynamicFocusEnabled>
                <IsTiltCorrectionEnabled>false</IsTiltCorrectionEnabled>
                <CorrectionAngle />
              </TiltCorrection>
              <LensMode>Auto</LensMode>
            </BeamPreset>
            <DwellTime>300 ns</DwellTime>
            <ImagingHfw>70 μm</ImagingHfw>
            <ScanResolution Type="Resolution">
              <Width>3072</Width>
              <Height>2048</Height>
            </ScanResolution>
            <IsLamellaWidthAddedToImagingHfw>true</IsLamellaWidthAddedToImagingHfw>
            <IsDriftCorrectionEnabled>false</IsDriftCorrectionEnabled>
            <DirectoryName>LamellaEvaluationImages</DirectoryName>
          </DriftCorrectedImageAcquisitionActivity>
        </Activities>
      </Recipe>
    </Workflow>
  </Template>
</AutoTEM>
