# Supplementary material for: Xenon plasma focused ion beam lamella fabrication on high-pressure frozen specimens for structural cell biology
Source: Nat Commun. 2025 Mar 7;16:2286. doi: 10.1038/s41467-025-57493-3 (PMC11889171; doi:10.1038/s41467-025-57493-3)
Supplement: Supplementary file 10 — Source data [file 41467_2025_57493_MOESM10_ESM.zip › Source data/20231219_perparticle_distance.txt]

# version 30001

data_optics

loop_ 
_rlnOpticsGroup #1 
_rlnOpticsGroupName #2 
_rlnImagePixelSize #3 
_rlnImageSize #4 
_rlnImageDimensionality #5 
_rlnVoltage #6 
_rlnSphericalAberration #7 
           1 opticsGroup1     1.900000          224            3   300.000000     2.700000 
 

# version 30001

data_particles

loop_ 
_rlnMicrographName #1 
_rlnCoordinateX #2 
_rlnCoordinateY #3 
_rlnCoordinateZ #4 
_rlnAngleRot #5 
_rlnAngleTilt #6 
_rlnAnglePsi #7 
_rlnImageName #8 
_rlnCtfImage #9 
_rlnRandomSubset #10 
_rlnOpticsGroup #11 
_rlnTS #12 
_rlnDistToEdge_nm #13 
_rlnLamellaThickness_nm #14 
_rlnDistanceGIS #15 
_rlnDistanceBack #16 
_rlnLengthNoContrast #17 
_rlnDistanceBackContrastCorrected #18 
_rlnGroupNumber #19 
_rlnOriginXAngst #20 
_rlnOriginYAngst #21 
_rlnOriginZAngst #22 
_rlnClassNumber #23 
_rlnNormCorrection #24 
_rlnLogLikeliContribution #25 
_rlnMaxValueProbDistribution #26 
_rlnNrOfSignificantSamples #27 
_rlnParticleDistancefromBack #28
_rlnParticleDistancefromGIS #29
TIR240.tomostar 3466.179000 1427.352000 1982.026000 135.697653 97.919983 68.083673 particles/TIR240/TIR240_70s_export_sub1_0000000_1.90A.mrc particles/TIR240/TIR240_70s_export_sub1_0000000_ctf_1.90A.mrc 1 1 240 47.328164 212.406956 6.4 9.1 0.6 8.5 1 2.226465 -5.00304 -9.35879 1 1.000000 4.603486e+07 0.409937 1 8769.45401 6130.54599
TIR240.tomostar 3318.783000 1179.283000 1964.629000 179.687077 29.652011 -157.09054 particles/TIR240/TIR240_70s_export_sub1_0000001_1.90A.mrc particles/TIR240/TIR240_70s_export_sub1_0000001_ctf_1.90A.mrc 2 1 240 57.156667 212.406956 6.4 9.1 0.6 8.5 1 2.829715 -4.39979 -1.20304 1 1.000000 4.603974e+07 0.332797 5 8741.44877 6158.55123
TIR240.tomostar 2742.815000 3418.428000 2036.745000 120.296329 51.647636 -48.20063 particles/TIR240/TIR240_70s_export_sub1_0000002_1.90A.mrc particles/TIR240/TIR240_70s_export_sub1_0000002_ctf_1.90A.mrc 1 1 240 65.037166 212.406956 6.4 9.1 0.6 8.5 1 2.226465 7.000215 9.455965 1 1.000000 4.601224e+07 0.357389 5 8632.01485 6267.98515
TIR240.tomostar 2464.047000 3547.704000 1927.309000 38.795788 58.544522 56.948149 particles/TIR240/TIR240_70s_export_sub1_0000003_1.90A.mrc particles/TIR240/TIR240_70s_export_sub1_0000003_ctf_1.90A.mrc 2 1 240 61.193262 212.406956 6.4 9.1 0.6 8.5 1 -5.37354 6.814965 -6.67029 1 1.000000 4.601560e+07 0.279718 1 8579.04893 6320.95107
TIR240.tomostar 2202.677000 864.030900 1994.366000 -23.96189 129.953991 166.510543 particles/TIR240/TIR240_70s_export_sub1_0000004_1.90A.mrc particles/TIR240/TIR240_70s_export_sub1_0000004_ctf_1.90A.mrc 1 1 240 48.006094 212.406956 6.4 9.1 0.6 8.5 1 2.596965 -0.78504 10.196965 1 1.000000 4.602106e+07 0.355944 3 8529.38863 6370.61137
TIR240.tomostar 2511.941000 947.838200 1926.052000 14.426214 3.663113 -14.56980 particles/TIR240/TIR240_70s_export_sub1_0000005_1.90A.mrc particles/TIR240/TIR240_70s_export_sub1_0000005_ctf_1.90A.mrc 2 1 240 82.761167 212.406956 6.4 9.1 0.6 8.5 1 -8.01454 -6.48504 -0.41454 1 1.000000 4.603534e+07 0.650632 4 8588.14879 6311.85121
TIR240.tomostar 2356.400000 1099.044000 1611.117000 -171.02284 124.766620 126.754842 particles/TIR240/TIR240_70s_export_sub1_0000006_1.90A.mrc particles/TIR240/TIR240_70s_export_sub1_0000006_ctf_1.90A.mrc 1 1 240 72.911248 212.406956 6.4 9.1 0.6 8.5 1 7.926465 -1.57354 -7.08829 1 1.000000 4.601073e+07 0.439353 5 8558.596 6341.4039999999995
TIR240.tomostar 2092.137000 3774.657000 1668.667000 143.441807 29.824078 -77.03714 particles/TIR240/TIR240_70s_export_sub1_0000007_1.90A.mrc particles/TIR240/TIR240_70s_export_sub1_0000007_ctf_1.90A.mrc 2 1 240 75.420417 212.406956 6.4 9.1 0.6 8.5 1 -0.41454 3.385465 -10.70304 1 1.000000 4.601605e+07 0.295394 7 8508.38603 6391.61397
TIR240.tomostar 1667.410000 2553.170000 1649.904000 -21.07759 113.156033 -21.47020 particles/TIR240/TIR240_70s_export_sub1_0000008_1.90A.mrc particles/TIR240/TIR240_70s_export_sub1_0000008_ctf_1.90A.mrc 2 1 240 52.176847 212.406956 6.4 9.1 0.6 8.5 1 4.496965 -7.27354 -4.21454 1 1.000000 4.602857e+07 0.427582 4 8427.6879 6472.3121
TIR240.tomostar 2468.955000 3917.350000 1565.641000 94.421271 126.616070 4.052793 particles/TIR240/TIR240_70s_export_sub1_0000009_1.90A.mrc particles/TIR240/TIR240_70s_export_sub1_0000009_ctf_1.90A.mrc 1 1 240 66.151158 212.406956 6.4 9.1 0.6 8.5 1 -2.31454 -3.10304 8.296965 1 1.000000 4.602532e+07 0.816390 4 8579.98145 6320.01855
TIR240.tomostar 1147.682000 2035.229000 1501.237000 84.872455 57.372520 -6.02021 particles/TIR240/TIR240_70s_export_sub1_0000010_1.90A.mrc particles/TIR240/TIR240_70s_export_sub1_0000010_ctf_1.90A.mrc 2 1 240 41.268035 212.406956 6.4 9.1 0.6 8.5 1 -12.18504 -12.78829 18.400215 1 1.000000 4.601503e+07 0.142328 7 8328.93958 6571.06042
TIR240.tomostar 2212.485000 3444.823000 1965.090000 2.605766 40.795766 149.700827 particles/TIR240/TIR240_70s_export_sub1_0000011_1.90A.mrc particles/TIR240/TIR240_70s_export_sub1_0000011_ctf_1.90A.mrc 2 1 240 37.330300 212.406956 6.4 9.1 0.6 8.5 1 -3.28829 3.200215 13.441215 1 1.000000 4.599105e+07 0.752791 2 8531.25215 6368.74785
TIR240.tomostar 2032.655000 2106.137000 1655.927000 -10.27942 93.348748 132.612982 particles/TIR240/TIR240_70s_export_sub1_0000012_1.90A.mrc particles/TIR240/TIR240_70s_export_sub1_0000012_ctf_1.90A.mrc 1 1 240 85.297881 212.406956 6.4 9.1 0.6 8.5 1 -1.38829 0.696965 3.014965 1 1.000000 4.604414e+07 0.289779 2 8497.08445 6402.91555
TIR240.tomostar 2289.500000 1275.197000 2067.479000 177.452896 107.356375 111.617207 particles/TIR240/TIR240_70s_export_sub1_0000013_1.90A.mrc particles/TIR240/TIR240_70s_export_sub1_0000013_ctf_1.90A.mrc 1 1 240 36.008425 212.406956 6.4 9.1 0.6 8.5 1 3.200215 -6.29979 -1.57354 1 1.000000 4.604065e+07 0.935581 1 8545.885 6354.115
TIR240.tomostar 1171.128000 2458.086000 1237.659000 164.982651 67.898172 -89.73109 particles/TIR240/TIR240_70s_export_sub1_0000014_1.90A.mrc particles/TIR240/TIR240_70s_export_sub1_0000014_ctf_1.90A.mrc 2 1 240 85.403459 212.406956 6.4 9.1 0.6 8.5 1 10.800215 -11.62929 -29.70304 1 1.000000 4.601985e+07 0.487803 3 8333.39432 6566.60568
TIR240.tomostar 3092.425000 1617.743000 2281.438000 140.005183 97.698463 141.916697 particles/TIR240/TIR240_70s_export_sub1_0000015_1.90A.mrc particles/TIR240/TIR240_70s_export_sub1_0000015_ctf_1.90A.mrc 1 1 240 62.790007 212.406956 6.4 9.1 0.6 8.5 1 -8.57029 -5.18829 0.326465 1 1.000000 4.604543e+07 0.652127 4 8698.44075 6201.55925
TIR240.tomostar 3686.039000 1546.537000 2346.529000 96.354294 74.837609 -74.79604 particles/TIR240/TIR240_70s_export_sub1_0000016_1.90A.mrc particles/TIR240/TIR240_70s_export_sub1_0000016_ctf_1.90A.mrc 2 1 240 92.173541 212.406956 6.4 9.1 0.6 8.5 1 14.785465 -3.28829 -14.68829 1 1.000000 4.600684e+07 0.530887 8 8811.22741 6088.77259
TIR240.tomostar 3486.907000 2724.289000 2573.150000 -56.54666 63.508878 -178.33749 particles/TIR240/TIR240_70s_export_sub1_0000017_1.90A.mrc particles/TIR240/TIR240_70s_export_sub1_0000017_ctf_1.90A.mrc 1 1 240 32.336249 212.406956 6.4 9.1 0.6 8.5 1 2.041215 -8.98829 2.226465 1 1.000000 4.603284e+07 0.547539 1 8773.39233 6126.60767
TIR240.tomostar 1330.948000 1781.988000 885.633200 -123.15951 129.788564 -175.62844 particles/TIR240/TIR240_70s_export_sub1_0000018_1.90A.mrc particles/TIR240/TIR240_70s_export_sub1_0000018_ctf_1.90A.mrc 2 1 240 33.914608 212.406956 6.4 9.1 0.6 8.5 1 -2.31454 -1.20304 10.196965 1 1.000000 4.602664e+07 0.118156 7 8363.76012 6536.23988
TIR240.tomostar 1718.274000 3174.600000 1112.676000 -37.04399 49.113850 -27.88054 particles/TIR240/TIR240_70s_export_sub1_0000019_1.90A.mrc particles/TIR240/TIR240_70s_export_sub1_0000019_ctf_1.90A.mrc 1 1 240 46.293037 212.406956 6.4 9.1 0.6 8.5 1 -0.97029 1.114965 7.555965 1 1.000000 4.602872e+07 0.225330 4 8437.35206 6462.64794
TIR240.tomostar 1877.659000 2242.138000 1285.775000 26.184671 22.453161 -28.75220 particles/TIR240/TIR240_70s_export_sub1_0000020_1.90A.mrc particles/TIR240/TIR240_70s_export_sub1_0000020_ctf_1.90A.mrc 2 1 240 56.618174 212.406956 6.4 9.1 0.6 8.5 1 0.141215 -4.58504 6.211715 1 1.000000 4.601517e+07 0.733348 4 8467.63521 6432.36479
TIR240.tomostar 1748.974000 3261.204000 1202.474000 132.784547 108.425930 37.140272 particles/TIR240/TIR240_70s_export_sub1_0000021_1.90A.mrc particles/TIR240/TIR240_70s_export_sub1_0000021_ctf_1.90A.mrc 1 1 240 60.667219 212.406956 6.4 9.1 0.6 8.5 1 -2.12929 -2.12929 1.114965 1 1.000000 4.605019e+07 0.172441 6 8443.18506 6456.81494
TIR240.tomostar 2497.156000 1235.743000 1572.863000 -21.36527 71.080036 154.662055 particles/TIR240/TIR240_70s_export_sub1_0000022_1.90A.mrc particles/TIR240/TIR240_70s_export_sub1_0000022_ctf_1.90A.mrc 1 1 240 54.547589 212.406956 6.4 9.1 0.6 8.5 1 12.885465 7.000215 -10.70304 1 1.000000 4.605086e+07 0.697060 3 8585.33964 6314.66036
TIR240.tomostar 1372.822000 2261.090000 1362.887000 14.238169 97.924907 141.951057 particles/TIR240/TIR240_70s_export_sub1_0000023_1.90A.mrc particles/TIR240/TIR240_70s_export_sub1_0000023_ctf_1.90A.mrc 1 1 240 82.470014 212.406956 6.4 9.1 0.6 8.5 1 -5.92929 -3.65879 5.655965 1 1.000000 4.602106e+07 0.330104 7 8371.71618 6528.28382
TIR240.tomostar 1271.008000 1638.461000 1356.707000 -41.83981 83.280806 160.663429 particles/TIR240/TIR240_70s_export_sub1_0000024_1.90A.mrc particles/TIR240/TIR240_70s_export_sub1_0000024_ctf_1.90A.mrc 2 1 240 75.735363 212.406956 6.4 9.1 0.6 8.5 1 -3.47354 8.296965 -7.82929 1 1.000000 4.603076e+07 0.369618 3 8352.37152 6547.62848
TIR240.tomostar 2100.232000 2795.108000 1495.854000 -27.93759 102.177197 39.943673 particles/TIR240/TIR240_70s_export_sub1_0000025_1.90A.mrc particles/TIR240/TIR240_70s_export_sub1_0000025_ctf_1.90A.mrc 1 1 240 75.171645 212.406956 6.4 9.1 0.6 8.5 1 -0.41454 0.326465 2.782215 1 1.000000 4.602444e+07 0.395384 4 8509.92408 6390.07592
TIR240.tomostar 1944.783000 3008.771000 1597.264000 -63.18161 145.643102 -17.26560 particles/TIR240/TIR240_70s_export_sub1_0000026_1.90A.mrc particles/TIR240/TIR240_70s_export_sub1_0000026_ctf_1.90A.mrc 2 1 240 85.263405 212.406956 6.4 9.1 0.6 8.5 1 -2.68504 0.696965 1.114965 1 1.000000 4.602592e+07 0.290790 6 8480.38877 6419.61123
TIR240.tomostar 1955.862000 1101.807000 1502.536000 141.484401 112.656517 61.758209 particles/TIR240/TIR240_70s_export_sub1_0000027_1.90A.mrc particles/TIR240/TIR240_70s_export_sub1_0000027_ctf_1.90A.mrc 1 1 240 85.949982 212.406956 6.4 9.1 0.6 8.5 1 -3.28829 -6.11454 -0.97029 1 1.000000 4.602265e+07 0.374685 5 8482.49378 6417.50622
TIR240.tomostar 1790.713000 966.123700 1554.940000 -21.77931 114.626089 -109.00779 particles/TIR240/TIR240_70s_export_sub1_0000028_1.90A.mrc particles/TIR240/TIR240_70s_export_sub1_0000028_ctf_1.90A.mrc 2 1 240 90.779903 212.406956 6.4 9.1 0.6 8.5 1 -1.94404 -0.59979 14.367465 1 1.000000 4.601298e+07 0.250421 4 8451.11547 6448.88453
TIR240.tomostar 3108.535000 3006.614000 2088.654000 -44.95772 122.824718 -136.39221 particles/TIR240/TIR240_70s_export_sub1_0000029_1.90A.mrc particles/TIR240/TIR240_70s_export_sub1_0000029_ctf_1.90A.mrc 2 1 240 87.329708 212.406956 6.4 9.1 0.6 8.5 1 -1.57354 6.026465 -0.22929 1 1.000000 4.604071e+07 0.388878 2 8701.50165 6198.49835
TIR240.tomostar 2368.480000 1050.194000 1450.671000 72.284027 46.765941 -35.79663 particles/TIR240/TIR240_70s_export_sub1_0000030_1.90A.mrc particles/TIR240/TIR240_70s_export_sub1_0000030_ctf_1.90A.mrc 2 1 240 44.739282 212.406956 6.4 9.1 0.6 8.5 1 3.941215 -12.78829 -20.20304 1 1.000000 4.600944e+07 0.226784 2 8560.8912 6339.1088
TIR240.tomostar 3807.367000 2289.786000 2220.455000 -61.35224 84.354212 162.556637 particles/TIR240/TIR240_70s_export_sub1_0000031_1.90A.mrc particles/TIR240/TIR240_70s_export_sub1_0000031_ctf_1.90A.mrc 2 1 240 58.890176 212.406956 6.4 9.1 0.6 8.5 1 15.896965 8.111715 -14.50304 1 1.000000 4.603249e+07 0.491555 4 8834.27973 6065.72027
TIR240.tomostar 1933.328000 2386.418000 1163.226000 -55.19975 31.885142 168.239533 particles/TIR240/TIR240_70s_export_sub1_0000032_1.90A.mrc particles/TIR240/TIR240_70s_export_sub1_0000032_ctf_1.90A.mrc 2 1 240 30.565752 212.406956 6.4 9.1 0.6 8.5 1 0.696965 -0.97029 -5.55879 1 1.000000 4.602719e+07 0.169499 2 8478.21232 6421.78768
TIR240.tomostar 2229.406000 864.397500 1590.298000 -112.83277 137.292962 9.082317 particles/TIR240/TIR240_70s_export_sub1_0000033_1.90A.mrc particles/TIR240/TIR240_70s_export_sub1_0000033_ctf_1.90A.mrc 1 1 240 80.292943 212.406956 6.4 9.1 0.6 8.5 1 2.226465 2.226465 -4.95554 1 1.000000 4.603401e+07 0.509436 4 8534.46714 6365.53286
TIR240.tomostar 1464.563000 2898.823000 1560.464000 174.111946 104.563520 -26.43481 particles/TIR240/TIR240_70s_export_sub1_0000034_1.90A.mrc particles/TIR240/TIR240_70s_export_sub1_0000034_ctf_1.90A.mrc 2 1 240 54.901620 212.406956 6.4 9.1 0.6 8.5 1 1.114965 2.226465 8.900215 1 1.000000 4.603966e+07 0.556383 10 8389.14697 6510.85303
TIR240.tomostar 2333.757000 1238.027000 1582.105000 -105.91490 83.443980 -132.39675 particles/TIR240/TIR240_70s_export_sub1_0000035_1.90A.mrc particles/TIR240/TIR240_70s_export_sub1_0000035_ctf_1.90A.mrc 1 1 240 69.094133 212.406956 6.4 9.1 0.6 8.5 1 -5.74404 6.814965 7.555965 1 1.000000 4.602185e+07 0.517033 2 8554.29383 6345.70617
TIR240.tomostar 1461.898000 1317.679000 1636.830000 -173.14693 63.225116 157.218740 particles/TIR240/TIR240_70s_export_sub1_0000036_1.90A.mrc particles/TIR240/TIR240_70s_export_sub1_0000036_ctf_1.90A.mrc 2 1 240 44.655669 212.406956 6.4 9.1 0.6 8.5 1 -0.04404 -1.20304 2.644465 1 1.000000 4.601044e+07 0.276029 4 8388.64062 6511.35938
TIR240.tomostar 2373.077000 3103.820000 1725.570000 157.142379 148.240096 -137.70015 particles/TIR240/TIR240_70s_export_sub1_0000037_1.90A.mrc particles/TIR240/TIR240_70s_export_sub1_0000037_ctf_1.90A.mrc 1 1 240 94.971075 212.406956 6.4 9.1 0.6 8.5 1 -0.41454 -0.22929 5.470715 1 1.000000 4.601434e+07 0.475926 4 8561.76463 6338.23537
TIR240.tomostar 2556.994000 2097.959000 1817.605000 -160.13116 95.235878 96.416343 particles/TIR240/TIR240_70s_export_sub1_0000038_1.90A.mrc particles/TIR240/TIR240_70s_export_sub1_0000038_ctf_1.90A.mrc 2 1 240 92.569096 212.406956 6.4 9.1 0.6 8.5 1 -3.28829 1.855965 11.541215 1 1.000000 4.603104e+07 0.391201 7 8596.70886 6303.29114
TIR240.tomostar 2429.530000 2652.364000 1769.278000 28.678366 60.867367 12.432878 particles/TIR240/TIR240_70s_export_sub1_0000039_1.90A.mrc particles/TIR240/TIR240_70s_export_sub1_0000039_ctf_1.90A.mrc 1 1 240 90.928273 212.406956 6.4 9.1 0.6 8.5 1 -2.49979 -0.41454 12.282215 1 1.000000 4.602797e+07 0.626399 1 8572.4907 6327.5093
TIR240.tomostar 3131.533000 2313.805000 1789.325000 33.541904 10.633854 78.785247 particles/TIR240/TIR240_70s_export_sub1_0000040_1.90A.mrc particles/TIR240/TIR240_70s_export_sub1_0000040_ctf_1.90A.mrc 2 1 240 40.226226 212.406956 6.4 9.1 0.6 8.5 1 -2.31454 -3.10304 -6.29979 1 1.000000 4.602424e+07 0.263080 4 8705.87127 6194.12873
TIR240.tomostar 3080.509000 2216.642000 1851.185000 -119.27489 149.435937 31.027143 particles/TIR240/TIR240_70s_export_sub1_0000041_1.90A.mrc particles/TIR240/TIR240_70s_export_sub1_0000041_ctf_1.90A.mrc 1 1 240 55.303603 212.406956 6.4 9.1 0.6 8.5 1 1.670715 6.396965 -3.84404 1 1.000000 4.604038e+07 0.329087 5 8696.17671 6203.82329
TIR240.tomostar 2573.943000 2750.356000 1956.408000 121.130755 78.857876 -136.89177 particles/TIR240/TIR240_70s_export_sub1_0000042_1.90A.mrc particles/TIR240/TIR240_70s_export_sub1_0000042_ctf_1.90A.mrc 2 1 240 70.396586 212.406956 6.4 9.1 0.6 8.5 1 -4.81779 -0.04404 -27.57029 1 1.000000 4.603140e+07 0.289862 6 8599.92917 6300.07083
TIR240.tomostar 2342.955000 814.582200 1806.637000 -19.83695 128.696462 -90.72425 particles/TIR240/TIR240_70s_export_sub1_0000043_1.90A.mrc particles/TIR240/TIR240_70s_export_sub1_0000043_ctf_1.90A.mrc 1 1 240 90.847567 212.406956 6.4 9.1 0.6 8.5 1 0.929715 -2.31454 0.696965 1 1.000000 4.602377e+07 0.370265 1 8556.04145 6343.95855
TIR240.tomostar 2236.083000 3275.929000 1833.686000 104.492260 98.558158 -3.19007 particles/TIR240/TIR240_70s_export_sub1_0000044_1.90A.mrc particles/TIR240/TIR240_70s_export_sub1_0000044_ctf_1.90A.mrc 2 1 240 64.449248 212.406956 6.4 9.1 0.6 8.5 1 -6.90304 -4.39979 -12.37029 1 1.000000 4.601766e+07 0.882307 7 8535.73577 6364.26423
TIR240.tomostar 1803.526000 3434.026000 1801.353000 129.503631 126.943674 -130.10283 particles/TIR240/TIR240_70s_export_sub1_0000045_1.90A.mrc particles/TIR240/TIR240_70s_export_sub1_0000045_ctf_1.90A.mrc 1 1 240 35.103783 212.406956 6.4 9.1 0.6 8.5 1 -4.63254 0.326465 5.100215 1 1.000000 4.600402e+07 0.229250 6 8453.54994 6446.45006
TIR240.tomostar 3077.017000 3269.210000 1939.763000 -145.41904 127.053004 10.315464 particles/TIR240/TIR240_70s_export_sub1_0000046_1.90A.mrc particles/TIR240/TIR240_70s_export_sub1_0000046_ctf_1.90A.mrc 2 1 240 81.932614 212.406956 6.4 9.1 0.6 8.5 1 2.041215 1.485465 -1.01779 1 1.000000 4.602390e+07 0.773911 2 8695.51323 6204.48677
TIR240.tomostar 2640.111000 2356.260000 1935.892000 -129.35731 143.530804 113.491358 particles/TIR240/TIR240_70s_export_sub1_0000047_1.90A.mrc particles/TIR240/TIR240_70s_export_sub1_0000047_ctf_1.90A.mrc 1 1 240 79.053034 212.406956 6.4 9.1 0.6 8.5 1 6.814965 7.370715 2.411715 1 1.000000 4.603160e+07 0.295843 5 8612.50109 6287.49891
TIR240.tomostar 2838.594000 3937.137000 1925.613000 -56.87130 82.922245 131.615842 particles/TIR240/TIR240_70s_export_sub1_0000048_1.90A.mrc particles/TIR240/TIR240_70s_export_sub1_0000048_ctf_1.90A.mrc 2 1 240 86.137284 212.406956 6.4 9.1 0.6 8.5 1 0.141215 -0.22929 14.970715 1 1.000000 4.601463e+07 0.534989 3 8650.21286 6249.78714
TIR240.tomostar 2560.488000 3257.506000 1947.656000 -118.86085 124.632223 -166.72436 particles/TIR240/TIR240_70s_export_sub1_0000049_1.90A.mrc particles/TIR240/TIR240_70s_export_sub1_0000049_ctf_1.90A.mrc 1 1 240 69.418006 212.406956 6.4 9.1 0.6 8.5 1 13.996965 -14.68829 -32.15879 1 1.000000 4.604048e+07 0.797404 7 8597.37272 6302.62728
TIR240.tomostar 2361.399000 3923.773000 1939.468000 -40.65550 121.848353 128.913892 particles/TIR240/TIR240_70s_export_sub1_0000050_1.90A.mrc particles/TIR240/TIR240_70s_export_sub1_0000050_ctf_1.90A.mrc 2 1 240 47.465092 212.406956 6.4 9.1 0.6 8.5 1 -8.38504 -3.65879 0.511715 1 1.000000 4.601950e+07 0.319897 2 8559.54581 6340.45419
TIR240.tomostar 3439.785000 1028.066000 2012.153000 -38.10226 126.448254 128.913904 particles/TIR240/TIR240_70s_export_sub1_0000051_1.90A.mrc particles/TIR240/TIR240_70s_export_sub1_0000051_ctf_1.90A.mrc 1 1 240 56.427265 212.406956 6.4 9.1 0.6 8.5 1 -8.19979 -0.78504 18.214965 1 1.000000 4.603947e+07 0.595141 7 8764.43915 6135.56085
TIR240.tomostar 3409.511000 1346.178000 2033.511000 85.468328 38.446978 -90.90031 particles/TIR240/TIR240_70s_export_sub1_0000052_1.90A.mrc particles/TIR240/TIR240_70s_export_sub1_0000052_ctf_1.90A.mrc 2 1 240 61.109714 212.406956 6.4 9.1 0.6 8.5 1 -0.22929 20.670715 -21.12929 1 1.000000 4.600488e+07 0.899975 3 8758.68709 6141.31291
TIR240.tomostar 2896.007000 1720.022000 2069.299000 67.312217 100.545942 75.797715 particles/TIR240/TIR240_70s_export_sub1_0000053_1.90A.mrc particles/TIR240/TIR240_70s_export_sub1_0000053_ctf_1.90A.mrc 1 1 240 83.415986 212.406956 6.4 9.1 0.6 8.5 1 -1.20304 -1.57354 2.829715 1 1.000000 4.602234e+07 0.828337 3 8661.12133 6238.87867
TIR240.tomostar 2512.320000 529.495000 2115.253000 98.294431 70.778573 -21.82886 particles/TIR240/TIR240_70s_export_sub1_0000054_1.90A.mrc particles/TIR240/TIR240_70s_export_sub1_0000054_ctf_1.90A.mrc 2 1 240 48.004323 212.406956 6.4 9.1 0.6 8.5 1 11.355965 -11.44404 -8.57029 1 1.000000 4.602692e+07 0.204448 9 8588.2208 6311.7792
TIR240.tomostar 2563.098000 1715.733000 2141.242000 44.632531 107.130477 -34.10664 particles/TIR240/TIR240_70s_export_sub1_0000055_1.90A.mrc particles/TIR240/TIR240_70s_export_sub1_0000055_ctf_1.90A.mrc 1 1 240 44.325170 212.406956 6.4 9.1 0.6 8.5 1 -0.59979 -0.41454 4.867465 1 1.000000 4.602949e+07 0.334703 4 8597.86862 6302.13138
TIR240.tomostar 1798.061000 3389.164000 1564.664000 -19.58001 142.237997 7.957351 particles/TIR240/TIR240_70s_export_sub1_0000056_1.90A.mrc particles/TIR240/TIR240_70s_export_sub1_0000056_ctf_1.90A.mrc 1 1 240 76.581850 212.406956 6.4 9.1 0.6 8.5 1 8.296965 3.200215 -21.49979 1 1.000000 4.603472e+07 0.662983 2 8452.51159 6447.48841
TIR240.tomostar 2697.632000 2823.518000 2242.394000 18.652028 59.486460 38.581072 particles/TIR240/TIR240_70s_export_sub1_0000057_1.90A.mrc particles/TIR240/TIR240_70s_export_sub1_0000057_ctf_1.90A.mrc 1 1 240 30.169411 212.406956 6.4 9.1 0.6 8.5 1 6.582215 -14.87354 -7.27354 1 1.000000 4.600742e+07 0.563051 2 8623.43008 6276.56992
TIR240.tomostar 3427.523000 1197.833000 2416.921000 -77.45653 71.771120 158.584900 particles/TIR240/TIR240_70s_export_sub1_0000058_1.90A.mrc particles/TIR240/TIR240_70s_export_sub1_0000058_ctf_1.90A.mrc 2 1 240 67.203724 212.406956 6.4 9.1 0.6 8.5 1 -4.77029 9.455965 7.555965 1 1.000000 4.600782e+07 0.368237 2 8762.10937 6137.89063
TIR240.tomostar 2458.446000 3668.173000 2089.608000 -130.74723 29.338420 -34.61201 particles/TIR240/TIR240_70s_export_sub1_0000059_1.90A.mrc particles/TIR240/TIR240_70s_export_sub1_0000059_ctf_1.90A.mrc 1 1 240 31.317125 212.406956 6.4 9.1 0.6 8.5 1 0.326465 0.326465 -8.19979 1 1.000000 4.601414e+07 0.490907 1 8577.98474 6322.01526
TIR240.tomostar 1242.384000 1645.672000 1040.819000 126.294757 95.730472 -22.98010 particles/TIR240/TIR240_70s_export_sub1_0000060_1.90A.mrc particles/TIR240/TIR240_70s_export_sub1_0000060_ctf_1.90A.mrc 2 1 240 67.769888 212.406956 6.4 9.1 0.6 8.5 1 -6.67029 8.714965 -14.50304 1 1.000000 4.602446e+07 0.873086 3 8346.93296 6553.06704
TIR240.tomostar 1964.471000 3157.748000 1070.397000 -95.14076 115.952128 66.599672 particles/TIR240/TIR240_70s_export_sub1_0000061_1.90A.mrc particles/TIR240/TIR240_70s_export_sub1_0000061_ctf_1.90A.mrc 1 1 240 19.573875 212.406956 6.4 9.1 0.6 8.5 1 -16.77354 5.100215 10.614965 1 1.000000 4.599574e+07 0.357407 6 8484.12949 6415.87051
TIR240.tomostar 1747.726000 2665.382000 1135.463000 -53.82636 124.358423 -22.00535 particles/TIR240/TIR240_70s_export_sub1_0000062_1.90A.mrc particles/TIR240/TIR240_70s_export_sub1_0000062_ctf_1.90A.mrc 1 1 240 41.611626 212.406956 6.4 9.1 0.6 8.5 1 -2.73254 -0.22929 4.914965 1 1.000000 4.605273e+07 0.398946 5 8442.94794 6457.05206
TIR240.tomostar 2709.831000 1195.018000 1696.471000 -2.12992 161.005554 -163.29127 particles/TIR240/TIR240_70s_export_sub1_0000063_1.90A.mrc particles/TIR240/TIR240_70s_export_sub1_0000063_ctf_1.90A.mrc 2 1 240 59.248672 212.406956 6.4 9.1 0.6 8.5 1 4.914965 -5.37354 -1.94404 1 1.000000 4.601234e+07 0.499123 1 8625.74789 6274.25211
TIR240.tomostar 2948.694000 2488.399000 2053.858000 -177.80156 63.643047 96.390568 particles/TIR240/TIR240_70s_export_sub1_0000064_1.90A.mrc particles/TIR240/TIR240_70s_export_sub1_0000064_ctf_1.90A.mrc 2 1 240 80.441353 212.406956 6.4 9.1 0.6 8.5 1 22.570715 9.641215 -11.62929 1 1.000000 4.602677e+07 0.337435 7 8671.13186 6228.86814
TIR240.tomostar 2972.068000 1134.726000 1730.812000 -71.08672 150.784229 63.155894 particles/TIR240/TIR240_70s_export_sub1_0000065_1.90A.mrc particles/TIR240/TIR240_70s_export_sub1_0000065_ctf_1.90A.mrc 2 1 240 44.571429 212.406956 6.4 9.1 0.6 8.5 1 -5.92929 -15.24404 0.882215 1 1.000000 4.602513e+07 0.217067 17 8675.57292 6224.42708
TIR240.tomostar 3462.140000 2634.393000 2363.678000 160.414643 68.539222 141.121321 particles/TIR240/TIR240_70s_export_sub1_0000066_1.90A.mrc particles/TIR240/TIR240_70s_export_sub1_0000066_ctf_1.90A.mrc 2 1 240 67.279324 212.406956 6.4 9.1 0.6 8.5 1 -0.41454 -0.41454 10.614965 1 1.000000 4.603129e+07 0.492598 3 8768.6866 6131.3134
TIR240.tomostar 3600.861000 2162.785000 2418.762000 135.845123 132.771715 -57.91386 particles/TIR240/TIR240_70s_export_sub1_0000067_1.90A.mrc particles/TIR240/TIR240_70s_export_sub1_0000067_ctf_1.90A.mrc 1 1 240 72.961695 212.406956 6.4 9.1 0.6 8.5 1 2.411715 1.300215 -6.11454 1 1.000000 4.602661e+07 0.460413 2 8795.04359 6104.95641
TIR240.tomostar 1616.147000 2385.354000 967.365200 31.821640 87.015809 118.137841 particles/TIR240/TIR240_70s_export_sub1_0000068_1.90A.mrc particles/TIR240/TIR240_70s_export_sub1_0000068_ctf_1.90A.mrc 2 1 240 22.843302 212.406956 6.4 9.1 0.6 8.5 1 -2.31454 0.696965 0.696965 1 1.000000 4.600382e+07 0.593286 5 8417.94793 6482.05207
TIR240.tomostar 2205.396000 3572.202000 1206.878000 103.665871 64.572792 -34.95628 particles/TIR240/TIR240_70s_export_sub1_0000069_1.90A.mrc particles/TIR240/TIR240_70s_export_sub1_0000069_ctf_1.90A.mrc 1 1 240 24.908028 212.406956 6.4 9.1 0.6 8.5 1 1.114965 -0.97029 -2.68504 1 1.000000 4.602537e+07 0.643660 2 8529.90524 6370.09476
TIR240.tomostar 2254.022000 1330.684000 1411.243000 161.710466 112.509399 -173.87687 particles/TIR240/TIR240_70s_export_sub1_0000070_1.90A.mrc particles/TIR240/TIR240_70s_export_sub1_0000070_ctf_1.90A.mrc 2 1 240 45.620489 212.406956 6.4 9.1 0.6 8.5 1 -0.22929 -3.65879 0.326465 1 1.000000 4.604394e+07 0.391376 3 8539.14418 6360.85582
TIR240.tomostar 1073.957000 1692.375000 1358.106000 122.654534 164.465934 -61.26681 particles/TIR240/TIR240_70s_export_sub1_0000071_1.90A.mrc particles/TIR240/TIR240_70s_export_sub1_0000071_ctf_1.90A.mrc 1 1 240 59.626959 212.406956 6.4 9.1 0.6 8.5 1 4.914965 -1.75879 13.811715 1 1.000000 4.599674e+07 0.563605 5 8314.93183 6585.06817
TIR240.tomostar 1578.869000 2822.539000 1481.959000 -8.60452 114.620917 -21.95856 particles/TIR240/TIR240_70s_export_sub1_0000072_1.90A.mrc particles/TIR240/TIR240_70s_export_sub1_0000072_ctf_1.90A.mrc 2 1 240 76.612651 212.406956 6.4 9.1 0.6 8.5 1 8.900215 -8.98829 0.326465 1 1.000000 4.602433e+07 0.494535 3 8410.86511 6489.13489
TIR240.tomostar 2070.989000 1470.670000 1458.691000 -81.99841 90.435465 -38.76206 particles/TIR240/TIR240_70s_export_sub1_0000073_1.90A.mrc particles/TIR240/TIR240_70s_export_sub1_0000073_ctf_1.90A.mrc 1 1 240 69.847755 212.406956 6.4 9.1 0.6 8.5 1 -4.77029 0.929715 7.741215 1 1.000000 4.604518e+07 0.596795 3 8504.36791 6395.63209
TIR240.tomostar 1132.098000 2313.005000 1547.987000 -42.78060 108.146427 158.206242 particles/TIR240/TIR240_70s_export_sub1_0000074_1.90A.mrc particles/TIR240/TIR240_70s_export_sub1_0000074_ctf_1.90A.mrc 2 1 240 31.230153 212.406956 6.4 9.1 0.6 8.5 1 -3.10304 7.741215 3.200215 1 1.000000 4.601351e+07 0.295767 3 8325.97862 6574.02138
TIR240.tomostar 1619.040000 2642.866000 1703.779000 -2.80654 126.802198 -85.48315 particles/TIR240/TIR240_70s_export_sub1_0000075_1.90A.mrc particles/TIR240/TIR240_70s_export_sub1_0000075_ctf_1.90A.mrc 1 1 240 39.830621 212.406956 6.4 9.1 0.6 8.5 1 1.114965 -1.75879 0.511715 1 1.000000 4.601144e+07 0.260134 2 8418.4976 6481.5024
TIR240.tomostar 3102.095000 1222.157000 1762.100000 2.285695 123.155667 82.905878 particles/TIR240/TIR240_70s_export_sub1_0000076_1.90A.mrc particles/TIR240/TIR240_70s_export_sub1_0000076_ctf_1.90A.mrc 2 1 240 39.176149 212.406956 6.4 9.1 0.6 8.5 1 0.326465 20.485465 7.185465 1 1.000000 4.600518e+07 0.452344 4 8700.27805 6199.72195
TIR240.tomostar 2844.841000 2213.155000 1814.494000 61.561880 64.923590 36.185562 particles/TIR240/TIR240_70s_export_sub1_0000077_1.90A.mrc particles/TIR240/TIR240_70s_export_sub1_0000077_ctf_1.90A.mrc 1 1 240 68.277380 212.406956 6.4 9.1 0.6 8.5 1 -0.04404 -1.38829 5.655965 1 1.000000 4.603492e+07 0.285671 3 8651.39979 6248.60021
TIR240.tomostar 2619.301000 1176.848000 1875.738000 -45.68050 135.624870 137.842312 particles/TIR240/TIR240_70s_export_sub1_0000078_1.90A.mrc particles/TIR240/TIR240_70s_export_sub1_0000078_ctf_1.90A.mrc 2 1 240 95.716345 212.406956 6.4 9.1 0.6 8.5 1 9.085465 1.114965 -0.78504 1 1.000000 4.602036e+07 0.778156 1 8608.54719 6291.45281
TIR240.tomostar 3326.712000 2018.154000 1928.279000 139.489075 86.183437 -5.38822 particles/TIR240/TIR240_70s_export_sub1_0000079_1.90A.mrc particles/TIR240/TIR240_70s_export_sub1_0000079_ctf_1.90A.mrc 1 1 240 48.815307 212.406956 6.4 9.1 0.6 8.5 1 0.511715 5.100215 -6.67029 1 1.000000 4.604463e+07 0.450768 6 8742.95528 6157.04472
TIR240.tomostar 3347.159000 2907.233000 2380.812000 119.345083 100.015082 -76.18973 particles/TIR240/TIR240_70s_export_sub1_0000080_1.90A.mrc particles/TIR240/TIR240_70s_export_sub1_0000080_ctf_1.90A.mrc 1 1 240 54.810907 212.406956 6.4 9.1 0.6 8.5 1 3.941215 1.485465 -7.27354 1 1.000000 4.600887e+07 0.495849 4 8746.84021 6153.15979
TIR240.tomostar 2437.884000 2227.396000 1992.260000 105.070697 65.234015 -84.75988 particles/TIR240/TIR240_70s_export_sub1_0000081_1.90A.mrc particles/TIR240/TIR240_70s_export_sub1_0000081_ctf_1.90A.mrc 2 1 240 56.083326 212.406956 6.4 9.1 0.6 8.5 1 2.226465 -1.57354 -2.87029 1 1.000000 4.605145e+07 0.779720 5 8574.07796 6325.92204
TIR240.tomostar 3555.753000 2135.233000 2489.514000 138.782590 89.617487 23.673602 particles/TIR240/TIR240_70s_export_sub1_0000082_1.90A.mrc particles/TIR240/TIR240_70s_export_sub1_0000082_ctf_1.90A.mrc 2 1 240 57.729714 212.406956 6.4 9.1 0.6 8.5 1 -7.08829 -5.00304 -10.70304 1 1.000000 4.601817e+07 0.590507 1 8786.47307 6113.52693
TIR240.tomostar 1178.247000 2284.655000 966.021900 -138.35634 24.461591 -152.73178 particles/TIR240/TIR240_70s_export_sub1_0000083_1.90A.mrc particles/TIR240/TIR240_70s_export_sub1_0000083_ctf_1.90A.mrc 1 1 240 58.759418 212.406956 6.4 9.1 0.6 8.5 1 4.126465 4.496965 -19.59979 1 1.000000 4.602280e+07 0.779482 2 8334.74693 6565.25307
TIR240.tomostar 1654.369000 2939.263000 984.015200 -75.71915 115.343716 75.502837 particles/TIR240/TIR240_70s_export_sub1_0000084_1.90A.mrc particles/TIR240/TIR240_70s_export_sub1_0000084_ctf_1.90A.mrc 2 1 240 24.898981 212.406956 6.4 9.1 0.6 8.5 1 -0.41454 1.485465 5.470715 1 1.000000 4.601326e+07 0.515651 3 8425.21011 6474.78989
TIR240.tomostar 1374.281000 2762.067000 1011.669000 -40.52756 15.238472 78.786676 particles/TIR240/TIR240_70s_export_sub1_0000085_1.90A.mrc particles/TIR240/TIR240_70s_export_sub1_0000085_ctf_1.90A.mrc 1 1 240 51.338673 212.406956 6.4 9.1 0.6 8.5 1 0.696965 -3.28829 1.300215 1 1.000000 4.601924e+07 0.524698 4 8371.99339 6528.00661
TIR240.tomostar 1631.838000 3084.629000 1105.553000 -65.36738 104.518439 152.952226 particles/TIR240/TIR240_70s_export_sub1_0000086_1.90A.mrc particles/TIR240/TIR240_70s_export_sub1_0000086_ctf_1.90A.mrc 2 1 240 50.128959 212.406956 6.4 9.1 0.6 8.5 1 1.855965 -1.20304 0.141215 1 1.000000 4.605836e+07 0.503043 1 8420.92922 6479.07078
TIR240.tomostar 1171.523000 2215.518000 1187.017000 137.285640 92.376957 -37.61719 particles/TIR240/TIR240_70s_export_sub1_0000087_1.90A.mrc particles/TIR240/TIR240_70s_export_sub1_0000087_ctf_1.90A.mrc 1 1 240 97.164306 212.406956 6.4 9.1 0.6 8.5 1 2.041215 -9.91454 18.955965 1 1.000000 4.602200e+07 0.605707 5 8333.46937 6566.53063
TIR240.tomostar 1721.510000 2607.733000 1309.434000 86.852573 22.060295 -8.96027 particles/TIR240/TIR240_70s_export_sub1_0000088_1.90A.mrc particles/TIR240/TIR240_70s_export_sub1_0000088_ctf_1.90A.mrc 2 1 240 73.271903 212.406956 6.4 9.1 0.6 8.5 1 2.782215 -12.37029 -9.72929 1 1.000000 4.604363e+07 0.545867 3 8437.9669 6462.0331
TIR240.tomostar 1442.813000 2111.852000 1281.675000 -173.67006 83.731561 -119.34575 particles/TIR240/TIR240_70s_export_sub1_0000089_1.90A.mrc particles/TIR240/TIR240_70s_export_sub1_0000089_ctf_1.90A.mrc 1 1 240 91.753995 212.406956 6.4 9.1 0.6 8.5 1 11.726465 -14.13254 20.485465 1 1.000000 4.603060e+07 0.339983 5 8385.01447 6514.98553
TIR240.tomostar 2399.564000 3744.913000 1393.913000 70.278215 9.209041 51.699854 particles/TIR240/TIR240_70s_export_sub1_0000090_1.90A.mrc particles/TIR240/TIR240_70s_export_sub1_0000090_ctf_1.90A.mrc 2 1 240 41.365578 212.406956 6.4 9.1 0.6 8.5 1 2.596965 6.211715 2.596965 1 1.000000 4.601948e+07 0.839203 5 8566.79716 6333.20284
TIR240.tomostar 1938.477000 1267.129000 1634.798000 -44.25274 52.205215 -56.58400 particles/TIR240/TIR240_70s_export_sub1_0000091_1.90A.mrc particles/TIR240/TIR240_70s_export_sub1_0000091_ctf_1.90A.mrc 1 1 240 82.795563 212.406956 6.4 9.1 0.6 8.5 1 3.014965 -5.55879 8.296965 1 1.000000 4.602590e+07 0.428892 2 8479.19063 6420.80937
TIR240.tomostar 2377.156000 1907.852000 2045.797000 -94.35747 111.628960 -58.55961 particles/TIR240/TIR240_70s_export_sub1_0000092_1.90A.mrc particles/TIR240/TIR240_70s_export_sub1_0000092_ctf_1.90A.mrc 2 1 240 45.854790 212.406956 6.4 9.1 0.6 8.5 1 -4.02929 6.211715 14.229715 1 1.000000 4.602822e+07 0.334299 11 8562.53964 6337.46036
TIR240.tomostar 1621.081000 1398.908000 1021.637000 135.440408 91.852475 29.177687 particles/TIR240/TIR240_70s_export_sub1_0000093_1.90A.mrc particles/TIR240/TIR240_70s_export_sub1_0000093_ctf_1.90A.mrc 1 1 240 30.941464 212.406956 6.4 9.1 0.6 8.5 1 4.496965 7.926465 -20.75879 1 1.000000 4.600677e+07 0.261672 7 8418.88539 6481.11461
TIR240.tomostar 1826.595000 1479.894000 1174.107000 69.115886 8.290963 106.375214 particles/TIR240/TIR240_70s_export_sub1_0000094_1.90A.mrc particles/TIR240/TIR240_70s_export_sub1_0000094_ctf_1.90A.mrc 2 1 240 41.164335 212.406956 6.4 9.1 0.6 8.5 1 -2.87029 0.929715 2.226465 1 1.000000 4.602933e+07 0.678746 1 8457.93305 6442.06695
TIR240.tomostar 2066.420000 1251.055000 1211.075000 166.465949 95.088902 28.983725 particles/TIR240/TIR240_70s_export_sub1_0000095_1.90A.mrc particles/TIR240/TIR240_70s_export_sub1_0000095_ctf_1.90A.mrc 1 1 240 26.446091 212.406956 6.4 9.1 0.6 8.5 1 2.411715 -1.38829 -8.80304 1 1.000000 4.599984e+07 0.459601 3 8503.4998 6396.5002
TIR240.tomostar 2436.866000 2228.770000 1996.121000 107.704083 66.870811 -87.10125 particles/TIR240/TIR240_70s_export_sub1_0000096_1.90A.mrc particles/TIR240/TIR240_70s_export_sub1_0000096_ctf_1.90A.mrc 1 1 240 55.311781 212.406956 6.4 9.1 0.6 8.5 1 0.326465 -1.57354 8.111715 1 1.000000 4.604533e+07 0.447791 1 8573.88454 6326.11546
TIR240.tomostar 2485.918000 1045.602000 1759.450000 -49.45196 46.039862 124.134023 particles/TIR240/TIR240_70s_export_sub1_0000097_1.90A.mrc particles/TIR240/TIR240_70s_export_sub1_0000097_ctf_1.90A.mrc 1 1 240 88.523107 212.406956 6.4 9.1 0.6 8.5 1 -0.41454 -1.38829 6.211715 1 1.000000 4.599682e+07 0.222516 4 8583.20442 6316.79558
TIR240.tomostar 3388.938000 2533.078000 2429.754000 -33.79663 128.610290 -144.37213 particles/TIR240/TIR240_70s_export_sub1_0000098_1.90A.mrc particles/TIR240/TIR240_70s_export_sub1_0000098_ctf_1.90A.mrc 2 1 240 49.553247 212.406956 6.4 9.1 0.6 8.5 1 4.496965 -6.48504 -7.45879 1 1.000000 4.602573e+07 0.747787 1 8754.77822 6145.22178
TIR240.tomostar 2770.981000 659.351400 2087.933000 75.540430 149.088049 -120.10452 particles/TIR240/TIR240_70s_export_sub1_0000099_1.90A.mrc particles/TIR240/TIR240_70s_export_sub1_0000099_ctf_1.90A.mrc 2 1 240 74.080455 212.406956 6.4 9.1 0.6 8.5 1 3.385465 9.641215 -1.75879 1 1.000000 4.600246e+07 0.181481 2 8637.36639 6262.63361
TIR240.tomostar 2282.041000 654.698100 1792.409000 -140.44393 92.529257 174.488799 particles/TIR240/TIR240_70s_export_sub1_0000100_1.90A.mrc particles/TIR240/TIR240_70s_export_sub1_0000100_ctf_1.90A.mrc 1 1 240 87.313930 212.406956 6.4 9.1 0.6 8.5 1 6.814965 -7.08829 -1.38829 1 1.000000 4.600417e+07 0.309708 7 8544.46779 6355.53221
TIR240.tomostar 2536.396000 4012.685000 1865.128000 -62.05094 137.807011 5.562920 particles/TIR240/TIR240_70s_export_sub1_0000101_1.90A.mrc particles/TIR240/TIR240_70s_export_sub1_0000101_ctf_1.90A.mrc 2 1 240 72.901716 212.406956 6.4 9.1 0.6 8.5 1 -5.37354 -0.78504 7.000215 1 1.000000 4.600434e+07 0.625558 3 8592.79524 6307.20476
TIR240.tomostar 3037.879000 3035.500000 1823.005000 -26.81622 72.183420 26.935356 particles/TIR240/TIR240_70s_export_sub1_0000102_1.90A.mrc particles/TIR240/TIR240_70s_export_sub1_0000102_ctf_1.90A.mrc 1 1 240 60.939042 212.406956 6.4 9.1 0.6 8.5 1 2.967465 -2.12929 26.000215 1 1.000000 4.604545e+07 0.554774 2 8688.07701 6211.92299
TIR240.tomostar 3278.755000 1825.604000 1864.471000 -40.64178 55.071405 -20.26353 particles/TIR240/TIR240_70s_export_sub1_0000103_1.90A.mrc particles/TIR240/TIR240_70s_export_sub1_0000103_ctf_1.90A.mrc 2 1 240 42.524567 212.406956 6.4 9.1 0.6 8.5 1 4.311715 2.782215 -0.22929 1 1.000000 4.600671e+07 0.728736 2 8733.84345 6166.15655
TIR240.tomostar 1901.480000 762.986900 1852.995000 -175.60513 69.423559 74.362688 particles/TIR240/TIR240_70s_export_sub1_0000104_1.90A.mrc particles/TIR240/TIR240_70s_export_sub1_0000104_ctf_1.90A.mrc 1 1 240 48.339208 212.406956 6.4 9.1 0.6 8.5 1 -4.21454 2.041215 13.626465 1 1.000000 4.602032e+07 0.912631 1 8472.1612 6427.8388
TIR240.tomostar 1365.384000 2894.311000 1506.979000 -36.17471 123.172197 58.596041 particles/TIR240/TIR240_70s_export_sub1_0000105_1.90A.mrc particles/TIR240/TIR240_70s_export_sub1_0000105_ctf_1.90A.mrc 2 1 240 56.420858 212.406956 6.4 9.1 0.6 8.5 1 -5.37354 5.100215 10.244465 1 1.000000 4.604076e+07 0.503487 3 8370.30296 6529.69704
TIR240.tomostar 2616.982000 855.260200 2046.017000 149.780788 158.661019 16.228789 particles/TIR240/TIR240_70s_export_sub1_0000106_1.90A.mrc particles/TIR240/TIR240_70s_export_sub1_0000106_ctf_1.90A.mrc 1 1 240 71.026452 212.406956 6.4 9.1 0.6 8.5 1 5.100215 -7.27354 6.582215 1 1.000000 4.604743e+07 0.584632 4 8608.10658 6291.89342
TIR240.tomostar 3504.180000 2560.720000 2036.777000 -118.06641 47.330942 -146.43907 particles/TIR240/TIR240_70s_export_sub1_0000107_1.90A.mrc particles/TIR240/TIR240_70s_export_sub1_0000107_ctf_1.90A.mrc 2 1 240 52.142607 212.406956 6.4 9.1 0.6 8.5 1 -2.31454 -0.04404 16.314965 1 1.000000 4.604743e+07 0.340879 2 8776.6742 6123.3258
TIR240.tomostar 2307.863000 2456.599000 1735.857000 93.615428 84.026418 -164.79377 particles/TIR240/TIR240_70s_export_sub1_0000108_1.90A.mrc particles/TIR240/TIR240_70s_export_sub1_0000108_ctf_1.90A.mrc 1 1 240 86.630605 212.406956 6.4 9.1 0.6 8.5 1 2.829715 1.300215 -11.07354 1 1.000000 4.604061e+07 0.488656 3 8549.37397 6350.62603
TIR240.tomostar 3615.924000 2503.124000 2056.461000 -24.89826 52.188774 55.182589 particles/TIR240/TIR240_70s_export_sub1_0000109_1.90A.mrc particles/TIR240/TIR240_70s_export_sub1_0000109_ctf_1.90A.mrc 1 1 240 45.865478 212.406956 6.4 9.1 0.6 8.5 1 10.567465 -2.49979 3.755965 1 1.000000 4.603927e+07 0.275490 5 8797.90556 6102.09444
TIR240.tomostar 3264.606000 2717.579000 2014.269000 121.437164 132.055663 68.396915 particles/TIR240/TIR240_70s_export_sub1_0000110_1.90A.mrc particles/TIR240/TIR240_70s_export_sub1_0000110_ctf_1.90A.mrc 2 1 240 69.805770 212.406956 6.4 9.1 0.6 8.5 1 2.967465 7.926465 -46.19979 1 1.000000 4.604166e+07 0.343177 2 8731.15514 6168.84486
TIR240.tomostar 2459.798000 731.765400 2105.769000 -4.65464 95.593014 161.198326 particles/TIR240/TIR240_70s_export_sub1_0000111_1.90A.mrc particles/TIR240/TIR240_70s_export_sub1_0000111_ctf_1.90A.mrc 1 1 240 47.424347 212.406956 6.4 9.1 0.6 8.5 1 18.770715 3.570715 -0.22929 1 1.000000 4.600950e+07 0.123677 5 8578.24162 6321.75838
TIR240.tomostar 3442.608000 1738.667000 2219.462000 1.849826 66.920205 -149.35864 particles/TIR240/TIR240_70s_export_sub1_0000112_1.90A.mrc particles/TIR240/TIR240_70s_export_sub1_0000112_ctf_1.90A.mrc 2 1 240 90.058905 212.406956 6.4 9.1 0.6 8.5 1 -8.43254 15.155965 2.829715 1 1.000000 4.603339e+07 0.216980 2 8764.97552 6135.02448
TIR240.tomostar 2836.104000 2411.357000 2179.714000 82.546284 130.707514 -37.67171 particles/TIR240/TIR240_70s_export_sub1_0000113_1.90A.mrc particles/TIR240/TIR240_70s_export_sub1_0000113_ctf_1.90A.mrc 1 1 240 50.988343 212.406956 6.4 9.1 0.6 8.5 1 13.626465 -1.75879 -12.37029 1 1.000000 4.604930e+07 0.755736 5 8649.73976 6250.26024
TIR240.tomostar 3632.217000 3663.460000 2187.626000 -23.27023 117.704940 102.518938 particles/TIR240/TIR240_70s_export_sub1_0000114_1.90A.mrc particles/TIR240/TIR240_70s_export_sub1_0000114_ctf_1.90A.mrc 1 1 240 80.000196 212.406956 6.4 9.1 0.6 8.5 1 -6.67029 8.111715 17.055965 1 1.000000 4.603758e+07 0.784555 1 8801.00123 6098.99877
TIR240.tomostar 3440.461000 3888.092000 2222.248000 -46.49194 89.343546 86.722770 particles/TIR240/TIR240_70s_export_sub1_0000115_1.90A.mrc particles/TIR240/TIR240_70s_export_sub1_0000115_ctf_1.90A.mrc 2 1 240 81.035994 212.406956 6.4 9.1 0.6 8.5 1 -3.47354 0.326465 11.911715 1 1.000000 4.598622e+07 0.540724 1 8764.56759 6135.43241
TIR240.tomostar 3321.006000 2012.917000 2408.663000 153.964544 121.029951 -123.50114 particles/TIR240/TIR240_70s_export_sub1_0000116_1.90A.mrc particles/TIR240/TIR240_70s_export_sub1_0000116_ctf_1.90A.mrc 2 1 240 55.967604 212.406956 6.4 9.1 0.6 8.5 1 -2.49979 -12.60304 0.929715 1 1.000000 4.603865e+07 0.539665 1 8741.87114 6158.12886
TIR240.tomostar 1603.479000 1419.136000 984.866700 -16.69983 81.908490 91.138242 particles/TIR240/TIR240_70s_export_sub1_0000117_1.90A.mrc particles/TIR240/TIR240_70s_export_sub1_0000117_ctf_1.90A.mrc 1 1 240 26.484775 212.406956 6.4 9.1 0.6 8.5 1 -5.74404 -7.27354 26.000215 1 1.000000 4.602772e+07 0.436471 8 8415.54101 6484.45899
TIR240.tomostar 1286.261000 1721.606000 1508.091000 45.059427 117.050903 164.286619 particles/TIR240/TIR240_70s_export_sub1_0000118_1.90A.mrc particles/TIR240/TIR240_70s_export_sub1_0000118_ctf_1.90A.mrc 2 1 240 50.889779 212.406956 6.4 9.1 0.6 8.5 1 4.496965 15.155965 -9.72929 1 1.000000 4.603180e+07 0.754712 2 8355.26959 6544.73041
TIR240.tomostar 2097.769000 3766.044000 1551.102000 -132.52334 134.359069 -174.81320 particles/TIR240/TIR240_70s_export_sub1_0000119_1.90A.mrc particles/TIR240/TIR240_70s_export_sub1_0000119_ctf_1.90A.mrc 1 1 240 92.851179 212.406956 6.4 9.1 0.6 8.5 1 -0.04404 -24.00304 -16.54079 1 1.000000 4.603090e+07 0.465080 4 8509.45611 6390.54389
TIR240.tomostar 1835.660000 2060.207000 1547.440000 18.818607 75.671731 46.787508 particles/TIR240/TIR240_70s_export_sub1_0000120_1.90A.mrc particles/TIR240/TIR240_70s_export_sub1_0000120_ctf_1.90A.mrc 2 1 240 88.355874 212.406956 6.4 9.1 0.6 8.5 1 -3.10304 2.411715 6.396965 1 1.000000 4.601619e+07 0.956358 1 8459.6554 6440.3446
TIR240.tomostar 1420.041000 1949.779000 1605.653000 35.484884 117.125398 -22.02920 particles/TIR240/TIR240_70s_export_sub1_0000121_1.90A.mrc particles/TIR240/TIR240_70s_export_sub1_0000121_ctf_1.90A.mrc 1 1 240 44.843579 212.406956 6.4 9.1 0.6 8.5 1 -14.87354 17.796965 -11.62929 1 1.000000 4.603005e+07 0.584066 2 8380.68779 6519.31221
TIR240.tomostar 2502.381000 2081.826000 1641.622000 -23.89954 142.047264 26.482636 particles/TIR240/TIR240_70s_export_sub1_0000122_1.90A.mrc particles/TIR240/TIR240_70s_export_sub1_0000122_ctf_1.90A.mrc 2 1 240 66.973249 212.406956 6.4 9.1 0.6 8.5 1 -10.88829 -0.97029 9.270715 1 1.000000 4.603475e+07 0.505705 1 8586.33239 6313.66761
TIR240.tomostar 2416.004000 1657.827000 1557.355000 173.544411 137.835568 -50.58067 particles/TIR240/TIR240_70s_export_sub1_0000123_1.90A.mrc particles/TIR240/TIR240_70s_export_sub1_0000123_ctf_1.90A.mrc 1 1 240 60.555066 212.406956 6.4 9.1 0.6 8.5 1 -1.20304 4.311715 0.929715 1 1.000000 4.604239e+07 0.960315 4 8569.92076 6330.07924
TIR240.tomostar 2000.664000 3089.039000 1785.734000 -48.12959 116.135860 13.841177 particles/TIR240/TIR240_70s_export_sub1_0000124_1.90A.mrc particles/TIR240/TIR240_70s_export_sub1_0000124_ctf_1.90A.mrc 2 1 240 56.468171 212.406956 6.4 9.1 0.6 8.5 1 -10.70304 -15.79979 -6.29979 1 1.000000 4.603433e+07 0.498783 4 8491.00616 6408.99384
TIR240.tomostar 2128.685000 1890.318000 1818.760000 -17.90737 126.248615 -152.60388 particles/TIR240/TIR240_70s_export_sub1_0000125_1.90A.mrc particles/TIR240/TIR240_70s_export_sub1_0000125_ctf_1.90A.mrc 1 1 240 65.059915 212.406956 6.4 9.1 0.6 8.5 1 -1.38829 5.841215 3.941215 1 1.000000 4.605388e+07 0.381894 3 8515.33015 6384.66985
TIR240.tomostar 2393.427000 2932.501000 1873.805000 37.466766 66.856992 78.282571 particles/TIR240/TIR240_70s_export_sub1_0000126_1.90A.mrc particles/TIR240/TIR240_70s_export_sub1_0000126_ctf_1.90A.mrc 2 1 240 71.140879 212.406956 6.4 9.1 0.6 8.5 1 -10.70304 -9.72929 23.126465 1 1.000000 4.604051e+07 0.677661 6 8565.63113 6334.36887
TIR240.tomostar 1866.262000 1100.318000 1886.285000 -112.09424 133.737585 39.661654 particles/TIR240/TIR240_70s_export_sub1_0000127_1.90A.mrc particles/TIR240/TIR240_70s_export_sub1_0000127_ctf_1.90A.mrc 1 1 240 36.899541 212.406956 6.4 9.1 0.6 8.5 1 -4.02929 -6.53254 -2.87029 1 1.000000 4.600680e+07 0.439411 1 8465.46978 6434.53022
TIR240.tomostar 3503.103000 3637.065000 1931.296000 50.633481 150.474264 -49.29617 particles/TIR240/TIR240_70s_export_sub1_0000128_1.90A.mrc particles/TIR240/TIR240_70s_export_sub1_0000128_ctf_1.90A.mrc 2 1 240 46.135244 212.406956 6.4 9.1 0.6 8.5 1 3.200215 0.141215 10.985465 1 1.000000 4.602162e+07 0.809674 2 8776.46957 6123.53043
TIR240.tomostar 2810.038000 1206.251000 2020.618000 141.056800 101.026188 -86.12946 particles/TIR240/TIR240_70s_export_sub1_0000129_1.90A.mrc particles/TIR240/TIR240_70s_export_sub1_0000129_ctf_1.90A.mrc 1 1 240 85.892536 212.406956 6.4 9.1 0.6 8.5 1 2.226465 -4.39979 -10.84079 1 1.000000 4.603659e+07 0.396604 2 8644.78722 6255.21278
TIR240.tomostar 3467.181000 1085.526000 2271.552000 164.990678 52.539206 -111.64917 particles/TIR240/TIR240_70s_export_sub1_0000130_1.90A.mrc particles/TIR240/TIR240_70s_export_sub1_0000130_ctf_1.90A.mrc 1 1 240 95.599538 212.406956 6.4 9.1 0.6 8.5 1 4.867465 -1.20304 -2.12929 1 1.000000 4.600199e+07 0.558497 3 8769.64439 6130.35561
TIR240.tomostar 2165.281000 3514.446000 1481.522000 -89.51684 115.281774 -10.62705 particles/TIR240/TIR240_70s_export_sub1_0000131_1.90A.mrc particles/TIR240/TIR240_70s_export_sub1_0000131_ctf_1.90A.mrc 1 1 240 75.337259 212.406956 6.4 9.1 0.6 8.5 1 -0.04404 1.670715 12.467465 1 1.000000 4.604266e+07 0.409544 2 8522.28339 6377.71661
TIR240.tomostar 991.939900 2059.149000 1312.024000 -166.64663 66.196218 59.260257 particles/TIR240/TIR240_70s_export_sub1_0000132_1.90A.mrc particles/TIR240/TIR240_70s_export_sub1_0000132_ctf_1.90A.mrc 1 1 240 61.187865 212.406956 6.4 9.1 0.6 8.5 1 11.355965 3.570715 19.696965 1 1.000000 4.601944e+07 0.276334 9 8299.348581 6600.651419
TIR240.tomostar 1339.404000 2445.723000 1560.315000 139.231969 79.638148 -146.95183 particles/TIR240/TIR240_70s_export_sub1_0000133_1.90A.mrc particles/TIR240/TIR240_70s_export_sub1_0000133_ctf_1.90A.mrc 1 1 240 42.480347 212.406956 6.4 9.1 0.6 8.5 1 6.396965 -5.18829 -15.42929 1 1.000000 4.601695e+07 0.774791 3 8365.36676 6534.63324
TIR240.tomostar 1604.608000 1625.033000 1245.103000 3.915664 40.016777 164.697665 particles/TIR240/TIR240_70s_export_sub1_0000134_1.90A.mrc particles/TIR240/TIR240_70s_export_sub1_0000134_ctf_1.90A.mrc 1 1 240 72.992567 212.406956 6.4 9.1 0.6 8.5 1 -7.82929 0.929715 15.526465 1 1.000000 4.602642e+07 0.553461 4 8415.75552 6484.24448
TIR240.tomostar 2043.737000 2551.181000 1309.628000 -102.48364 85.911826 -137.31769 particles/TIR240/TIR240_70s_export_sub1_0000135_1.90A.mrc particles/TIR240/TIR240_70s_export_sub1_0000135_ctf_1.90A.mrc 2 1 240 46.508518 212.406956 6.4 9.1 0.6 8.5 1 -2.91779 -8.01454 27.900215 1 1.000000 4.604863e+07 0.408742 5 8499.19003 6400.80997
TIR240.tomostar 1946.486000 1443.945000 1207.055000 -124.06718 38.598804 62.517373 particles/TIR240/TIR240_70s_export_sub1_0000136_1.90A.mrc particles/TIR240/TIR240_70s_export_sub1_0000136_ctf_1.90A.mrc 1 1 240 36.546682 212.406956 6.4 9.1 0.6 8.5 1 17.241215 14.785465 3.755965 1 1.000000 4.601336e+07 0.379515 6 8480.71234 6419.28766
TIR240.tomostar 1564.723000 2887.059000 1198.544000 -25.15228 63.228115 57.052713 particles/TIR240/TIR240_70s_export_sub1_0000137_1.90A.mrc particles/TIR240/TIR240_70s_export_sub1_0000137_ctf_1.90A.mrc 2 1 240 68.643401 212.406956 6.4 9.1 0.6 8.5 1 -4.02929 0.326465 9.270715 1 1.000000 4.603708e+07 0.443855 4 8408.17737 6491.82263
TIR240.tomostar 1052.644000 2452.368000 1179.375000 -161.59867 144.230897 -131.84773 particles/TIR240/TIR240_70s_export_sub1_0000138_1.90A.mrc particles/TIR240/TIR240_70s_export_sub1_0000138_ctf_1.90A.mrc 1 1 240 86.404510 212.406956 6.4 9.1 0.6 8.5 1 4.126465 2.041215 15.711715 1 1.000000 4.600955e+07 0.547413 2 8310.88236 6589.11764
TIR240.tomostar 1454.795000 2554.415000 1137.027000 -60.32411 125.642456 5.424427 particles/TIR240/TIR240_70s_export_sub1_0000139_1.90A.mrc particles/TIR240/TIR240_70s_export_sub1_0000139_ctf_1.90A.mrc 2 1 240 65.104560 212.406956 6.4 9.1 0.6 8.5 1 6.629715 7.741215 -6.90304 1 1.000000 4.603010e+07 0.454854 1 8387.29105 6512.70895
TIR240.tomostar 1799.664000 2321.815000 1134.632000 77.573630 113.462087 -110.54130 particles/TIR240/TIR240_70s_export_sub1_0000140_1.90A.mrc particles/TIR240/TIR240_70s_export_sub1_0000140_ctf_1.90A.mrc 1 1 240 36.954273 212.406956 6.4 9.1 0.6 8.5 1 0.696965 6.396965 5.841215 1 1.000000 4.602644e+07 0.234410 4 8452.81616 6447.18384
TIR240.tomostar 1665.785000 2290.978000 1038.226000 102.831274 92.482015 106.380504 particles/TIR240/TIR240_70s_export_sub1_0000141_1.90A.mrc particles/TIR240/TIR240_70s_export_sub1_0000141_ctf_1.90A.mrc 2 1 240 31.189400 212.406956 6.4 9.1 0.6 8.5 1 -1.75879 0.929715 -1.38829 1 1.000000 4.600031e+07 0.740429 1 8427.37915 6472.62085
TIR240.tomostar 1683.963000 2852.943000 1043.390000 153.013715 99.822525 -163.57484 particles/TIR240/TIR240_70s_export_sub1_0000142_1.90A.mrc particles/TIR240/TIR240_70s_export_sub1_0000142_ctf_1.90A.mrc 1 1 240 32.109246 212.406956 6.4 9.1 0.6 8.5 1 8.667465 3.755965 -27.19979 1 1.000000 4.604983e+07 0.390506 2 8430.83297 6469.16703
TIR240.tomostar 1484.336000 1519.045000 966.160800 144.493928 91.338821 32.117853 particles/TIR240/TIR240_70s_export_sub1_0000143_1.90A.mrc particles/TIR240/TIR240_70s_export_sub1_0000143_ctf_1.90A.mrc 2 1 240 33.963366 212.406956 6.4 9.1 0.6 8.5 1 3.755965 -0.59979 -10.84079 1 1.000000 4.601567e+07 0.549590 2 8392.90384 6507.09616
TIR240.tomostar 1466.515000 2366.378000 955.800400 -27.94927 85.816842 -33.06496 particles/TIR240/TIR240_70s_export_sub1_0000144_1.90A.mrc particles/TIR240/TIR240_70s_export_sub1_0000144_ctf_1.90A.mrc 1 1 240 33.147818 212.406956 6.4 9.1 0.6 8.5 1 0.696965 -5.00304 -2.68504 1 1.000000 4.603146e+07 0.482703 4 8389.51785 6510.48215
TIR240.tomostar 1523.287000 2644.350000 1021.723000 112.843005 98.193062 86.228160 particles/TIR240/TIR240_70s_export_sub1_0000145_1.90A.mrc particles/TIR240/TIR240_70s_export_sub1_0000145_ctf_1.90A.mrc 2 1 240 40.313888 212.406956 6.4 9.1 0.6 8.5 1 3.570715 -1.75879 -21.31454 1 1.000000 4.603534e+07 0.370232 3 8400.30453 6499.69547
TIR240.tomostar 1469.413000 1965.250000 920.568800 21.540461 82.136920 51.823310 particles/TIR240/TIR240_70s_export_sub1_0000146_1.90A.mrc particles/TIR240/TIR240_70s_export_sub1_0000146_ctf_1.90A.mrc 1 1 240 28.248447 212.406956 6.4 9.1 0.6 8.5 1 6.026465 -15.61454 -3.05554 1 1.000000 4.599668e+07 0.608367 1 8390.06847 6509.93153
TIR240.tomostar 1302.329000 2504.369000 867.354700 -62.90753 104.053115 70.098822 particles/TIR240/TIR240_70s_export_sub1_0000147_1.90A.mrc particles/TIR240/TIR240_70s_export_sub1_0000147_ctf_1.90A.mrc 2 1 240 30.975102 212.406956 6.4 9.1 0.6 8.5 1 8.296965 4.311715 -13.89979 1 1.000000 4.604009e+07 0.547286 2 8358.32251 6541.67749
TIR240.tomostar 1415.895000 1276.998000 885.912700 105.713768 51.436809 -124.38376 particles/TIR240/TIR240_70s_export_sub1_0000148_1.90A.mrc particles/TIR240/TIR240_70s_export_sub1_0000148_ctf_1.90A.mrc 1 1 240 23.387356 212.406956 6.4 9.1 0.6 8.5 1 1.670715 -7.45879 2.596965 1 1.000000 4.598100e+07 0.300632 3 8379.90005 6520.09995
TIR240.tomostar 1309.484000 2339.291000 875.071900 -60.12366 137.706528 176.302797 particles/TIR240/TIR240_70s_export_sub1_0000149_1.90A.mrc particles/TIR240/TIR240_70s_export_sub1_0000149_ctf_1.90A.mrc 2 1 240 32.228380 212.406956 6.4 9.1 0.6 8.5 1 -9.72929 8.296965 -8.80304 1 1.000000 4.602354e+07 0.661541 2 8359.68196 6540.31804
TIR240.tomostar 3015.624000 3666.858000 2338.353000 -153.17424 112.585098 37.952512 particles/TIR240/TIR240_70s_export_sub1_0000150_1.90A.mrc particles/TIR240/TIR240_70s_export_sub1_0000150_ctf_1.90A.mrc 1 1 240 30.929757 212.406956 6.4 9.1 0.6 8.5 1 -1.75879 -3.10304 -5.00304 1 1.000000 4.601049e+07 0.463214 1 8683.84856 6216.15144
TIR240.tomostar 3096.694000 1808.771000 2330.399000 -34.63204 82.973560 -11.84515 particles/TIR240/TIR240_70s_export_sub1_0000151_1.90A.mrc particles/TIR240/TIR240_70s_export_sub1_0000151_ctf_1.90A.mrc 2 1 240 54.654639 212.406956 6.4 9.1 0.6 8.5 1 -8.61779 -0.59979 -10.09979 1 1.000000 4.601266e+07 0.448387 4 8699.25186 6200.74814
TIR240.tomostar 3159.797000 2146.836000 2328.790000 102.977424 57.044652 -77.50273 particles/TIR240/TIR240_70s_export_sub1_0000152_1.90A.mrc particles/TIR240/TIR240_70s_export_sub1_0000152_ctf_1.90A.mrc 1 1 240 54.840817 212.406956 6.4 9.1 0.6 8.5 1 0.141215 -0.04404 -3.05554 1 1.000000 4.604867e+07 0.437247 6 8711.24143 6188.75857
TIR240.tomostar 2801.584000 3114.773000 2286.561000 -99.70933 117.126344 -130.74409 particles/TIR240/TIR240_70s_export_sub1_0000153_1.90A.mrc particles/TIR240/TIR240_70s_export_sub1_0000153_ctf_1.90A.mrc 2 1 240 29.703552 212.406956 6.4 9.1 0.6 8.5 1 3.941215 7.000215 -3.24079 1 1.000000 4.601521e+07 0.876796 3 8643.18096 6256.81904
TIR240.tomostar 2967.633000 2175.428000 2233.875000 -154.61506 63.801230 155.373495 particles/TIR240/TIR240_70s_export_sub1_0000154_1.90A.mrc particles/TIR240/TIR240_70s_export_sub1_0000154_ctf_1.90A.mrc 1 1 240 56.023212 212.406956 6.4 9.1 0.6 8.5 1 0.929715 -2.49979 -3.10304 1 1.000000 4.602051e+07 0.393537 1 8674.73027 6225.26973
TIR240.tomostar 3240.468000 2000.631000 2098.729000 -70.38199 100.777786 -66.06949 particles/TIR240/TIR240_70s_export_sub1_0000155_1.90A.mrc particles/TIR240/TIR240_70s_export_sub1_0000155_ctf_1.90A.mrc 2 1 240 85.204389 212.406956 6.4 9.1 0.6 8.5 1 9.641215 -10.70304 16.685465 1 1.000000 4.601900e+07 0.488836 1 8726.56892 6173.43108
TIR240.tomostar 2508.640000 2439.996000 2025.761000 -160.63659 32.206283 93.628352 particles/TIR240/TIR240_70s_export_sub1_0000156_1.90A.mrc particles/TIR240/TIR240_70s_export_sub1_0000156_ctf_1.90A.mrc 1 1 240 51.864890 212.406956 6.4 9.1 0.6 8.5 1 5.285465 -0.59979 -7.45879 1 1.000000 4.602041e+07 0.322223 4 8587.5216 6312.4784
TIR240.tomostar 3045.694000 957.431000 1940.306000 -116.66619 122.747176 137.377039 particles/TIR240/TIR240_70s_export_sub1_0000157_1.90A.mrc particles/TIR240/TIR240_70s_export_sub1_0000157_ctf_1.90A.mrc 2 1 240 75.751349 212.406956 6.4 9.1 0.6 8.5 1 -0.59979 -3.84404 23.311715 1 1.000000 4.603038e+07 0.264680 4 8689.56186 6210.43814
TIR240.tomostar 3608.766000 1712.614000 1994.782000 50.273732 37.432284 122.527330 particles/TIR240/TIR240_70s_export_sub1_0000158_1.90A.mrc particles/TIR240/TIR240_70s_export_sub1_0000158_ctf_1.90A.mrc 1 1 240 38.130006 212.406956 6.4 9.1 0.6 8.5 1 -3.10304 2.226465 -18.07029 1 1.000000 4.599281e+07 0.828105 1 8796.54554 6103.45446
TIR240.tomostar 2899.454000 2856.232000 1941.005000 -23.46320 133.725144 -158.44857 particles/TIR240/TIR240_70s_export_sub1_0000159_1.90A.mrc particles/TIR240/TIR240_70s_export_sub1_0000159_ctf_1.90A.mrc 2 1 240 88.684170 212.406956 6.4 9.1 0.6 8.5 1 1.067465 -0.04404 1.855965 1 1.000000 4.603539e+07 0.519372 2 8661.77626 6238.22374
TIR240.tomostar 2258.513000 3440.406000 1886.513000 -30.40417 94.032103 95.375783 particles/TIR240/TIR240_70s_export_sub1_0000160_1.90A.mrc particles/TIR240/TIR240_70s_export_sub1_0000160_ctf_1.90A.mrc 1 1 240 54.423174 212.406956 6.4 9.1 0.6 8.5 1 -4.63254 -0.22929 -4.39979 1 1.000000 4.602322e+07 0.278810 7 8539.99747 6360.00253
TIR240.tomostar 2780.401000 1278.926000 1848.306000 37.196149 73.440839 45.121168 particles/TIR240/TIR240_70s_export_sub1_0000161_1.90A.mrc particles/TIR240/TIR240_70s_export_sub1_0000161_ctf_1.90A.mrc 2 1 240 79.465071 212.406956 6.4 9.1 0.6 8.5 1 -4.21454 14.785465 0.511715 1 1.000000 4.603466e+07 0.393276 7 8639.15619 6260.84381
TIR240.tomostar 2732.382000 2834.271000 1795.502000 15.555025 100.875616 -97.11359 particles/TIR240/TIR240_70s_export_sub1_0000162_1.90A.mrc particles/TIR240/TIR240_70s_export_sub1_0000162_ctf_1.90A.mrc 1 1 240 76.571778 212.406956 6.4 9.1 0.6 8.5 1 6.396965 4.682215 -13.34404 1 1.000000 4.603477e+07 0.597603 1 8630.03258 6269.96742
TIR240.tomostar 2080.789000 1832.328000 1232.259000 -17.05688 70.366943 11.218183 particles/TIR240/TIR240_70s_export_sub1_0000163_1.90A.mrc particles/TIR240/TIR240_70s_export_sub1_0000163_ctf_1.90A.mrc 2 1 240 31.923956 212.406956 6.4 9.1 0.6 8.5 1 0.326465 1.300215 3.200215 1 1.000000 4.603641e+07 0.360001 9 8506.22991 6393.77009
TIR240.tomostar 1940.660000 1879.250000 1272.732000 -19.24622 87.828967 110.711986 particles/TIR240/TIR240_70s_export_sub1_0000164_1.90A.mrc particles/TIR240/TIR240_70s_export_sub1_0000164_ctf_1.90A.mrc 1 1 240 50.383492 212.406956 6.4 9.1 0.6 8.5 1 -8.57029 -2.12929 15.896965 1 1.000000 4.602346e+07 0.377641 16 8479.6054 6420.3946
TIR240.tomostar 2154.954000 1153.207000 1293.515000 132.450162 15.916020 28.770784 particles/TIR240/TIR240_70s_export_sub1_0000165_1.90A.mrc particles/TIR240/TIR240_70s_export_sub1_0000165_ctf_1.90A.mrc 2 1 240 33.869273 212.406956 6.4 9.1 0.6 8.5 1 -3.47354 -1.94404 -3.47354 1 1.000000 4.602327e+07 0.336796 3 8520.32126 6379.67874
TIR240.tomostar 1276.391000 2346.844000 1276.332000 85.289563 69.170830 -45.50235 particles/TIR240/TIR240_70s_export_sub1_0000166_1.90A.mrc particles/TIR240/TIR240_70s_export_sub1_0000166_ctf_1.90A.mrc 1 1 240 88.524113 212.406956 6.4 9.1 0.6 8.5 1 -1.57354 9.270715 2.596965 1 1.000000 4.602543e+07 0.732058 2 8353.39429 6546.60571
TIR240.tomostar 1335.241000 2785.328000 1316.553000 -44.85176 63.411919 47.939135 particles/TIR240/TIR240_70s_export_sub1_0000167_1.90A.mrc particles/TIR240/TIR240_70s_export_sub1_0000167_ctf_1.90A.mrc 1 1 240 86.227557 212.406956 6.4 9.1 0.6 8.5 1 6.582215 -3.65879 -11.44404 1 1.000000 4.602374e+07 0.164699 4 8364.57579 6535.42421
TIR240.tomostar 2340.541000 1238.229000 1376.506000 -128.28806 27.262707 51.652484 particles/TIR240/TIR240_70s_export_sub1_0000168_1.90A.mrc particles/TIR240/TIR240_70s_export_sub1_0000168_ctf_1.90A.mrc 2 1 240 33.167087 212.406956 6.4 9.1 0.6 8.5 1 2.596965 4.729715 -11.99979 1 1.000000 4.601339e+07 0.459432 3 8555.58279 6344.41721
TIR240.tomostar 2624.311000 3901.516000 1378.354000 9.409138 82.132020 -102.26049 particles/TIR240/TIR240_70s_export_sub1_0000169_1.90A.mrc particles/TIR240/TIR240_70s_export_sub1_0000169_ctf_1.90A.mrc 1 1 240 21.688726 212.406956 6.4 9.1 0.6 8.5 1 6.396965 6.814965 -6.29979 1 1.000000 4.603363e+07 0.399341 3 8609.49909 6290.50091
TIR240.tomostar 2201.084000 3368.167000 1304.374000 -119.05603 113.522429 158.695743 particles/TIR240/TIR240_70s_export_sub1_0000170_1.90A.mrc particles/TIR240/TIR240_70s_export_sub1_0000170_ctf_1.90A.mrc 2 1 240 42.105675 212.406956 6.4 9.1 0.6 8.5 1 0.929715 -2.31454 0.696965 1 1.000000 4.603165e+07 0.784712 3 8529.08596 6370.91404
TIR240.tomostar 1603.287000 2349.536000 1407.351000 98.697123 94.643686 -132.33181 particles/TIR240/TIR240_70s_export_sub1_0000171_1.90A.mrc particles/TIR240/TIR240_70s_export_sub1_0000171_ctf_1.90A.mrc 1 1 240 90.915122 212.406956 6.4 9.1 0.6 8.5 1 -4.21454 -6.90304 6.814965 1 1.000000 4.603641e+07 0.287089 3 8415.50453 6484.49547
TIR240.tomostar 1430.765000 2550.041000 1201.843000 28.670937 69.261580 152.826643 particles/TIR240/TIR240_70s_export_sub1_0000172_1.90A.mrc particles/TIR240/TIR240_70s_export_sub1_0000172_ctf_1.90A.mrc 2 1 240 78.101421 212.406956 6.4 9.1 0.6 8.5 1 14.367465 -2.12929 -12.37029 1 1.000000 4.602877e+07 0.179914 6 8382.72535 6517.27465
TIR240.tomostar 1520.822000 2745.393000 1311.530000 118.437918 162.151565 -173.50898 particles/TIR240/TIR240_70s_export_sub1_0000173_1.90A.mrc particles/TIR240/TIR240_70s_export_sub1_0000173_ctf_1.90A.mrc 2 1 240 90.664334 212.406956 6.4 9.1 0.6 8.5 1 2.829715 4.729715 5.470715 1 1.000000 4.602397e+07 0.393776 7 8399.83618 6500.16382
TIR240.tomostar 2096.310000 626.332000 1372.133000 158.441197 25.787958 -177.31905 particles/TIR240/TIR240_70s_export_sub1_0000174_1.90A.mrc particles/TIR240/TIR240_70s_export_sub1_0000174_ctf_1.90A.mrc 1 1 240 52.545700 212.406956 6.4 9.1 0.6 8.5 1 12.282215 0.141215 -30.99979 1 1.000000 4.603335e+07 0.466185 9 8509.1789 6390.8211
TIR240.tomostar 1149.410000 2213.743000 1382.655000 -1.40381 77.507212 161.076254 particles/TIR240/TIR240_70s_export_sub1_0000175_1.90A.mrc particles/TIR240/TIR240_70s_export_sub1_0000175_ctf_1.90A.mrc 2 1 240 61.824735 212.406956 6.4 9.1 0.6 8.5 1 1.114965 -7.45879 0.696965 1 1.000000 4.602049e+07 0.747071 3 8329.2679 6570.7321
TIR240.tomostar 2315.912000 2018.039000 1432.685000 142.737934 40.171870 22.125936 particles/TIR240/TIR240_70s_export_sub1_0000176_1.90A.mrc particles/TIR240/TIR240_70s_export_sub1_0000176_ctf_1.90A.mrc 1 1 240 46.675459 212.406956 6.4 9.1 0.6 8.5 1 -2.91779 -3.47354 1.300215 1 1.000000 4.604134e+07 0.320146 6 8550.90328 6349.0967200000005
TIR240.tomostar 1813.256000 760.754800 1466.445000 8.041861 139.616810 67.539695 particles/TIR240/TIR240_70s_export_sub1_0000177_1.90A.mrc particles/TIR240/TIR240_70s_export_sub1_0000177_ctf_1.90A.mrc 2 1 240 91.610624 212.406956 6.4 9.1 0.6 8.5 1 1.300215 5.100215 0.326465 1 1.000000 4.600854e+07 0.214123 4 8455.39864 6444.60136
TIR240.tomostar 2623.020000 3830.737000 1524.017000 -75.53787 118.354624 61.794324 particles/TIR240/TIR240_70s_export_sub1_0000178_1.90A.mrc particles/TIR240/TIR240_70s_export_sub1_0000178_ctf_1.90A.mrc 1 1 240 46.170055 212.406956 6.4 9.1 0.6 8.5 1 -0.04404 0.882215 7.370715 1 1.000000 4.603153e+07 0.414624 3 8609.2538 6290.7462
TIR240.tomostar 1715.523000 3120.141000 1411.332000 11.960395 76.283915 15.274403 particles/TIR240/TIR240_70s_export_sub1_0000179_1.90A.mrc particles/TIR240/TIR240_70s_export_sub1_0000179_ctf_1.90A.mrc 2 1 240 96.763388 212.406956 6.4 9.1 0.6 8.5 1 -3.10304 2.226465 -9.54404 1 1.000000 4.603488e+07 0.700480 2 8436.82937 6463.17063
TIR240.tomostar 1354.828000 2131.032000 1449.748000 116.603857 137.592566 123.576962 particles/TIR240/TIR240_70s_export_sub1_0000180_1.90A.mrc particles/TIR240/TIR240_70s_export_sub1_0000180_ctf_1.90A.mrc 1 1 240 66.628101 212.406956 6.4 9.1 0.6 8.5 1 -14.08504 -0.59979 10.196965 1 1.000000 4.602022e+07 0.717416 1 8368.29732 6531.70268
TIR240.tomostar 2952.869000 2193.343000 1770.498000 -58.70491 92.417671 157.163716 particles/TIR240/TIR240_70s_export_sub1_0000181_1.90A.mrc particles/TIR240/TIR240_70s_export_sub1_0000181_ctf_1.90A.mrc 2 1 240 51.927353 212.406956 6.4 9.1 0.6 8.5 1 -3.10304 4.496965 5.655965 1 1.000000 4.604511e+07 0.381243 3 8671.92511 6228.07489
TIR240.tomostar 2750.300000 3849.176000 1470.276000 49.699540 162.054428 32.187438 particles/TIR240/TIR240_70s_export_sub1_0000182_1.90A.mrc particles/TIR240/TIR240_70s_export_sub1_0000182_ctf_1.90A.mrc 2 1 240 26.674513 212.406956 6.4 9.1 0.6 8.5 1 -10.28504 0.326465 12.096965 1 1.000000 4.603408e+07 0.979705 3 8633.437 6266.563
TIR240.tomostar 2738.640000 3451.251000 1533.083000 -175.95203 108.846821 -6.49732 particles/TIR240/TIR240_70s_export_sub1_0000183_1.90A.mrc particles/TIR240/TIR240_70s_export_sub1_0000183_ctf_1.90A.mrc 2 1 240 38.529803 212.406956 6.4 9.1 0.6 8.5 1 5.655965 5.100215 -19.78504 1 1.000000 4.600205e+07 0.685609 2 8631.2216 6268.7784
TIR240.tomostar 2896.978000 3730.893000 1537.546000 99.165894 75.305098 -46.90462 particles/TIR240/TIR240_70s_export_sub1_0000184_1.90A.mrc particles/TIR240/TIR240_70s_export_sub1_0000184_ctf_1.90A.mrc 1 1 240 26.587574 212.406956 6.4 9.1 0.6 8.5 1 2.411715 5.841215 9.270715 1 1.000000 4.601616e+07 0.647529 2 8661.30582 6238.69418
TIR240.tomostar 1893.990000 1758.026000 1444.280000 129.632254 97.988585 44.288330 particles/TIR240/TIR240_70s_export_sub1_0000185_1.90A.mrc particles/TIR240/TIR240_70s_export_sub1_0000185_ctf_1.90A.mrc 2 1 240 83.832827 212.406956 6.4 9.1 0.6 8.5 1 0.696965 -0.97029 -4.58504 1 1.000000 4.603372e+07 0.230221 8 8470.7381 6429.2619
TIR240.tomostar 1685.198000 2403.449000 1538.483000 -101.59569 92.031971 158.932420 particles/TIR240/TIR240_70s_export_sub1_0000186_1.90A.mrc particles/TIR240/TIR240_70s_export_sub1_0000186_ctf_1.90A.mrc 1 1 240 73.614826 212.406956 6.4 9.1 0.6 8.5 1 12.329715 4.496965 -14.50304 1 1.000000 4.603098e+07 0.358189 4 8431.06762 6468.93238
TIR240.tomostar 1485.633000 1597.074000 1577.019000 179.827036 116.113924 -90.17593 particles/TIR240/TIR240_70s_export_sub1_0000187_1.90A.mrc particles/TIR240/TIR240_70s_export_sub1_0000187_ctf_1.90A.mrc 2 1 240 55.042023 212.406956 6.4 9.1 0.6 8.5 1 -3.65879 -21.68504 18.955965 1 1.000000 4.603548e+07 0.352101 4 8393.15027 6506.84973
TIR240.tomostar 2218.678000 2527.796000 1629.716000 131.519022 63.863745 -73.72438 particles/TIR240/TIR240_70s_export_sub1_0000188_1.90A.mrc particles/TIR240/TIR240_70s_export_sub1_0000188_ctf_1.90A.mrc 1 1 240 87.038207 212.406956 6.4 9.1 0.6 8.5 1 -1.38829 -2.31454 -0.04404 1 1.000000 4.603481e+07 0.330578 3 8532.42882 6367.57118
TIR240.tomostar 1936.691000 3604.518000 1605.240000 120.741824 107.080092 87.520014 particles/TIR240/TIR240_70s_export_sub1_0000189_1.90A.mrc particles/TIR240/TIR240_70s_export_sub1_0000189_ctf_1.90A.mrc 2 1 240 76.588167 212.406956 6.4 9.1 0.6 8.5 1 -0.41454 -0.78504 -0.97029 1 1.000000 4.603478e+07 0.830755 4 8478.85129 6421.14871
TIR240.tomostar 2489.115000 893.183100 1615.498000 75.070575 83.773608 -13.15046 particles/TIR240/TIR240_70s_export_sub1_0000190_1.90A.mrc particles/TIR240/TIR240_70s_export_sub1_0000190_ctf_1.90A.mrc 1 1 240 64.236509 212.406956 6.4 9.1 0.6 8.5 1 7.741215 2.596965 -8.19979 1 1.000000 4.602068e+07 0.524407 1 8583.81185 6316.18815
TIR240.tomostar 2646.804000 546.248000 1652.178000 74.932066 116.421016 87.738761 particles/TIR240/TIR240_70s_export_sub1_0000191_1.90A.mrc particles/TIR240/TIR240_70s_export_sub1_0000191_ctf_1.90A.mrc 2 1 240 56.807802 212.406956 6.4 9.1 0.6 8.5 1 -8.61779 -8.01454 14.970715 1 1.000000 4.603295e+07 0.570594 4 8613.77276 6286.22724
TIR240.tomostar 2495.947000 1138.926000 1648.860000 79.492741 121.023641 105.662486 particles/TIR240/TIR240_70s_export_sub1_0000192_1.90A.mrc particles/TIR240/TIR240_70s_export_sub1_0000192_ctf_1.90A.mrc 1 1 240 68.141915 212.406956 6.4 9.1 0.6 8.5 1 -4.58504 -6.48504 2.829715 1 1.000000 4.602303e+07 0.359006 5 8585.10993 6314.89007
TIR240.tomostar 2609.977000 3079.561000 1653.295000 -118.06923 10.379197 -57.52384 particles/TIR240/TIR240_70s_export_sub1_0000193_1.90A.mrc particles/TIR240/TIR240_70s_export_sub1_0000193_ctf_1.90A.mrc 2 1 240 66.589539 212.406956 6.4 9.1 0.6 8.5 1 -12.60304 5.100215 14.229715 1 1.000000 4.605854e+07 0.542122 1 8606.77563 6293.22437
TIR240.tomostar 1868.450000 1055.499000 1698.651000 -56.02506 122.837574 75.378254 particles/TIR240/TIR240_70s_export_sub1_0000194_1.90A.mrc particles/TIR240/TIR240_70s_export_sub1_0000194_ctf_1.90A.mrc 1 1 240 70.400273 212.406956 6.4 9.1 0.6 8.5 1 15.155965 12.700215 -27.94079 1 1.000000 4.606435e+07 0.903717 1 8465.8855 6434.1145
TIR240.tomostar 2381.587000 795.718900 1734.888000 150.028434 95.004893 -128.18777 particles/TIR240/TIR240_70s_export_sub1_0000195_1.90A.mrc particles/TIR240/TIR240_70s_export_sub1_0000195_ctf_1.90A.mrc 2 1 240 92.966797 212.406956 6.4 9.1 0.6 8.5 1 1.855965 -1.94404 -7.04079 1 1.000000 4.603826e+07 0.375157 5 8563.38153 6336.61847
TIR240.tomostar 1990.874000 3350.732000 1327.896000 -146.16285 85.740585 168.036666 particles/TIR240/TIR240_70s_export_sub1_0000196_1.90A.mrc particles/TIR240/TIR240_70s_export_sub1_0000196_ctf_1.90A.mrc 2 1 240 62.994784 212.406956 6.4 9.1 0.6 8.5 1 0.882215 -1.57354 -4.21454 1 1.000000 4.603848e+07 0.414799 4 8489.14606 6410.85394
TIR240.tomostar 1766.205000 3298.409000 1462.052000 -147.94736 150.979912 -168.71401 particles/TIR240/TIR240_70s_export_sub1_0000197_1.90A.mrc particles/TIR240/TIR240_70s_export_sub1_0000197_ctf_1.90A.mrc 1 1 240 93.343335 212.406956 6.4 9.1 0.6 8.5 1 -3.65879 -2.73254 8.900215 1 1.000000 4.603262e+07 0.502009 3 8446.45895 6453.54105
TIR240.tomostar 2744.586000 1743.045000 1536.345000 -87.29091 77.971071 17.607816 particles/TIR240/TIR240_70s_export_sub1_0000198_1.90A.mrc particles/TIR240/TIR240_70s_export_sub1_0000198_ctf_1.90A.mrc 2 1 240 29.994592 212.406956 6.4 9.1 0.6 8.5 1 0.882215 2.226465 3.200215 1 1.000000 4.600758e+07 0.621412 8 8632.35134 6267.64866
TIR240.tomostar 2076.049000 1851.479000 1676.545000 107.609327 125.895568 132.027272 particles/TIR240/TIR240_70s_export_sub1_0000199_1.90A.mrc particles/TIR240/TIR240_70s_export_sub1_0000199_ctf_1.90A.mrc 1 1 240 85.332168 212.406956 6.4 9.1 0.6 8.5 1 1.067465 -1.94404 1.300215 1 1.000000 4.602953e+07 0.498501 4 8505.32931 6394.67069
TIR240.tomostar 2732.912000 948.837800 1631.080000 -73.86622 119.460347 -178.20542 particles/TIR240/TIR240_70s_export_sub1_0000200_1.90A.mrc particles/TIR240/TIR240_70s_export_sub1_0000200_ctf_1.90A.mrc 1 1 240 47.321720 212.406956 6.4 9.1 0.6 8.5 1 -0.59979 -0.41454 6.767465 1 1.000000 4.602818e+07 0.577755 3 8630.13328 6269.86672
TIR240.tomostar 2603.069000 3170.761000 2024.188000 166.125343 66.032804 129.293843 particles/TIR240/TIR240_70s_export_sub1_0000201_1.90A.mrc particles/TIR240/TIR240_70s_export_sub1_0000201_ctf_1.90A.mrc 1 1 240 59.945027 212.406956 6.4 9.1 0.6 8.5 1 3.014965 -0.41454 2.596965 1 1.000000 4.601952e+07 0.600198 9 8605.46311 6294.53689
TIR240.tomostar 2888.953000 2856.521000 2066.028000 163.726923 123.951731 -29.73606 particles/TIR240/TIR240_70s_export_sub1_0000202_1.90A.mrc particles/TIR240/TIR240_70s_export_sub1_0000202_ctf_1.90A.mrc 2 1 240 75.181773 212.406956 6.4 9.1 0.6 8.5 1 4.914965 -5.74404 8.667465 1 1.000000 4.603293e+07 0.223503 8 8659.78107 6240.21893
TIR240.tomostar 3089.443000 1977.548000 2080.041000 -179.29344 114.792854 78.809911 particles/TIR240/TIR240_70s_export_sub1_0000203_1.90A.mrc particles/TIR240/TIR240_70s_export_sub1_0000203_ctf_1.90A.mrc 1 1 240 94.366995 212.406956 6.4 9.1 0.6 8.5 1 8.296965 -9.91454 -21.12929 1 1.000000 4.600782e+07 0.538663 3 8697.87417 6202.12583
TIR240.tomostar 2881.777000 907.508300 2082.047000 162.943589 108.685777 -58.32740 particles/TIR240/TIR240_70s_export_sub1_0000204_1.90A.mrc particles/TIR240/TIR240_70s_export_sub1_0000204_ctf_1.90A.mrc 2 1 240 85.123532 212.406956 6.4 9.1 0.6 8.5 1 -0.83254 1.670715 -0.97029 1 1.000000 4.601107e+07 0.686676 3 8658.41763 6241.58237
TIR240.tomostar 2849.991000 3072.635000 2063.776000 -42.81618 47.326662 -174.82264 particles/TIR240/TIR240_70s_export_sub1_0000205_1.90A.mrc particles/TIR240/TIR240_70s_export_sub1_0000205_ctf_1.90A.mrc 1 1 240 72.106921 212.406956 6.4 9.1 0.6 8.5 1 -3.65879 -3.65879 1.670715 1 1.000000 4.604287e+07 0.347472 4 8652.37829 6247.62171
TIR240.tomostar 3499.619000 3030.813000 2113.115000 80.361045 72.949859 -175.57744 particles/TIR240/TIR240_70s_export_sub1_0000206_1.90A.mrc particles/TIR240/TIR240_70s_export_sub1_0000206_ctf_1.90A.mrc 2 1 240 74.062104 212.406956 6.4 9.1 0.6 8.5 1 4.544465 8.111715 3.755965 1 1.000000 4.602058e+07 0.377805 4 8775.80761 6124.19239
TIR240.tomostar 3579.527000 2019.853000 2138.103000 -109.37915 117.140452 -6.99818 particles/TIR240/TIR240_70s_export_sub1_0000207_1.90A.mrc particles/TIR240/TIR240_70s_export_sub1_0000207_ctf_1.90A.mrc 1 1 240 64.109428 212.406956 6.4 9.1 0.6 8.5 1 6.026465 -0.97029 -18.30304 1 1.000000 4.604629e+07 0.479817 4 8790.99013 6109.00987
TIR240.tomostar 2882.065000 2221.039000 2179.492000 -54.35095 25.656946 -143.56870 particles/TIR240/TIR240_70s_export_sub1_0000208_1.90A.mrc particles/TIR240/TIR240_70s_export_sub1_0000208_ctf_1.90A.mrc 2 1 240 57.975047 212.406956 6.4 9.1 0.6 8.5 1 -12.60304 -3.28829 1.670715 1 1.000000 4.605684e+07 0.445695 2 8658.47235 6241.52765
TIR240.tomostar 3299.794000 1277.209000 2086.760000 -78.61679 61.775918 -161.56402 particles/TIR240/TIR240_70s_export_sub1_0000209_1.90A.mrc particles/TIR240/TIR240_70s_export_sub1_0000209_ctf_1.90A.mrc 1 1 240 79.307650 212.406956 6.4 9.1 0.6 8.5 1 -1.20304 -0.22929 0.511715 1 1.000000 4.600798e+07 0.345984 2 8737.84086 6162.15914
TIR240.tomostar 3160.466000 1338.029000 2266.077000 -101.70054 131.130906 -135.76651 particles/TIR240/TIR240_70s_export_sub1_0000210_1.90A.mrc particles/TIR240/TIR240_70s_export_sub1_0000210_ctf_1.90A.mrc 2 1 240 71.385772 212.406956 6.4 9.1 0.6 8.5 1 -3.28829 -0.41454 7.741215 1 1.000000 4.599960e+07 0.324877 5 8711.36854 6188.63146
TIR240.tomostar 2879.627000 2506.712000 2229.568000 87.507848 58.082326 -64.61347 particles/TIR240/TIR240_70s_export_sub1_0000211_1.90A.mrc particles/TIR240/TIR240_70s_export_sub1_0000211_ctf_1.90A.mrc 1 1 240 44.711485 212.406956 6.4 9.1 0.6 8.5 1 -2.31454 -11.81454 15.759215 1 1.000000 4.602659e+07 0.339901 3 8658.00913 6241.99087
TIR240.tomostar 3406.433000 2365.924000 2282.787000 -50.36072 43.569627 -89.37628 particles/TIR240/TIR240_70s_export_sub1_0000212_1.90A.mrc particles/TIR240/TIR240_70s_export_sub1_0000212_ctf_1.90A.mrc 2 1 240 77.857029 212.406956 6.4 9.1 0.6 8.5 1 7.741215 2.226465 -25.85554 1 1.000000 4.601881e+07 0.503099 2 8758.10227 6141.89773
TIR240.tomostar 3108.762000 3164.259000 2293.078000 -72.54106 67.465910 -64.18812 particles/TIR240/TIR240_70s_export_sub1_0000213_1.90A.mrc particles/TIR240/TIR240_70s_export_sub1_0000213_ctf_1.90A.mrc 1 1 240 51.290929 212.406956 6.4 9.1 0.6 8.5 1 1.855965 -1.38829 -8.98829 1 1.000000 4.603356e+07 0.404039 2 8701.54478 6198.45522
TIR240.tomostar 3544.186000 1554.069000 2351.680000 97.788237 142.138267 -126.52621 particles/TIR240/TIR240_70s_export_sub1_0000214_1.90A.mrc particles/TIR240/TIR240_70s_export_sub1_0000214_ctf_1.90A.mrc 2 1 240 86.984327 212.406956 6.4 9.1 0.6 8.5 1 -2.49979 3.014965 2.596965 1 1.000000 4.600963e+07 0.882203 3 8784.27534 6115.72466
TIR240.tomostar 3513.315000 3569.585000 2512.382000 -70.61749 118.178076 -59.96610 particles/TIR240/TIR240_70s_export_sub1_0000215_1.90A.mrc particles/TIR240/TIR240_70s_export_sub1_0000215_ctf_1.90A.mrc 1 1 240 39.223433 212.406956 6.4 9.1 0.6 8.5 1 2.226465 -10.47029 -33.50304 1 1.000000 4.610186e+07 0.473234 4 8778.40985 6121.59015
TIR240.tomostar 3476.436000 2989.520000 2449.531000 -13.17581 104.008387 51.641280 particles/TIR240/TIR240_70s_export_sub1_0000216_1.90A.mrc particles/TIR240/TIR240_70s_export_sub1_0000216_ctf_1.90A.mrc 2 1 240 52.420251 212.406956 6.4 9.1 0.6 8.5 1 -3.28829 -5.74404 -5.74404 1 1.000000 4.602070e+07 0.748912 2 8771.40284 6128.59716
TIR240.tomostar 1209.321000 1806.764000 757.515900 -73.50595 47.764906 -2.64204 particles/TIR240/TIR240_70s_export_sub1_0000217_1.90A.mrc particles/TIR240/TIR240_70s_export_sub1_0000217_ctf_1.90A.mrc 1 1 240 22.259925 212.406956 6.4 9.1 0.6 8.5 1 -7.82929 -1.20304 2.226465 1 1.000000 4.600167e+07 0.267952 10 8340.65099 6559.34901
TIR240.tomostar 1371.887000 2033.939000 873.198800 13.671400 48.005640 11.749717 particles/TIR240/TIR240_70s_export_sub1_0000218_1.90A.mrc particles/TIR240/TIR240_70s_export_sub1_0000218_ctf_1.90A.mrc 2 1 240 28.002199 212.406956 6.4 9.1 0.6 8.5 1 0.882215 -3.28829 -4.02929 1 1.000000 4.602558e+07 0.670676 3 8371.53853 6528.46147
TIR240.tomostar 1528.206000 1338.502000 921.604700 -39.51582 143.986116 118.277125 particles/TIR240/TIR240_70s_export_sub1_0000219_1.90A.mrc particles/TIR240/TIR240_70s_export_sub1_0000219_ctf_1.90A.mrc 1 1 240 20.976290 212.406956 6.4 9.1 0.6 8.5 1 -0.59979 3.570715 0.929715 1 1.000000 4.597909e+07 0.354728 4 8401.23914 6498.76086
TIR240.tomostar 1411.823000 1795.720000 979.214900 13.452604 83.035873 158.710083 particles/TIR240/TIR240_70s_export_sub1_0000220_1.90A.mrc particles/TIR240/TIR240_70s_export_sub1_0000220_ctf_1.90A.mrc 2 1 240 43.519703 212.406956 6.4 9.1 0.6 8.5 1 4.544465 1.855965 -5.00304 1 1.000000 4.603596e+07 0.665575 3 8379.12637 6520.87363
TIR240.tomostar 1491.278000 1562.466000 1152.493000 126.362396 24.074609 136.176843 particles/TIR240/TIR240_70s_export_sub1_0000221_1.90A.mrc particles/TIR240/TIR240_70s_export_sub1_0000221_ctf_1.90A.mrc 1 1 240 65.738562 212.406956 6.4 9.1 0.6 8.5 1 6.026465 -1.94404 -5.18829 1 1.000000 4.603828e+07 0.147298 6 8394.22282 6505.77718
TIR240.tomostar 1662.307000 1783.671000 1205.465000 24.595294 115.121577 85.799947 particles/TIR240/TIR240_70s_export_sub1_0000222_1.90A.mrc particles/TIR240/TIR240_70s_export_sub1_0000222_ctf_1.90A.mrc 2 1 240 61.790953 212.406956 6.4 9.1 0.6 8.5 1 -10.51779 -1.57354 2.041215 1 1.000000 4.604560e+07 0.459151 3 8426.71833 6473.28167
TIR240.tomostar 2101.203000 1027.770000 1226.506000 -39.44587 147.427909 -159.33157 particles/TIR240/TIR240_70s_export_sub1_0000223_1.90A.mrc particles/TIR240/TIR240_70s_export_sub1_0000223_ctf_1.90A.mrc 1 1 240 27.142495 212.406956 6.4 9.1 0.6 8.5 1 1.670715 -1.94404 12.096965 1 1.000000 4.600813e+07 0.825655 1 8510.10857 6389.89143
TIR240.tomostar 1746.630000 2845.300000 1257.880000 51.046841 106.903527 108.035098 particles/TIR240/TIR240_70s_export_sub1_0000224_1.90A.mrc particles/TIR240/TIR240_70s_export_sub1_0000224_ctf_1.90A.mrc 2 1 240 63.682577 212.406956 6.4 9.1 0.6 8.5 1 -0.04404 1.114965 -5.92929 1 1.000000 4.604525e+07 0.374856 4 8442.7397 6457.2603
TIR240.tomostar 2323.710000 3593.425000 1390.512000 -34.68364 141.765281 -21.65884 particles/TIR240/TIR240_70s_export_sub1_0000225_1.90A.mrc particles/TIR240/TIR240_70s_export_sub1_0000225_ctf_1.90A.mrc 2 1 240 47.066686 212.406956 6.4 9.1 0.6 8.5 1 -2.31454 -0.97029 4.496965 1 1.000000 4.604401e+07 0.881190 1 8552.3849 6347.6151
TIR240.tomostar 1954.265000 2035.214000 1378.931000 -114.78495 135.820145 -48.57878 particles/TIR240/TIR240_70s_export_sub1_0000226_1.90A.mrc particles/TIR240/TIR240_70s_export_sub1_0000226_ctf_1.90A.mrc 1 1 240 66.889963 212.406956 6.4 9.1 0.6 8.5 1 -6.90304 -3.84404 8.667465 1 1.000000 4.602339e+07 0.232035 8 8482.19035 6417.80965
TIR240.tomostar 1594.961000 3165.502000 1469.587000 139.964188 54.655998 -58.60327 particles/TIR240/TIR240_70s_export_sub1_0000227_1.90A.mrc particles/TIR240/TIR240_70s_export_sub1_0000227_ctf_1.90A.mrc 2 1 240 80.747055 212.406956 6.4 9.1 0.6 8.5 1 -9.35879 2.226465 2.411715 1 1.000000 4.602081e+07 0.510164 1 8413.92259 6486.07741
TIR240.tomostar 1245.737000 2768.921000 1450.939000 -154.57638 118.709018 32.913512 particles/TIR240/TIR240_70s_export_sub1_0000228_1.90A.mrc particles/TIR240/TIR240_70s_export_sub1_0000228_ctf_1.90A.mrc 1 1 240 55.969828 212.406956 6.4 9.1 0.6 8.5 1 6.629715 -13.52929 -8.80304 1 1.000000 4.600462e+07 0.325918 3 8347.57003 6552.42997
TIR240.tomostar 1367.186000 2648.849000 1422.675000 48.609504 40.727521 -10.70489 particles/TIR240/TIR240_70s_export_sub1_0000229_1.90A.mrc particles/TIR240/TIR240_70s_export_sub1_0000229_ctf_1.90A.mrc 2 1 240 69.303036 212.406956 6.4 9.1 0.6 8.5 1 -13.89979 -3.47354 11.355965 1 1.000000 4.602598e+07 0.327132 4 8370.64534 6529.35466
TIR240.tomostar 2365.469000 3395.689000 1993.849000 -92.07940 54.866846 -39.67951 particles/TIR240/TIR240_70s_export_sub1_0000230_1.90A.mrc particles/TIR240/TIR240_70s_export_sub1_0000230_ctf_1.90A.mrc 2 1 240 44.455046 212.406956 6.4 9.1 0.6 8.5 1 3.014965 9.455965 4.496965 1 1.000000 4.600924e+07 0.359530 4 8560.31911 6339.68089
TIR240.tomostar 2504.150000 845.426300 2050.345000 -1.57958 79.030696 -99.07974 particles/TIR240/TIR240_70s_export_sub1_0000231_1.90A.mrc particles/TIR240/TIR240_70s_export_sub1_0000231_ctf_1.90A.mrc 1 1 240 61.495296 212.406956 6.4 9.1 0.6 8.5 1 9.641215 11.726465 2.226465 1 1.000000 4.603309e+07 0.695190 3 8586.6685 6313.3315
TIR240.tomostar 2677.299000 1975.284000 1800.180000 -46.42388 71.808865 112.272838 particles/TIR240/TIR240_70s_export_sub1_0000232_1.90A.mrc particles/TIR240/TIR240_70s_export_sub1_0000232_ctf_1.90A.mrc 2 1 240 80.080285 212.406956 6.4 9.1 0.6 8.5 1 -2.12929 -5.92929 7.000215 1 1.000000 4.603103e+07 0.407076 3 8619.56681 6280.43319
TIR240.tomostar 1969.041000 938.376500 1765.895000 111.566491 69.289497 98.761737 particles/TIR240/TIR240_70s_export_sub1_0000233_1.90A.mrc particles/TIR240/TIR240_70s_export_sub1_0000233_ctf_1.90A.mrc 1 1 240 68.633289 212.406956 6.4 9.1 0.6 8.5 1 -1.75879 0.141215 -0.41454 1 1.000000 4.600552e+07 0.833956 1 8484.99779 6415.00221
TIR240.tomostar 2844.309000 562.675200 1690.239000 97.471120 91.652882 -134.44120 particles/TIR240/TIR240_70s_export_sub1_0000234_1.90A.mrc particles/TIR240/TIR240_70s_export_sub1_0000234_ctf_1.90A.mrc 2 1 240 47.721270 212.406956 6.4 9.1 0.6 8.5 1 8.714965 7.185465 -1.57354 1 1.000000 4.602404e+07 0.706848 1 8651.29871 6248.70129
TIR240.tomostar 2364.398000 865.729800 1565.745000 125.588955 97.833137 15.808027 particles/TIR240/TIR240_70s_export_sub1_0000235_1.90A.mrc particles/TIR240/TIR240_70s_export_sub1_0000235_ctf_1.90A.mrc 1 1 240 65.435320 212.406956 6.4 9.1 0.6 8.5 1 1.670715 -4.81779 0.929715 1 1.000000 4.601466e+07 0.426930 3 8560.11562 6339.88438
TIR240.tomostar 1557.659000 3222.902000 1561.412000 111.845371 117.816723 167.194512 particles/TIR240/TIR240_70s_export_sub1_0000236_1.90A.mrc particles/TIR240/TIR240_70s_export_sub1_0000236_ctf_1.90A.mrc 2 1 240 61.680498 212.406956 6.4 9.1 0.6 8.5 1 -1.94404 0.511715 7.741215 1 1.000000 4.602971e+07 0.249146 1 8406.83521 6493.16479
TIR240.tomostar 2739.333000 1852.672000 1580.181000 -2.10507 114.948937 -78.68805 particles/TIR240/TIR240_70s_export_sub1_0000237_1.90A.mrc particles/TIR240/TIR240_70s_export_sub1_0000237_ctf_1.90A.mrc 1 1 240 37.726838 212.406956 6.4 9.1 0.6 8.5 1 -11.44404 -2.49979 23.914965 1 1.000000 4.602213e+07 0.443993 4 8631.35327 6268.64673
TIR240.tomostar 1599.470000 883.206400 1541.981000 97.241485 157.759900 -83.48815 particles/TIR240/TIR240_70s_export_sub1_0000238_1.90A.mrc particles/TIR240/TIR240_70s_export_sub1_0000238_ctf_1.90A.mrc 2 1 240 79.713095 212.406956 6.4 9.1 0.6 8.5 1 16.082215 -4.02929 -4.77029 1 1.000000 4.600500e+07 0.674873 3 8414.7793 6485.2207
TIR240.tomostar 2510.249000 2271.195000 1549.342000 106.206208 38.381183 -118.20012 particles/TIR240/TIR240_70s_export_sub1_0000239_1.90A.mrc particles/TIR240/TIR240_70s_export_sub1_0000239_ctf_1.90A.mrc 1 1 240 50.013311 212.406956 6.4 9.1 0.6 8.5 1 2.596965 -0.78504 -2.87029 1 1.000000 4.603728e+07 0.781027 1 8587.82731 6312.17269
TIR240.tomostar 2266.732000 2394.608000 1509.374000 -67.95750 75.335753 -4.19458 particles/TIR240/TIR240_70s_export_sub1_0000240_1.90A.mrc particles/TIR240/TIR240_70s_export_sub1_0000240_ctf_1.90A.mrc 2 1 240 62.611176 212.406956 6.4 9.1 0.6 8.5 1 4.729715 -2.12929 6.026465 1 1.000000 4.604881e+07 0.407217 4 8541.559079999999 6358.44092
TIR240.tomostar 2428.997000 1981.842000 1504.047000 163.750293 73.436991 -76.84152 particles/TIR240/TIR240_70s_export_sub1_0000241_1.90A.mrc particles/TIR240/TIR240_70s_export_sub1_0000241_ctf_1.90A.mrc 1 1 240 49.692642 212.406956 6.4 9.1 0.6 8.5 1 -2.31454 -7.27354 -1.38829 1 1.000000 4.602327e+07 0.827015 2 8572.38943 6327.61057
TIR240.tomostar 1572.283000 2818.537000 1504.344000 -23.18443 114.955818 -22.16960 particles/TIR240/TIR240_70s_export_sub1_0000242_1.90A.mrc particles/TIR240/TIR240_70s_export_sub1_0000242_ctf_1.90A.mrc 2 1 240 72.231172 212.406956 6.4 9.1 0.6 8.5 1 5.841215 -2.91779 -9.35879 1 1.000000 4.603240e+07 0.458299 1 8409.61377 6490.38623
TIR240.tomostar 1230.507000 1110.369000 1407.779000 -167.29021 31.354242 7.829856 particles/TIR240/TIR240_70s_export_sub1_0000243_1.90A.mrc particles/TIR240/TIR240_70s_export_sub1_0000243_ctf_1.90A.mrc 1 1 240 70.105353 212.406956 6.4 9.1 0.6 8.5 1 -0.22929 -2.87029 17.796965 1 1.000000 4.599051e+07 0.685762 2 8344.67633 6555.32367
TIR240.tomostar 2463.690000 707.501000 1369.712000 -152.46219 122.166555 12.644969 particles/TIR240/TIR240_70s_export_sub1_0000244_1.90A.mrc particles/TIR240/TIR240_70s_export_sub1_0000244_ctf_1.90A.mrc 2 1 240 23.241456 212.406956 6.4 9.1 0.6 8.5 1 10.614965 -1.38829 -6.90304 1 1.000000 4.600521e+07 0.337549 2 8578.9811 6321.0189
TIR240.tomostar 1211.746000 1745.254000 1291.200000 -35.10806 49.308999 176.022393 particles/TIR240/TIR240_70s_export_sub1_0000245_1.90A.mrc particles/TIR240/TIR240_70s_export_sub1_0000245_ctf_1.90A.mrc 1 1 240 82.134038 212.406956 6.4 9.1 0.6 8.5 1 0.696965 -0.78504 -5.92929 1 1.000000 4.601956e+07 0.364426 1 8341.11174 6558.88826
TIR240.tomostar 1292.732000 2153.120000 1297.900000 -120.84735 132.554265 -154.17657 particles/TIR240/TIR240_70s_export_sub1_0000246_1.90A.mrc particles/TIR240/TIR240_70s_export_sub1_0000246_ctf_1.90A.mrc 2 1 240 87.860414 212.406956 6.4 9.1 0.6 8.5 1 -12.37029 -16.03254 7.370715 1 1.000000 4.602476e+07 0.378417 2 8356.49908 6543.50092
TIR240.tomostar 2343.364000 1470.076000 1353.734000 -165.14202 94.115463 -69.29406 particles/TIR240/TIR240_70s_export_sub1_0000247_1.90A.mrc particles/TIR240/TIR240_70s_export_sub1_0000247_ctf_1.90A.mrc 1 1 240 29.605951 212.406956 6.4 9.1 0.6 8.5 1 -2.73254 -8.80304 18.770715 1 1.000000 4.603726e+07 0.714296 1 8556.11916 6343.88084
TIR240.tomostar 1600.981000 1743.619000 1640.887000 -92.98146 92.616410 -103.68310 particles/TIR240/TIR240_70s_export_sub1_0000248_1.90A.mrc particles/TIR240/TIR240_70s_export_sub1_0000248_ctf_1.90A.mrc 2 1 240 53.173187 212.406956 6.4 9.1 0.6 8.5 1 6.211715 -20.01779 -4.02929 1 1.000000 4.602375e+07 0.379371 2 8415.06639 6484.93361
TIR240.tomostar 1048.509000 2073.302000 1212.588000 83.158580 82.583430 -46.43423 particles/TIR240/TIR240_70s_export_sub1_0000249_1.90A.mrc particles/TIR240/TIR240_70s_export_sub1_0000249_ctf_1.90A.mrc 2 1 240 82.796086 212.406956 6.4 9.1 0.6 8.5 1 -2.49979 -24.55879 2.226465 1 1.000000 4.601695e+07 0.265414 11 8310.09671 6589.90329
TIR240.tomostar 1991.849000 1336.764000 1154.823000 139.336249 64.617918 54.840068 particles/TIR240/TIR240_70s_export_sub1_0000250_1.90A.mrc particles/TIR240/TIR240_70s_export_sub1_0000250_ctf_1.90A.mrc 2 1 240 23.229965 212.406956 6.4 9.1 0.6 8.5 1 4.682215 1.855965 10.011715 1 1.000000 4.600587e+07 0.244928 1 8489.33131 6410.66869
TIR240.tomostar 1898.496000 1373.931000 1124.165000 114.791795 87.274954 -68.92618 particles/TIR240/TIR240_70s_export_sub1_0000251_1.90A.mrc particles/TIR240/TIR240_70s_export_sub1_0000251_ctf_1.90A.mrc 1 1 240 25.781306 212.406956 6.4 9.1 0.6 8.5 1 -0.78504 -0.78504 -0.04404 1 1.000000 4.603374e+07 0.387523 2 8471.59424 6428.40576
TIR240.tomostar 1481.978000 2107.563000 864.780900 -130.15670 95.584919 -132.17963 particles/TIR240/TIR240_70s_export_sub1_0000252_1.90A.mrc particles/TIR240/TIR240_70s_export_sub1_0000252_ctf_1.90A.mrc 2 1 240 17.274136 212.406956 6.4 9.1 0.6 8.5 1 -5.18829 -1.94404 4.544465 1 1.000000 4.601602e+07 0.739701 1 8392.45582 6507.54418
TIR240.tomostar 451.274200 3542.034000 829.623000 -119.47479 125.452715 -76.13805 particles/TIR240/TIR240_70s_export_sub1_0000253_1.90A.mrc particles/TIR240/TIR240_70s_export_sub1_0000253_ctf_1.90A.mrc 1 1 240 100.348813 212.406956 6.4 9.1 0.6 8.5 1 -12.41779 -2.12929 27.714965 1 1.000000 4.594829e+07 0.293211 2 8196.622098 6703.377902
TIR240.tomostar 2071.766000 835.124300 1299.226000 139.784241 57.711573 46.398886 particles/TIR240/TIR240_70s_export_sub1_0000254_1.90A.mrc particles/TIR240/TIR240_70s_export_sub1_0000254_ctf_1.90A.mrc 2 1 240 42.477896 212.406956 6.4 9.1 0.6 8.5 1 -7.45879 9.270715 -18.30304 1 1.000000 4.604232e+07 0.335207 8 8504.51554 6395.48446
TIR240.tomostar 1443.520000 2461.292000 1700.561000 -111.35489 143.699846 107.186761 particles/TIR240/TIR240_70s_export_sub1_0000255_1.90A.mrc particles/TIR240/TIR240_70s_export_sub1_0000255_ctf_1.90A.mrc 1 1 240 26.320400 212.406956 6.4 9.1 0.6 8.5 1 7.370715 -5.18829 -6.71779 1 1.000000 4.598376e+07 0.360054 4 8385.1488 6514.8512
TIR240.tomostar 2870.250000 1494.507000 1667.356000 80.678563 95.290582 -154.59742 particles/TIR240/TIR240_70s_export_sub1_0000256_1.90A.mrc particles/TIR240/TIR240_70s_export_sub1_0000256_ctf_1.90A.mrc 2 1 240 40.727720 212.406956 6.4 9.1 0.6 8.5 1 -7.82929 11.541215 -3.65879 1 1.000000 4.602390e+07 0.366580 2 8656.2275 6243.7725
TIR240.tomostar 1282.822000 2353.141000 1540.019000 -172.35620 64.472581 176.321489 particles/TIR240/TIR240_70s_export_sub1_0000257_1.90A.mrc particles/TIR240/TIR240_70s_export_sub1_0000257_ctf_1.90A.mrc 1 1 240 43.339851 212.406956 6.4 9.1 0.6 8.5 1 1.855965 -1.57354 -6.11454 1 1.000000 4.601560e+07 0.961791 2 8354.61618 6545.38382
TIR240.tomostar 2329.158000 747.904700 1479.340000 -132.95212 32.373743 12.013062 particles/TIR240/TIR240_70s_export_sub1_0000258_1.90A.mrc particles/TIR240/TIR240_70s_export_sub1_0000258_ctf_1.90A.mrc 2 1 240 52.825723 212.406956 6.4 9.1 0.6 8.5 1 -9.54404 -12.18504 -14.13254 1 1.000000 4.601793e+07 0.341838 6 8553.42002 6346.57998
TIR240.tomostar 1166.906000 2099.243000 1195.100000 162.023280 157.924115 -139.58213 particles/TIR240/TIR240_70s_export_sub1_0000259_1.90A.mrc particles/TIR240/TIR240_70s_export_sub1_0000259_ctf_1.90A.mrc 1 1 240 95.315322 212.406956 6.4 9.1 0.6 8.5 1 -22.47354 8.111715 -4.39979 1 1.000000 4.604625e+07 0.617244 4 8332.59214 6567.40786
TIR240.tomostar 1905.099000 2483.280000 1114.357000 142.240279 60.154520 37.146076 particles/TIR240/TIR240_70s_export_sub1_0000260_1.90A.mrc particles/TIR240/TIR240_70s_export_sub1_0000260_ctf_1.90A.mrc 2 1 240 24.426305 212.406956 6.4 9.1 0.6 8.5 1 6.629715 -6.67029 -9.54404 1 1.000000 4.601360e+07 0.479748 3 8472.84881 6427.15119
TIR240.tomostar 2900.883000 2702.412000 1717.951000 111.459983 146.478215 -119.38376 particles/TIR240/TIR240_70s_export_sub1_0000261_1.90A.mrc particles/TIR240/TIR240_70s_export_sub1_0000261_ctf_1.90A.mrc 1 1 240 47.635341 212.406956 6.4 9.1 0.6 8.5 1 -5.74404 3.941215 10.244465 1 1.000000 4.602509e+07 0.183754 3 8662.04777 6237.95223
TIR240.tomostar 3189.231000 3095.402000 2424.362000 -136.95297 69.400450 36.332701 particles/TIR240/TIR240_70s_export_sub1_0000262_1.90A.mrc particles/TIR240/TIR240_70s_export_sub1_0000262_ctf_1.90A.mrc 2 1 240 34.865285 212.406956 6.4 9.1 0.6 8.5 1 3.200215 0.696965 -15.79979 1 1.000000 4.601011e+07 0.971895 4 8716.83389 6183.16611
TIR240.tomostar 2710.337000 2364.789000 1782.831000 4.707205 153.643694 56.761021 particles/TIR240/TIR240_70s_export_sub1_0000263_1.90A.mrc particles/TIR240/TIR240_70s_export_sub1_0000263_ctf_1.90A.mrc 2 1 240 73.387079 212.406956 6.4 9.1 0.6 8.5 1 1.485465 -15.79979 -3.10304 1 1.000000 4.601080e+07 0.264467 7 8625.84403 6274.15597
TIR240.tomostar 2163.154000 2872.394000 1268.623000 175.255719 98.698000 -24.20632 particles/TIR240/TIR240_70s_export_sub1_0000264_1.90A.mrc particles/TIR240/TIR240_70s_export_sub1_0000264_ctf_1.90A.mrc 1 1 240 31.966491 212.406956 6.4 9.1 0.6 8.5 1 6.767465 4.311715 -9.72929 1 1.000000 4.603457e+07 0.347419 5 8521.87926 6378.12074
TIR240.tomostar 1993.110000 2825.464000 1561.436000 19.420420 102.248498 38.232170 particles/TIR240/TIR240_70s_export_sub1_0000265_1.90A.mrc particles/TIR240/TIR240_70s_export_sub1_0000265_ctf_1.90A.mrc 1 1 240 94.784177 212.406956 6.4 9.1 0.6 8.5 1 0.141215 -0.59979 5.285465 1 1.000000 4.600453e+07 0.517701 1 8489.5709 6410.4291
TIR240.tomostar 2221.733000 3808.483000 1726.969000 -112.27179 144.085575 -35.07848 particles/TIR240/TIR240_70s_export_sub1_0000266_1.90A.mrc particles/TIR240/TIR240_70s_export_sub1_0000266_ctf_1.90A.mrc 1 1 240 74.858730 212.406956 6.4 9.1 0.6 8.5 1 24.655965 6.026465 -10.51779 1 1.000000 4.605259e+07 0.406079 8 8533.00927 6366.9907299999995
TIR240.tomostar 2842.501000 3706.031000 2194.825000 158.050876 57.371766 71.270334 particles/TIR240/TIR240_70s_export_sub1_0000267_1.90A.mrc particles/TIR240/TIR240_70s_export_sub1_0000267_ctf_1.90A.mrc 2 1 240 41.999509 212.406956 6.4 9.1 0.6 8.5 1 -13.89979 -1.75879 -10.51779 1 1.000000 4.602460e+07 0.325675 8 8650.95519 6249.04481
TIR240.tomostar 3251.371000 3535.288000 1782.645000 61.714077 81.045365 52.012723 particles/TIR240/TIR240_70s_export_sub1_0000268_1.90A.mrc particles/TIR240/TIR240_70s_export_sub1_0000268_ctf_1.90A.mrc 2 1 240 40.659059 212.406956 6.4 9.1 0.6 8.5 1 -15.98504 -13.52929 23.126465 1 1.000000 4.604140e+07 0.369289 4 8728.64049 6171.35951
TIR240.tomostar 1560.768000 1956.704000 1770.739000 -140.93037 50.809085 -16.98028 particles/TIR240/TIR240_70s_export_sub1_0000269_1.90A.mrc particles/TIR240/TIR240_70s_export_sub1_0000269_ctf_1.90A.mrc 1 1 240 27.866296 212.406956 6.4 9.1 0.6 8.5 1 -0.78504 3.570715 2.967465 1 1.000000 4.600123e+07 0.293840 3 8407.42592 6492.57408
TIR240.tomostar 3164.084000 1509.420000 2006.000000 -25.05037 83.041546 -144.74841 particles/TIR240/TIR240_70s_export_sub1_0000270_1.90A.mrc particles/TIR240/TIR240_70s_export_sub1_0000270_ctf_1.90A.mrc 2 1 240 75.120687 212.406956 6.4 9.1 0.6 8.5 1 0.511715 -2.12929 14.414965 1 1.000000 4.601885e+07 0.383013 5 8712.05596 6187.94404
TIR240.tomostar 1797.526000 2069.559000 1721.475000 163.019752 162.562753 64.545454 particles/TIR240/TIR240_70s_export_sub1_0000271_1.90A.mrc particles/TIR240/TIR240_70s_export_sub1_0000271_ctf_1.90A.mrc 1 1 240 55.444188 212.406956 6.4 9.1 0.6 8.5 1 6.396965 -1.20304 -19.59979 1 1.000000 4.601994e+07 0.918923 2 8452.40994 6447.5900599999995
TIR240.tomostar 1844.379000 892.428100 1719.883000 51.462259 57.326374 71.814150 particles/TIR240/TIR240_70s_export_sub1_0000272_1.90A.mrc particles/TIR240/TIR240_70s_export_sub1_0000272_ctf_1.90A.mrc 2 1 240 67.735290 212.406956 6.4 9.1 0.6 8.5 1 -6.29979 -13.34404 -21.87029 1 1.000000 4.601680e+07 0.909627 6 8461.31201 6438.68799
TIR240.tomostar 2868.885000 3539.990000 1619.524000 -89.07042 37.968656 -99.05873 particles/TIR240/TIR240_70s_export_sub1_0000273_1.90A.mrc particles/TIR240/TIR240_70s_export_sub1_0000273_ctf_1.90A.mrc 1 1 240 43.106088 212.406956 6.4 9.1 0.6 8.5 1 -3.47354 6.582215 24.100215 1 1.000000 4.601936e+07 0.452045 2 8655.96815 6244.03185
TIR240.tomostar 2844.477000 1129.851000 1605.814000 54.668963 40.832183 41.903846 particles/TIR240/TIR240_70s_export_sub1_0000274_1.90A.mrc particles/TIR240/TIR240_70s_export_sub1_0000274_ctf_1.90A.mrc 2 1 240 33.490635 212.406956 6.4 9.1 0.6 8.5 1 -12.37029 7.185465 0.141215 1 1.000000 4.601565e+07 0.246436 1 8651.33063 6248.66937
TIR240.tomostar 1844.301000 3140.129000 1460.430000 27.855125 39.346493 -90.35676 particles/TIR240/TIR240_70s_export_sub1_0000275_1.90A.mrc particles/TIR240/TIR240_70s_export_sub1_0000275_ctf_1.90A.mrc 1 1 240 95.305744 212.406956 6.4 9.1 0.6 8.5 1 5.285465 3.385465 -12.74079 1 1.000000 4.603000e+07 0.409117 4 8461.29719 6438.70281
TIR240.tomostar 2224.321000 3529.302000 1365.391000 23.027723 94.176825 54.633938 particles/TIR240/TIR240_70s_export_sub1_0000276_1.90A.mrc particles/TIR240/TIR240_70s_export_sub1_0000276_ctf_1.90A.mrc 2 1 240 50.605128 212.406956 6.4 9.1 0.6 8.5 1 4.496965 -21.31454 -13.52929 1 1.000000 4.604750e+07 0.665755 2 8533.50099 6366.49901
TIR240.tomostar 1735.451000 2303.852000 1237.184000 91.020456 113.238441 -174.99641 particles/TIR240/TIR240_70s_export_sub1_0000277_1.90A.mrc particles/TIR240/TIR240_70s_export_sub1_0000277_ctf_1.90A.mrc 1 1 240 59.546716 212.406956 6.4 9.1 0.6 8.5 1 0.929715 5.470715 11.726465 1 1.000000 4.603254e+07 0.265451 3 8440.61569 6459.38431
TIR240.tomostar 3381.278000 3258.997000 2359.950000 17.048714 100.952251 -92.54548 particles/TIR240/TIR240_70s_export_sub1_0000278_1.90A.mrc particles/TIR240/TIR240_70s_export_sub1_0000278_ctf_1.90A.mrc 2 1 240 59.326110 212.406956 6.4 9.1 0.6 8.5 1 5.655965 4.126465 8.296965 1 1.000000 4.600251e+07 0.685375 2 8753.32282 6146.67718
TIR240.tomostar 1707.166000 3359.565000 1754.045000 -56.12339 53.990307 141.358116 particles/TIR240/TIR240_70s_export_sub1_0000279_1.90A.mrc particles/TIR240/TIR240_70s_export_sub1_0000279_ctf_1.90A.mrc 1 1 240 37.373028 212.406956 6.4 9.1 0.6 8.5 1 -7.27354 -0.59979 -23.77029 1 1.000000 4.600143e+07 0.375525 3 8435.241539999999 6464.75846
TIR240.tomostar 1812.812000 2727.391000 1219.896000 1.232410 45.018611 84.665160 particles/TIR240/TIR240_70s_export_sub1_0000280_1.90A.mrc particles/TIR240/TIR240_70s_export_sub1_0000280_ctf_1.90A.mrc 2 1 240 51.224327 212.406956 6.4 9.1 0.6 8.5 1 -7.45879 -5.18829 8.714965 1 1.000000 4.605180e+07 0.587764 3 8455.31428 6444.68572
TIR240.tomostar 3545.626000 2137.527000 2614.209000 -102.20972 92.854264 -120.44272 particles/TIR240/TIR240_70s_export_sub1_0000281_1.90A.mrc particles/TIR240/TIR240_70s_export_sub1_0000281_ctf_1.90A.mrc 1 1 240 35.292570 212.406956 6.4 9.1 0.6 8.5 1 -3.84404 -4.39979 -12.74079 1 1.000000 4.602106e+07 0.761030 1 8784.54894 6115.45106
TIR240.tomostar 3221.013000 2835.254000 2439.458000 -22.75004 178.001640 -60.70435 particles/TIR240/TIR240_70s_export_sub1_0000282_1.90A.mrc particles/TIR240/TIR240_70s_export_sub1_0000282_ctf_1.90A.mrc 2 1 240 35.413635 212.406956 6.4 9.1 0.6 8.5 1 13.626465 11.170715 0.929715 1 1.000000 4.601707e+07 0.647420 3 8722.87247 6177.12753
TIR240.tomostar 3214.167000 2581.566000 2438.909000 -0.78805 94.544036 74.708093 particles/TIR240/TIR240_70s_export_sub1_0000283_1.90A.mrc particles/TIR240/TIR240_70s_export_sub1_0000283_ctf_1.90A.mrc 1 1 240 34.634170 212.406956 6.4 9.1 0.6 8.5 1 -1.75879 0.141215 3.200215 1 1.000000 4.599535e+07 0.655162 6 8721.57173 6178.42827
TIR240.tomostar 3261.324000 1175.996000 2264.959000 -71.49264 120.058651 -66.17484 particles/TIR240/TIR240_70s_export_sub1_0000284_1.90A.mrc particles/TIR240/TIR240_70s_export_sub1_0000284_ctf_1.90A.mrc 2 1 240 80.017732 212.406956 6.4 9.1 0.6 8.5 1 -5.18829 -8.19979 4.729715 1 1.000000 4.600010e+07 0.690799 5 8730.53156 6169.46844
TIR240.tomostar 2816.834000 1320.021000 2210.984000 -30.83844 100.580768 -66.34174 particles/TIR240/TIR240_70s_export_sub1_0000285_1.90A.mrc particles/TIR240/TIR240_70s_export_sub1_0000285_ctf_1.90A.mrc 1 1 240 53.400734 212.406956 6.4 9.1 0.6 8.5 1 -0.59979 -6.11454 -2.73254 1 1.000000 4.604975e+07 0.486572 2 8646.07846 6253.92154
TIR240.tomostar 2747.773000 1608.565000 2019.908000 8.705869 82.131851 117.467132 particles/TIR240/TIR240_70s_export_sub1_0000286_1.90A.mrc particles/TIR240/TIR240_70s_export_sub1_0000286_ctf_1.90A.mrc 2 1 240 80.101523 212.406956 6.4 9.1 0.6 8.5 1 -4.39979 0.511715 11.911715 1 1.000000 4.602714e+07 0.493711 4 8632.95687 6267.04313
TIR240.tomostar 2709.126000 3239.213000 1976.816000 22.927494 13.382831 -20.59439 particles/TIR240/TIR240_70s_export_sub1_0000287_1.90A.mrc particles/TIR240/TIR240_70s_export_sub1_0000287_ctf_1.90A.mrc 1 1 240 75.759814 212.406956 6.4 9.1 0.6 8.5 1 1.114965 -1.75879 1.670715 1 1.000000 4.602366e+07 0.492833 4 8625.61394 6274.38606
TIR240.tomostar 2312.347000 1027.114000 1873.077000 -82.64857 68.205696 21.596221 particles/TIR240/TIR240_70s_export_sub1_0000288_1.90A.mrc particles/TIR240/TIR240_70s_export_sub1_0000288_ctf_1.90A.mrc 2 1 240 74.934919 212.406956 6.4 9.1 0.6 8.5 1 12.514965 -11.25879 2.596965 1 1.000000 4.603059e+07 0.585721 1 8550.22593 6349.77407
TIR240.tomostar 2865.033000 1550.326000 1796.187000 -124.21643 67.378876 14.081458 particles/TIR240/TIR240_70s_export_sub1_0000289_1.90A.mrc particles/TIR240/TIR240_70s_export_sub1_0000289_ctf_1.90A.mrc 1 1 240 63.654670 212.406956 6.4 9.1 0.6 8.5 1 1.670715 2.411715 -3.47354 1 1.000000 4.599585e+07 0.269114 3 8655.23627 6244.76373
TIR240.tomostar 1218.653000 2626.559000 1475.756000 78.395723 41.939302 179.228766 particles/TIR240/TIR240_70s_export_sub1_0000290_1.90A.mrc particles/TIR240/TIR240_70s_export_sub1_0000290_ctf_1.90A.mrc 2 1 240 48.311681 212.406956 6.4 9.1 0.6 8.5 1 9.085465 -0.59979 -18.44079 1 1.000000 4.600934e+07 0.628167 2 8342.42407 6557.57593
TIR240.tomostar 2391.380000 560.236100 1343.320000 -84.95005 59.560554 -126.40405 particles/TIR240/TIR240_70s_export_sub1_0000291_1.90A.mrc particles/TIR240/TIR240_70s_export_sub1_0000291_ctf_1.90A.mrc 1 1 240 23.753683 212.406956 6.4 9.1 0.6 8.5 1 -1.75879 0.326465 0.511715 1 1.000000 4.598707e+07 0.203016 3 8565.2422 6334.7578
TIR240.tomostar 1125.065000 2640.810000 1274.025000 44.108878 104.030616 -21.80042 particles/TIR240/TIR240_70s_export_sub1_0000292_1.90A.mrc particles/TIR240/TIR240_70s_export_sub1_0000292_ctf_1.90A.mrc 2 1 240 76.232622 212.406956 6.4 9.1 0.6 8.5 1 9.085465 -0.78504 -4.77029 1 1.000000 4.599943e+07 0.656906 1 8324.64235 6575.35765
TIR240.tomostar 1202.899000 2040.385000 1281.646000 -108.43923 149.041920 160.647663 particles/TIR240/TIR240_70s_export_sub1_0000293_1.90A.mrc particles/TIR240/TIR240_70s_export_sub1_0000293_ctf_1.90A.mrc 1 1 240 83.382660 212.406956 6.4 9.1 0.6 8.5 1 -0.41454 -7.82929 9.270715 1 1.000000 4.601387e+07 0.410369 1 8339.43081 6560.56919
TIR240.tomostar 1925.112000 2704.350000 1265.127000 95.207479 77.525203 42.861053 particles/TIR240/TIR240_70s_export_sub1_0000294_1.90A.mrc particles/TIR240/TIR240_70s_export_sub1_0000294_ctf_1.90A.mrc 2 1 240 49.416378 212.406956 6.4 9.1 0.6 8.5 1 -2.12929 -7.08829 -8.80304 1 1.000000 4.606754e+07 0.259444 3 8476.65128 6423.34872
TIR240.tomostar 1075.210000 1908.479000 1364.289000 166.194209 115.697069 5.074919 particles/TIR240/TIR240_70s_export_sub1_0000295_1.90A.mrc particles/TIR240/TIR240_70s_export_sub1_0000295_ctf_1.90A.mrc 1 1 240 58.710680 212.406956 6.4 9.1 0.6 8.5 1 -0.22929 0.696965 -0.22929 1 1.000000 4.600393e+07 0.339874 1 8315.1699 6584.8301
TIR240.tomostar 1302.460000 2236.612000 766.830900 -72.16947 80.227968 -57.16263 particles/TIR240/TIR240_70s_export_sub1_0000296_1.90A.mrc particles/TIR240/TIR240_70s_export_sub1_0000296_ctf_1.90A.mrc 2 1 240 14.821142 212.406956 6.4 9.1 0.6 8.5 1 2.041215 11.726465 -4.77029 1 1.000000 4.600482e+07 0.265111 4 8358.3474 6541.6526
TIR240.tomostar 1885.319000 1212.675000 1793.013000 97.124471 88.369340 -85.57408 particles/TIR240/TIR240_70s_export_sub1_0000297_1.90A.mrc particles/TIR240/TIR240_70s_export_sub1_0000297_ctf_1.90A.mrc 1 1 240 52.350696 212.406956 6.4 9.1 0.6 8.5 1 18.955965 12.514965 -21.87029 1 1.000000 4.602707e+07 0.247309 4 8469.09061 6430.90939
TIR240.tomostar 3403.729000 3393.848000 2095.920000 -0.55753 32.514029 115.372413 particles/TIR240/TIR240_70s_export_sub1_0000298_1.90A.mrc particles/TIR240/TIR240_70s_export_sub1_0000298_ctf_1.90A.mrc 2 1 240 82.721615 212.406956 6.4 9.1 0.6 8.5 1 -3.84404 -0.41454 5.100215 1 1.000000 4.598892e+07 0.338528 7 8757.58851 6142.41149
TIR240.tomostar 2730.122000 2759.885000 2023.612000 -147.98061 117.942001 -60.82693 particles/TIR240/TIR240_70s_export_sub1_0000299_1.90A.mrc particles/TIR240/TIR240_70s_export_sub1_0000299_ctf_1.90A.mrc 1 1 240 70.904471 212.406956 6.4 9.1 0.6 8.5 1 1.114965 7.741215 -2.12929 1 1.000000 4.603052e+07 0.378262 2 8629.60318 6270.39682
TIR240.tomostar 3284.661000 3314.938000 2279.841000 128.210435 110.159101 -57.55272 particles/TIR240/TIR240_70s_export_sub1_0000300_1.90A.mrc particles/TIR240/TIR240_70s_export_sub1_0000300_ctf_1.90A.mrc 1 1 240 65.155457 212.406956 6.4 9.1 0.6 8.5 1 -0.78504 3.200215 5.655965 1 1.000000 4.599700e+07 0.602013 3 8734.96559 6165.03441
TIR240.tomostar 1997.609000 3221.687000 1890.456000 -15.55197 94.397479 20.823905 particles/TIR240/TIR240_70s_export_sub1_0000301_1.90A.mrc particles/TIR240/TIR240_70s_export_sub1_0000301_ctf_1.90A.mrc 1 1 240 37.686094 212.406956 6.4 9.1 0.6 8.5 1 -8.38504 25.814965 -6.90304 1 1.000000 4.600059e+07 0.951291 7 8490.42571 6409.57429
TIR240.tomostar 3252.562000 3308.553000 2381.577000 -31.92882 137.186056 126.453922 particles/TIR240/TIR240_70s_export_sub1_0000302_1.90A.mrc particles/TIR240/TIR240_70s_export_sub1_0000302_ctf_1.90A.mrc 2 1 240 45.294345 212.406956 6.4 9.1 0.6 8.5 1 5.100215 1.485465 -5.37354 1 1.000000 4.600884e+07 0.363772 5 8728.86678 6171.13322
TIR240.tomostar 3056.240000 1399.000000 2264.863000 -100.16278 150.921915 -17.93042 particles/TIR240/TIR240_70s_export_sub1_0000303_1.90A.mrc particles/TIR240/TIR240_70s_export_sub1_0000303_ctf_1.90A.mrc 1 1 240 63.173483 212.406956 6.4 9.1 0.6 8.5 1 -8.80304 12.096965 10.614965 1 1.000000 4.603357e+07 0.942839 2 8691.5656 6208.4344
TIR240.tomostar 3004.970000 2170.123000 2167.658000 -100.12486 142.141491 -131.28712 particles/TIR240/TIR240_70s_export_sub1_0000304_1.90A.mrc particles/TIR240/TIR240_70s_export_sub1_0000304_ctf_1.90A.mrc 2 1 240 70.403617 212.406956 6.4 9.1 0.6 8.5 1 -3.28829 4.682215 24.655965 1 1.000000 4.603505e+07 0.617144 2 8681.8243 6218.1757
TIR240.tomostar 1926.139000 2024.518000 1635.652000 -42.76264 122.379327 16.885844 particles/TIR240/TIR240_70s_export_sub1_0000305_1.90A.mrc particles/TIR240/TIR240_70s_export_sub1_0000305_ctf_1.90A.mrc 1 1 240 80.381049 212.406956 6.4 9.1 0.6 8.5 1 0.696965 -12.78829 3.200215 1 1.000000 4.601059e+07 0.379937 4 8476.84641 6423.15359
TIR240.tomostar 2246.453000 1006.980000 1553.683000 -36.43737 123.799093 125.159369 particles/TIR240/TIR240_70s_export_sub1_0000306_1.90A.mrc particles/TIR240/TIR240_70s_export_sub1_0000306_ctf_1.90A.mrc 2 1 240 72.197286 212.406956 6.4 9.1 0.6 8.5 1 0.929715 1.485465 -1.57354 1 1.000000 4.603396e+07 0.478057 3 8537.70607 6362.29393
TIR240.tomostar 1712.790000 2228.558000 1550.773000 51.807627 61.315638 14.395155 particles/TIR240/TIR240_70s_export_sub1_0000307_1.90A.mrc particles/TIR240/TIR240_70s_export_sub1_0000307_ctf_1.90A.mrc 1 1 240 76.788820 212.406956 6.4 9.1 0.6 8.5 1 -3.28829 -2.12929 0.559215 1 1.000000 4.604130e+07 0.445101 1 8436.3101 6463.6899
TIR240.tomostar 1469.121000 2295.004000 1501.642000 -177.22138 150.426272 117.840763 particles/TIR240/TIR240_70s_export_sub1_0000308_1.90A.mrc particles/TIR240/TIR240_70s_export_sub1_0000308_ctf_1.90A.mrc 2 1 240 65.334602 212.406956 6.4 9.1 0.6 8.5 1 -0.97029 2.782215 26.555965 1 1.000000 4.602728e+07 0.793159 1 8390.01299 6509.98701
TIR240.tomostar 2369.507000 612.761800 1432.897000 41.442855 52.766361 21.314790 particles/TIR240/TIR240_70s_export_sub1_0000309_1.90A.mrc particles/TIR240/TIR240_70s_export_sub1_0000309_ctf_1.90A.mrc 1 1 240 41.338665 212.406956 6.4 9.1 0.6 8.5 1 -0.59979 11.355965 0.696965 1 1.000000 4.600575e+07 0.725930 1 8561.08633 6338.91367
TIR240.tomostar 965.559500 1959.543000 1393.353000 -37.60109 143.696022 -15.32109 particles/TIR240/TIR240_70s_export_sub1_0000310_1.90A.mrc particles/TIR240/TIR240_70s_export_sub1_0000310_ctf_1.90A.mrc 2 1 240 44.995240 212.406956 6.4 9.1 0.6 8.5 1 -1.94404 -1.94404 1.067465 1 1.000000 4.601348e+07 0.652413 2 8294.336305 6605.663695
TIR240.tomostar 2225.267000 3170.934000 1230.854000 -97.55045 93.519809 37.996035 particles/TIR240/TIR240_70s_export_sub1_0000311_1.90A.mrc particles/TIR240/TIR240_70s_export_sub1_0000311_ctf_1.90A.mrc 1 1 240 26.446994 212.406956 6.4 9.1 0.6 8.5 1 4.729715 1.114965 -6.90304 1 1.000000 4.598180e+07 0.728294 1 8533.68073 6366.31927
TIR240.tomostar 1550.173000 2280.149000 999.080400 123.056145 26.505018 -72.40856 particles/TIR240/TIR240_70s_export_sub1_0000312_1.90A.mrc particles/TIR240/TIR240_70s_export_sub1_0000312_ctf_1.90A.mrc 2 1 240 34.157556 212.406956 6.4 9.1 0.6 8.5 1 -7.82929 -9.17354 -1.38829 1 1.000000 4.603001e+07 0.336646 9 8405.41287 6494.58713
TIR240.tomostar 1686.093000 2480.344000 968.511000 41.592027 73.600600 94.686191 particles/TIR240/TIR240_70s_export_sub1_0000313_1.90A.mrc particles/TIR240/TIR240_70s_export_sub1_0000313_ctf_1.90A.mrc 1 1 240 17.697764 212.406956 6.4 9.1 0.6 8.5 1 -3.47354 -4.77029 7.185465 1 1.000000 4.599673e+07 0.547102 1 8431.23767 6468.76233
TIR240.tomostar 2502.577000 3834.355000 2060.226000 -71.12083 76.109940 137.486553 particles/TIR240/TIR240_70s_export_sub1_0000314_1.90A.mrc particles/TIR240/TIR240_70s_export_sub1_0000314_ctf_1.90A.mrc 2 1 240 38.181723 212.406956 6.4 9.1 0.6 8.5 1 -2.49979 20.670715 22.385465 1 1.000000 4.600618e+07 0.372201 1 8586.36963 6313.63037
TIR240.tomostar 3049.376000 2274.536000 2421.432000 134.973465 115.757055 -26.61074 particles/TIR240/TIR240_70s_export_sub1_0000315_1.90A.mrc particles/TIR240/TIR240_70s_export_sub1_0000315_ctf_1.90A.mrc 1 1 240 28.328656 212.406956 6.4 9.1 0.6 8.5 1 -6.53254 5.655965 -11.44404 1 1.000000 4.599324e+07 0.390147 5 8690.26144 6209.73856
TIR240.tomostar 2209.763000 1195.979000 2007.608000 36.034677 93.737769 -161.47686 particles/TIR240/TIR240_70s_export_sub1_0000316_1.90A.mrc particles/TIR240/TIR240_70s_export_sub1_0000316_ctf_1.90A.mrc 1 1 240 40.886898 212.406956 6.4 9.1 0.6 8.5 1 1.300215 2.226465 -3.28829 1 1.000000 4.601515e+07 0.707362 2 8530.73497 6369.26503
TIR240.tomostar 2719.743000 699.071400 1773.703000 142.114180 98.453852 -33.15903 particles/TIR240/TIR240_70s_export_sub1_0000317_1.90A.mrc particles/TIR240/TIR240_70s_export_sub1_0000317_ctf_1.90A.mrc 1 1 240 72.591272 212.406956 6.4 9.1 0.6 8.5 1 4.914965 18.214965 -15.05879 1 1.000000 4.603035e+07 0.384780 1 8627.63117 6272.36883
TIR240.tomostar 2892.342000 920.378600 1807.162000 153.413067 137.140557 -114.84178 particles/TIR240/TIR240_70s_export_sub1_0000318_1.90A.mrc particles/TIR240/TIR240_70s_export_sub1_0000318_ctf_1.90A.mrc 2 1 240 65.127689 212.406956 6.4 9.1 0.6 8.5 1 -10.51779 -3.84404 -20.20304 1 1.000000 4.604135e+07 0.324781 3 8660.42498 6239.57502
TIR240.tomostar 2208.940000 663.842000 1635.463000 -108.45017 92.788651 10.101674 particles/TIR240/TIR240_70s_export_sub1_0000319_1.90A.mrc particles/TIR240/TIR240_70s_export_sub1_0000319_ctf_1.90A.mrc 1 1 240 89.073422 212.406956 6.4 9.1 0.6 8.5 1 1.855965 3.755965 -12.74079 1 1.000000 4.602589e+07 0.394957 4 8530.5786 6369.4214
TIR240.tomostar 2458.728000 3206.976000 1656.538000 -36.72451 101.879068 -28.95117 particles/TIR240/TIR240_70s_export_sub1_0000320_1.90A.mrc particles/TIR240/TIR240_70s_export_sub1_0000320_ctf_1.90A.mrc 2 1 240 81.481909 212.406956 6.4 9.1 0.6 8.5 1 -11.62929 -1.94404 35.685465 1 1.000000 4.604782e+07 0.324006 4 8578.03832 6321.96168
TIR240.tomostar 2750.685000 2537.840000 1632.374000 -38.27997 124.977013 15.123885 particles/TIR240/TIR240_70s_export_sub1_0000321_1.90A.mrc particles/TIR240/TIR240_70s_export_sub1_0000321_ctf_1.90A.mrc 1 1 240 44.058264 212.406956 6.4 9.1 0.6 8.5 1 2.411715 -1.75879 -3.65879 1 1.000000 4.601165e+07 0.371692 4 8633.51015 6266.48985
TIR240.tomostar 1691.623000 2659.890000 1596.132000 128.510089 80.686767 40.654177 particles/TIR240/TIR240_70s_export_sub1_0000322_1.90A.mrc particles/TIR240/TIR240_70s_export_sub1_0000322_ctf_1.90A.mrc 2 1 240 64.280105 212.406956 6.4 9.1 0.6 8.5 1 0.882215 1.300215 -8.19979 1 1.000000 4.603093e+07 0.644930 4 8432.28837 6467.71163
TIR240.tomostar 1341.997000 962.604200 1509.804000 177.367966 64.886241 119.468413 particles/TIR240/TIR240_70s_export_sub1_0000323_1.90A.mrc particles/TIR240/TIR240_70s_export_sub1_0000323_ctf_1.90A.mrc 1 1 240 63.833940 212.406956 6.4 9.1 0.6 8.5 1 1.067465 3.385465 -8.19979 1 1.000000 4.598781e+07 0.609016 3 8365.85943 6534.14057
TIR240.tomostar 2132.376000 1839.682000 1441.449000 -152.60767 38.143593 -148.58765 particles/TIR240/TIR240_70s_export_sub1_0000324_1.90A.mrc particles/TIR240/TIR240_70s_export_sub1_0000324_ctf_1.90A.mrc 2 1 240 63.610055 212.406956 6.4 9.1 0.6 8.5 1 -1.94404 -2.68504 7.741215 1 1.000000 4.604090e+07 0.250788 1 8516.03144 6383.96856
TIR240.tomostar 2367.137000 3123.708000 1360.654000 29.503837 13.755293 -115.08092 particles/TIR240/TIR240_70s_export_sub1_0000325_1.90A.mrc particles/TIR240/TIR240_70s_export_sub1_0000325_ctf_1.90A.mrc 1 1 240 36.375331 212.406956 6.4 9.1 0.6 8.5 1 2.226465 1.300215 -0.83254 1 1.000000 4.602593e+07 0.988330 2 8560.63603 6339.36397
TIR240.tomostar 1153.093000 1797.471000 1008.419000 -32.13525 122.990561 -83.79292 particles/TIR240/TIR240_70s_export_sub1_0000326_1.90A.mrc particles/TIR240/TIR240_70s_export_sub1_0000326_ctf_1.90A.mrc 2 1 240 69.628111 212.406956 6.4 9.1 0.6 8.5 1 7.555965 -6.90304 -4.77029 1 1.000000 4.603586e+07 0.752665 3 8329.96767 6570.03233
TIR240.tomostar 1573.023000 1993.675000 1076.592000 174.480155 24.015996 118.163413 particles/TIR240/TIR240_70s_export_sub1_0000327_1.90A.mrc particles/TIR240/TIR240_70s_export_sub1_0000327_ctf_1.90A.mrc 1 1 240 46.505092 212.406956 6.4 9.1 0.6 8.5 1 3.200215 3.014965 -4.02929 1 1.000000 4.603186e+07 0.379250 7 8409.75437 6490.24563
TIR240.tomostar 1288.818000 1611.803000 861.214000 139.818854 107.962231 -104.41398 particles/TIR240/TIR240_70s_export_sub1_0000328_1.90A.mrc particles/TIR240/TIR240_70s_export_sub1_0000328_ctf_1.90A.mrc 2 1 240 32.933598 212.406956 6.4 9.1 0.6 8.5 1 -1.20304 1.670715 1.485465 1 1.000000 4.601911e+07 0.658984 3 8355.75542 6544.24458
TIR240.tomostar 1097.514000 1831.145000 892.345500 -28.44605 123.882537 3.506539 particles/TIR240/TIR240_70s_export_sub1_0000329_1.90A.mrc particles/TIR240/TIR240_70s_export_sub1_0000329_ctf_1.90A.mrc 1 1 240 54.149520 212.406956 6.4 9.1 0.6 8.5 1 -22.47354 -8.38504 21.411715 1 1.000000 4.604809e+07 0.543390 1 8319.40766 6580.59234
TIR240.tomostar 1288.792000 1611.776000 861.157300 139.730846 108.040560 -104.53130 particles/TIR240/TIR240_70s_export_sub1_0000330_1.90A.mrc particles/TIR240/TIR240_70s_export_sub1_0000330_ctf_1.90A.mrc 2 1 240 32.925740 212.406956 6.4 9.1 0.6 8.5 1 -0.78504 1.670715 0.326465 1 1.000000 4.601820e+07 0.758551 1 8355.75048 6544.24952
TIR240.tomostar 1933.142000 1572.498000 1886.303000 103.991668 131.332873 -131.65461 particles/TIR240/TIR240_70s_export_sub1_0000331_1.90A.mrc particles/TIR240/TIR240_70s_export_sub1_0000331_ctf_1.90A.mrc 2 1 240 37.861757 212.406956 6.4 9.1 0.6 8.5 1 6.396965 24.841215 -0.22929 1 1.000000 4.601631e+07 0.234195 4 8478.17698 6421.82302
TIR240.tomostar 3236.050000 3990.542000 1857.057000 141.432293 76.051983 110.393774 particles/TIR240/TIR240_70s_export_sub1_0000332_1.90A.mrc particles/TIR240/TIR240_70s_export_sub1_0000332_ctf_1.90A.mrc 2 1 240 54.750491 212.406956 6.4 9.1 0.6 8.5 1 2.411715 -10.28504 -11.81454 1 1.000000 4.601359e+07 0.508037 7 8725.7295 6174.2705
TIR240.tomostar 2086.201000 2147.999000 1474.858000 -68.67414 66.812837 -114.81481 particles/TIR240/TIR240_70s_export_sub1_0000333_1.90A.mrc particles/TIR240/TIR240_70s_export_sub1_0000333_ctf_1.90A.mrc 2 1 240 72.212118 212.406956 6.4 9.1 0.6 8.5 1 -8.80304 22.014965 4.729715 1 1.000000 4.603151e+07 0.638518 6 8507.25819 6392.74181
TIR240.tomostar 2181.963000 1896.319000 1677.594000 119.734246 34.360773 -128.98069 particles/TIR240/TIR240_70s_export_sub1_0000334_1.90A.mrc particles/TIR240/TIR240_70s_export_sub1_0000334_ctf_1.90A.mrc 2 1 240 93.621214 212.406956 6.4 9.1 0.6 8.5 1 -4.21454 -3.28829 8.714965 1 1.000000 4.601556e+07 0.459230 3 8525.45297 6374.54703
TIR240.tomostar 1272.809000 2347.872000 1278.753000 86.697816 68.051265 -47.37821 particles/TIR240/TIR240_70s_export_sub1_0000335_1.90A.mrc particles/TIR240/TIR240_70s_export_sub1_0000335_ctf_1.90A.mrc 1 1 240 87.804955 212.406956 6.4 9.1 0.6 8.5 1 -5.74404 12.467465 7.185465 1 1.000000 4.603134e+07 0.749081 1 8352.71371 6547.28629
TIR240.tomostar 1641.904000 2632.145000 1068.585000 54.865571 39.567360 -52.08365 particles/TIR240/TIR240_70s_export_sub1_0000336_1.90A.mrc particles/TIR240/TIR240_70s_export_sub1_0000336_ctf_1.90A.mrc 2 1 240 38.535793 212.406956 6.4 9.1 0.6 8.5 1 6.767465 20.855965 -14.08504 1 1.000000 4.603614e+07 0.874863 1 8422.84176 6477.15824
TIR240.tomostar 1374.249000 2637.650000 1067.232000 -31.39727 62.646519 8.663830 particles/TIR240/TIR240_70s_export_sub1_0000337_1.90A.mrc particles/TIR240/TIR240_70s_export_sub1_0000337_ctf_1.90A.mrc 1 1 240 60.227444 212.406956 6.4 9.1 0.6 8.5 1 5.470715 9.641215 4.867465 1 1.000000 4.603341e+07 0.614743 12 8371.98731 6528.01269
TIR240.tomostar 1577.943000 1847.708000 1083.566000 -67.33215 82.259132 161.389042 particles/TIR240/TIR240_70s_export_sub1_0000338_1.90A.mrc particles/TIR240/TIR240_70s_export_sub1_0000338_ctf_1.90A.mrc 2 1 240 47.634544 212.406956 6.4 9.1 0.6 8.5 1 0.141215 -1.01779 -0.41454 1 1.000000 4.602475e+07 0.456118 4 8410.68917 6489.31083
TIR240.tomostar 3204.331000 3100.217000 2352.806000 103.286523 81.785238 -44.20608 particles/TIR240/TIR240_70s_export_sub1_0000339_1.90A.mrc particles/TIR240/TIR240_70s_export_sub1_0000339_ctf_1.90A.mrc 1 1 240 48.253364 212.406956 6.4 9.1 0.6 8.5 1 0.696965 -1.20304 -2.12929 1 1.000000 4.601795e+07 0.748076 3 8719.70289 6180.2971099999995
TIR240.tomostar 3106.025000 2468.301000 2039.729000 80.221048 106.943228 -89.67893 particles/TIR240/TIR240_70s_export_sub1_0000340_1.90A.mrc particles/TIR240/TIR240_70s_export_sub1_0000340_ctf_1.90A.mrc 2 1 240 84.729151 212.406956 6.4 9.1 0.6 8.5 1 3.570715 -1.57354 8.482215 1 1.000000 4.602210e+07 0.546060 3 8701.02475 6198.97525
TIR240.tomostar 3141.973000 2620.374000 2077.705000 -48.28979 57.676122 -109.66987 particles/TIR240/TIR240_70s_export_sub1_0000341_1.90A.mrc particles/TIR240/TIR240_70s_export_sub1_0000341_ctf_1.90A.mrc 1 1 240 88.905017 212.406956 6.4 9.1 0.6 8.5 1 -0.04404 0.929715 -9.72929 1 1.000000 4.599549e+07 0.790765 2 8707.85487 6192.14513
TIR240.tomostar 2844.389000 1190.666000 1826.207000 -105.53757 49.304435 -52.56584 particles/TIR240/TIR240_70s_export_sub1_0000342_1.90A.mrc particles/TIR240/TIR240_70s_export_sub1_0000342_ctf_1.90A.mrc 2 1 240 70.975087 212.406956 6.4 9.1 0.6 8.5 1 6.211715 -1.38829 5.100215 1 1.000000 4.602913e+07 0.715352 2 8651.31391 6248.68609
TIR240.tomostar 1659.960000 2402.669000 1759.428000 160.234571 76.373082 94.013003 particles/TIR240/TIR240_70s_export_sub1_0000343_1.90A.mrc particles/TIR240/TIR240_70s_export_sub1_0000343_ctf_1.90A.mrc 1 1 240 33.609681 212.406956 6.4 9.1 0.6 8.5 1 -19.59979 -9.54404 -5.00304 1 1.000000 4.599980e+07 0.685862 2 8426.2724 6473.7276
TIR240.tomostar 2757.714000 1667.473000 1686.565000 -14.06660 71.470381 164.025922 particles/TIR240/TIR240_70s_export_sub1_0000344_1.90A.mrc particles/TIR240/TIR240_70s_export_sub1_0000344_ctf_1.90A.mrc 2 1 240 54.932673 212.406956 6.4 9.1 0.6 8.5 1 -2.91779 -0.41454 3.385465 1 1.000000 4.604670e+07 0.314428 7 8634.84566 6265.15434
TIR240.tomostar 1150.344000 1371.691000 1455.189000 35.870249 81.016243 -170.14904 particles/TIR240/TIR240_70s_export_sub1_0000345_1.90A.mrc particles/TIR240/TIR240_70s_export_sub1_0000345_ctf_1.90A.mrc 1 1 240 50.932386 212.406956 6.4 9.1 0.6 8.5 1 -14.27029 -3.28829 8.296965 1 1.000000 4.599447e+07 0.349714 4 8329.44536 6570.55464
TIR240.tomostar 1381.018000 1678.419000 1420.131000 -9.22518 91.854719 13.548895 particles/TIR240/TIR240_70s_export_sub1_0000346_1.90A.mrc particles/TIR240/TIR240_70s_export_sub1_0000346_ctf_1.90A.mrc 2 1 240 73.586110 212.406956 6.4 9.1 0.6 8.5 1 -7.27354 -4.81779 13.255965 1 1.000000 4.603488e+07 0.576051 2 8373.27342 6526.72658
TIR240.tomostar 1947.523000 940.332100 1483.894000 55.279430 43.378973 60.306685 particles/TIR240/TIR240_70s_export_sub1_0000347_1.90A.mrc particles/TIR240/TIR240_70s_export_sub1_0000347_ctf_1.90A.mrc 1 1 240 84.228181 212.406956 6.4 9.1 0.6 8.5 1 7.185465 -5.37354 4.544465 1 1.000000 4.602442e+07 0.368419 14 8480.90937 6419.09063
TIR240.tomostar 3200.471000 2832.904000 2493.738000 -132.77926 147.362989 2.637161 particles/TIR240/TIR240_70s_export_sub1_0000348_1.90A.mrc particles/TIR240/TIR240_70s_export_sub1_0000348_ctf_1.90A.mrc 1 1 240 24.497973 212.406956 6.4 9.1 0.6 8.5 1 0.696965 -0.59979 1.300215 1 1.000000 4.599949e+07 0.426879 4 8718.96949 6181.03051
TIR240.tomostar 2135.218000 1148.869000 1427.315000 21.226549 34.524297 81.682954 particles/TIR240/TIR240_70s_export_sub1_0000349_1.90A.mrc particles/TIR240/TIR240_70s_export_sub1_0000349_ctf_1.90A.mrc 2 1 240 58.572638 212.406956 6.4 9.1 0.6 8.5 1 0.696965 -0.97029 -0.41454 1 1.000000 4.604622e+07 0.392562 6 8516.57142 6383.42858
TIR240.tomostar 3588.791000 2492.990000 2359.009000 -144.90641 114.203545 50.269422 particles/TIR240/TIR240_70s_export_sub1_0000350_1.90A.mrc particles/TIR240/TIR240_70s_export_sub1_0000350_ctf_1.90A.mrc 2 1 240 76.771911 212.406956 6.4 9.1 0.6 8.5 1 11.355965 -1.01779 -3.65879 1 1.000000 4.601816e+07 0.592252 3 8792.75029 6107.24971
TIR240.tomostar 2407.789000 2231.086000 2073.802000 95.599182 108.454315 -39.87584 particles/TIR240/TIR240_70s_export_sub1_0000351_1.90A.mrc particles/TIR240/TIR240_70s_export_sub1_0000351_ctf_1.90A.mrc 2 1 240 39.708365 212.406956 6.4 9.1 0.6 8.5 1 6.396965 -5.74404 8.900215 1 1.000000 4.602180e+07 0.406851 1 8568.35991 6331.64009
TIR240.tomostar 2296.709000 2188.007000 2023.400000 120.708308 12.586862 -98.72086 particles/TIR240/TIR240_70s_export_sub1_0000352_1.90A.mrc particles/TIR240/TIR240_70s_export_sub1_0000352_ctf_1.90A.mrc 1 1 240 40.847509 212.406956 6.4 9.1 0.6 8.5 1 -7.08829 -6.11454 3.755965 1 1.000000 4.603980e+07 0.703624 1 8547.25471 6352.74529
TIR240.tomostar 3419.963000 2905.524000 1974.922000 4.505905 27.499333 144.301459 particles/TIR240/TIR240_70s_export_sub1_0000353_1.90A.mrc particles/TIR240/TIR240_70s_export_sub1_0000353_ctf_1.90A.mrc 2 1 240 54.403561 212.406956 6.4 9.1 0.6 8.5 1 -2.31454 -0.04404 3.385465 1 1.000000 4.603376e+07 0.535205 2 8760.67297 6139.32703
TIR240.tomostar 2633.063000 2537.646000 1928.450000 -171.73339 140.759695 -49.84346 particles/TIR240/TIR240_70s_export_sub1_0000354_1.90A.mrc particles/TIR240/TIR240_70s_export_sub1_0000354_ctf_1.90A.mrc 1 1 240 78.165203 212.406956 6.4 9.1 0.6 8.5 1 -0.22929 -7.82929 -0.04404 1 1.000000 4.601791e+07 0.442045 2 8611.16197 6288.83803
TIR240.tomostar 3316.387000 1906.126000 1949.375000 134.890817 111.603385 49.445973 particles/TIR240/TIR240_70s_export_sub1_0000355_1.90A.mrc particles/TIR240/TIR240_70s_export_sub1_0000355_ctf_1.90A.mrc 2 1 240 53.600245 212.406956 6.4 9.1 0.6 8.5 1 1.855965 1.300215 -3.10304 1 1.000000 4.601931e+07 0.360181 4 8740.99353 6159.00647
TIR240.tomostar 2765.681000 2149.843000 1847.898000 101.675777 49.887031 -68.48960 particles/TIR240/TIR240_70s_export_sub1_0000356_1.90A.mrc particles/TIR240/TIR240_70s_export_sub1_0000356_ctf_1.90A.mrc 1 1 240 80.596488 212.406956 6.4 9.1 0.6 8.5 1 0.696965 2.829715 -13.52929 1 1.000000 4.602622e+07 0.463902 5 8636.35939 6263.64061
TIR240.tomostar 1935.082000 3299.810000 1765.001000 149.514490 77.591802 69.505977 particles/TIR240/TIR240_70s_export_sub1_0000357_1.90A.mrc particles/TIR240/TIR240_70s_export_sub1_0000357_ctf_1.90A.mrc 2 1 240 53.412104 212.406956 6.4 9.1 0.6 8.5 1 9.641215 10.196965 3.755965 1 1.000000 4.602309e+07 0.324458 1 8478.54558 6421.45442
TIR240.tomostar 2257.656000 2081.122000 1730.339000 -110.04675 39.258267 -126.49261 particles/TIR240/TIR240_70s_export_sub1_0000358_1.90A.mrc particles/TIR240/TIR240_70s_export_sub1_0000358_ctf_1.90A.mrc 1 1 240 90.196263 212.406956 6.4 9.1 0.6 8.5 1 -3.47354 -1.38829 3.014965 1 1.000000 4.603680e+07 0.432783 1 8539.83464 6360.16536
TIR240.tomostar 1675.039000 3227.501000 1625.329000 9.057101 83.785447 47.154152 particles/TIR240/TIR240_70s_export_sub1_0000359_1.90A.mrc particles/TIR240/TIR240_70s_export_sub1_0000359_ctf_1.90A.mrc 2 1 240 59.341126 212.406956 6.4 9.1 0.6 8.5 1 0.511715 -5.00304 9.455965 1 1.000000 4.603225e+07 0.490971 1 8429.13741 6470.86259
TIR240.tomostar 1599.655000 1967.872000 1599.934000 -123.59583 140.624899 22.554914 particles/TIR240/TIR240_70s_export_sub1_0000360_1.90A.mrc particles/TIR240/TIR240_70s_export_sub1_0000360_ctf_1.90A.mrc 1 1 240 60.461322 212.406956 6.4 9.1 0.6 8.5 1 -0.04404 3.570715 5.841215 1 1.000000 4.605012e+07 0.366074 2 8414.81445 6485.18555
TIR240.tomostar 1263.556000 1050.592000 1556.077000 176.482465 143.754706 -46.12201 particles/TIR240/TIR240_70s_export_sub1_0000361_1.90A.mrc particles/TIR240/TIR240_70s_export_sub1_0000361_ctf_1.90A.mrc 2 1 240 48.157935 212.406956 6.4 9.1 0.6 8.5 1 -8.98829 5.285465 1.114965 1 1.000000 4.599519e+07 0.568253 3 8350.95564 6549.04436
TIR240.tomostar 1551.847000 734.601200 1569.632000 31.385069 83.346672 35.872536 particles/TIR240/TIR240_70s_export_sub1_0000362_1.90A.mrc particles/TIR240/TIR240_70s_export_sub1_0000362_ctf_1.90A.mrc 1 1 240 69.897305 212.406956 6.4 9.1 0.6 8.5 1 4.914965 1.670715 -1.75879 1 1.000000 4.601452e+07 0.308576 4 8405.73093 6494.26907
TIR240.tomostar 1926.145000 800.442400 1741.057000 47.622661 104.804941 137.922117 particles/TIR240/TIR240_70s_export_sub1_0000363_1.90A.mrc particles/TIR240/TIR240_70s_export_sub1_0000363_ctf_1.90A.mrc 2 1 240 69.788090 212.406956 6.4 9.1 0.6 8.5 1 7.926465 1.670715 -14.13254 1 1.000000 4.603417e+07 0.312625 3 8476.84755 6423.15245
TIR240.tomostar 2148.500000 952.762900 1842.373000 82.846606 59.384456 100.037040 particles/TIR240/TIR240_70s_export_sub1_0000364_1.90A.mrc particles/TIR240/TIR240_70s_export_sub1_0000364_ctf_1.90A.mrc 1 1 240 69.032320 212.406956 6.4 9.1 0.6 8.5 1 -4.77029 -0.41454 2.596965 1 1.000000 4.604974e+07 0.692201 1 8519.095 6380.905
TIR240.tomostar 2584.793000 673.089700 2117.433000 -54.71871 115.894462 -137.44113 particles/TIR240/TIR240_70s_export_sub1_0000365_1.90A.mrc particles/TIR240/TIR240_70s_export_sub1_0000365_ctf_1.90A.mrc 1 1 240 54.717693 212.406956 6.4 9.1 0.6 8.5 1 -0.41454 -0.59979 2.411715 1 1.000000 4.602851e+07 0.221117 7 8601.99067 6298.00933
TIR240.tomostar 2291.829000 1034.508000 1979.595000 -61.92073 117.238832 4.714657 particles/TIR240/TIR240_70s_export_sub1_0000366_1.90A.mrc particles/TIR240/TIR240_70s_export_sub1_0000366_ctf_1.90A.mrc 1 1 240 54.929935 212.406956 6.4 9.1 0.6 8.5 1 -3.28829 0.929715 9.826465 1 1.000000 4.602273e+07 0.794003 2 8546.32751 6353.67249
TIR240.tomostar 2486.719000 581.287500 1460.935000 155.669375 71.081689 -151.73676 particles/TIR240/TIR240_70s_export_sub1_0000367_1.90A.mrc particles/TIR240/TIR240_70s_export_sub1_0000367_ctf_1.90A.mrc 2 1 240 36.711359 212.406956 6.4 9.1 0.6 8.5 1 0.696965 4.914965 14.600215 1 1.000000 4.601009e+07 0.774327 3 8583.35661 6316.64339
TIR240.tomostar 2418.707000 3200.111000 2125.569000 -9.30433 123.514246 -60.39353 particles/TIR240/TIR240_70s_export_sub1_0000368_1.90A.mrc particles/TIR240/TIR240_70s_export_sub1_0000368_ctf_1.90A.mrc 2 1 240 28.392282 212.406956 6.4 9.1 0.6 8.5 1 4.914965 -13.52929 13.996965 1 1.000000 4.601885e+07 0.448190 2 8570.43433 6329.56567
TIR240.tomostar 2727.276000 635.447100 1579.344000 -122.96445 83.467331 1.655116 particles/TIR240/TIR240_70s_export_sub1_0000369_1.90A.mrc particles/TIR240/TIR240_70s_export_sub1_0000369_ctf_1.90A.mrc 1 1 240 38.078985 212.406956 6.4 9.1 0.6 8.5 1 -7.27354 3.941215 6.582215 1 1.000000 4.600355e+07 0.269137 3 8629.06244 6270.93756
TIR240.tomostar 2226.280000 741.573400 2022.218000 21.083767 112.346661 -96.06893 particles/TIR240/TIR240_70s_export_sub1_0000370_1.90A.mrc particles/TIR240/TIR240_70s_export_sub1_0000370_ctf_1.90A.mrc 2 1 240 44.085741 212.406956 6.4 9.1 0.6 8.5 1 -8.01454 19.326465 13.070715 1 1.000000 4.601564e+07 0.254719 5 8533.8732 6366.1268
TIR240.tomostar 2244.650000 1144.024000 1546.137000 146.268950 29.354091 29.960668 particles/TIR240/TIR240_70s_export_sub1_0000371_1.90A.mrc particles/TIR240/TIR240_70s_export_sub1_0000371_ctf_1.90A.mrc 2 1 240 70.333937 212.406956 6.4 9.1 0.6 8.5 1 -6.90304 2.411715 -0.97029 1 1.000000 4.600958e+07 0.547444 3 8537.3635 6362.6365
TIR240.tomostar 1829.483000 2261.468000 1594.292000 170.160287 85.529565 88.989215 particles/TIR240/TIR240_70s_export_sub1_0000372_1.90A.mrc particles/TIR240/TIR240_70s_export_sub1_0000372_ctf_1.90A.mrc 1 1 240 77.554250 212.406956 6.4 9.1 0.6 8.5 1 1.855965 -5.55879 -12.37029 1 1.000000 4.603382e+07 0.532544 3 8458.48177 6441.51823
TIR240.tomostar 2631.636000 3679.756000 1408.552000 -46.87173 65.316470 -149.87210 particles/TIR240/TIR240_70s_export_sub1_0000373_1.90A.mrc particles/TIR240/TIR240_70s_export_sub1_0000373_ctf_1.90A.mrc 2 1 240 25.410748 212.406956 6.4 9.1 0.6 8.5 1 -7.82929 -10.51779 17.426465 1 1.000000 4.599659e+07 0.851032 1 8610.89084 6289.10916
TIR240.tomostar 1132.021000 2523.735000 1396.566000 72.370519 131.984416 -1.22422 particles/TIR240/TIR240_70s_export_sub1_0000374_1.90A.mrc particles/TIR240/TIR240_70s_export_sub1_0000374_ctf_1.90A.mrc 1 1 240 54.738399 212.406956 6.4 9.1 0.6 8.5 1 2.226465 -2.31454 -4.02929 1 1.000000 4.601084e+07 0.464054 2 8325.96399 6574.03601
TIR240.tomostar 2058.973000 1552.052000 1188.099000 -85.84450 104.163144 -58.79780 particles/TIR240/TIR240_70s_export_sub1_0000375_1.90A.mrc particles/TIR240/TIR240_70s_export_sub1_0000375_ctf_1.90A.mrc 2 1 240 25.264851 212.406956 6.4 9.1 0.6 8.5 1 -3.10304 1.114965 4.496965 1 1.000000 4.602347e+07 0.593623 2 8502.08487 6397.91513
TIR240.tomostar 2030.544000 3377.816000 1152.609000 -24.33327 105.015966 124.665677 particles/TIR240/TIR240_70s_export_sub1_0000376_1.90A.mrc particles/TIR240/TIR240_70s_export_sub1_0000376_ctf_1.90A.mrc 1 1 240 29.613415 212.406956 6.4 9.1 0.6 8.5 1 1.670715 -0.59979 -1.20304 1 1.000000 4.602184e+07 0.188132 7 8496.68336 6403.31664
TIR240.tomostar 1523.093000 1610.354000 1023.654000 2.549320 120.952881 -115.61011 particles/TIR240/TIR240_70s_export_sub1_0000377_1.90A.mrc particles/TIR240/TIR240_70s_export_sub1_0000377_ctf_1.90A.mrc 2 1 240 41.509033 212.406956 6.4 9.1 0.6 8.5 1 -0.41454 6.814965 0.141215 1 1.000000 4.602979e+07 0.702297 1 8400.26767 6499.73233
TIR240.tomostar 3357.280000 1603.511000 2208.854000 122.195965 149.439944 -66.76465 particles/TIR240/TIR240_70s_export_sub1_0000378_1.90A.mrc particles/TIR240/TIR240_70s_export_sub1_0000378_ctf_1.90A.mrc 1 1 240 94.608001 212.406956 6.4 9.1 0.6 8.5 1 3.200215 1.300215 -4.63254 1 1.000000 4.603035e+07 0.470199 3 8748.7632 6151.2368
TIR240.tomostar 2258.312000 2539.926000 1989.096000 -165.49105 100.738720 -10.46611 particles/TIR240/TIR240_70s_export_sub1_0000379_1.90A.mrc particles/TIR240/TIR240_70s_export_sub1_0000379_ctf_1.90A.mrc 1 1 240 38.806853 212.406956 6.4 9.1 0.6 8.5 1 -7.45879 4.914965 -5.00304 1 1.000000 4.602373e+07 0.521620 3 8539.95928 6360.04072
TIR240.tomostar 3637.054000 3656.057000 1976.145000 -76.91298 42.524587 -166.22317 particles/TIR240/TIR240_70s_export_sub1_0000380_1.90A.mrc particles/TIR240/TIR240_70s_export_sub1_0000380_ctf_1.90A.mrc 2 1 240 43.148155 212.406956 6.4 9.1 0.6 8.5 1 -6.29979 12.282215 -7.82929 1 1.000000 4.600785e+07 0.717914 2 8801.92026 6098.07974
TIR240.tomostar 2254.876000 3742.787000 1938.102000 -163.55552 29.270598 29.640283 particles/TIR240/TIR240_70s_export_sub1_0000381_1.90A.mrc particles/TIR240/TIR240_70s_export_sub1_0000381_ctf_1.90A.mrc 1 1 240 41.575257 212.406956 6.4 9.1 0.6 8.5 1 -0.22929 1.300215 4.496965 1 1.000000 4.602460e+07 0.343849 6 8539.30644 6360.69356
TIR240.tomostar 2524.603000 2502.635000 1606.009000 -70.39795 89.672457 -18.72720 particles/TIR240/TIR240_70s_export_sub1_0000382_1.90A.mrc particles/TIR240/TIR240_70s_export_sub1_0000382_ctf_1.90A.mrc 1 1 240 57.785557 212.406956 6.4 9.1 0.6 8.5 1 0.511715 -0.41454 -4.77029 1 1.000000 4.604147e+07 0.441594 11 8590.55457 6309.44543
TIR240.tomostar 1935.425000 3357.347000 1520.479000 122.717239 75.338038 68.186593 particles/TIR240/TIR240_70s_export_sub1_0000383_1.90A.mrc particles/TIR240/TIR240_70s_export_sub1_0000383_ctf_1.90A.mrc 2 1 240 95.039963 212.406956 6.4 9.1 0.6 8.5 1 3.014965 22.385465 8.296965 1 1.000000 4.603026e+07 0.584924 6 8478.61075 6421.38925
TIR240.tomostar 3412.334000 1123.965000 1891.266000 35.770162 94.710127 115.320278 particles/TIR240/TIR240_70s_export_sub1_0000384_1.90A.mrc particles/TIR240/TIR240_70s_export_sub1_0000384_ctf_1.90A.mrc 2 1 240 37.619895 212.406956 6.4 9.1 0.6 8.5 1 -0.22929 -12.37029 -7.45879 1 1.000000 4.601262e+07 0.485886 13 8759.22346 6140.77654
TIR240.tomostar 2897.208000 3570.291000 2104.061000 88.727197 63.721366 132.266889 particles/TIR240/TIR240_70s_export_sub1_0000385_1.90A.mrc particles/TIR240/TIR240_70s_export_sub1_0000385_ctf_1.90A.mrc 1 1 240 63.179711 212.406956 6.4 9.1 0.6 8.5 1 -3.84404 6.582215 -23.21454 1 1.000000 4.600266e+07 0.298591 8 8661.34952 6238.65048
TIR240.tomostar 2288.309000 2924.079000 1292.759000 102.302218 34.145105 -150.79504 particles/TIR240/TIR240_70s_export_sub1_0000386_1.90A.mrc particles/TIR240/TIR240_70s_export_sub1_0000386_ctf_1.90A.mrc 1 1 240 27.393990 212.406956 6.4 9.1 0.6 8.5 1 7.926465 -31.78829 -14.87354 1 1.000000 4.602249e+07 0.429253 2 8545.65871 6354.34129
TIR240.tomostar 2593.453000 3472.753000 1792.204000 -90.71710 78.966076 -152.19708 particles/TIR240/TIR240_70s_export_sub1_0000387_1.90A.mrc particles/TIR240/TIR240_70s_export_sub1_0000387_ctf_1.90A.mrc 2 1 240 94.823799 212.406956 6.4 9.1 0.6 8.5 1 -2.31454 -23.77029 -23.02929 1 1.000000 4.602267e+07 0.469958 4 8603.63607 6296.36393
TIR240.tomostar 3246.604000 3134.473000 1814.806000 -101.95542 86.509202 -55.28633 particles/TIR240/TIR240_70s_export_sub1_0000388_1.90A.mrc particles/TIR240/TIR240_70s_export_sub1_0000388_ctf_1.90A.mrc 1 1 240 44.847928 212.406956 6.4 9.1 0.6 8.5 1 0.511715 -13.15879 8.296965 1 1.000000 4.605797e+07 0.428071 1 8727.73476 6172.26524
TIR240.tomostar 2514.276000 2123.446000 2021.755000 115.673327 85.332235 -41.73828 particles/TIR240/TIR240_70s_export_sub1_0000389_1.90A.mrc particles/TIR240/TIR240_70s_export_sub1_0000389_ctf_1.90A.mrc 2 1 240 58.742592 212.406956 6.4 9.1 0.6 8.5 1 1.670715 -12.97354 -8.38504 1 1.000000 4.602956e+07 0.432905 4 8588.59244 6311.40756
TIR240.tomostar 2102.861000 871.970300 1455.320000 66.342566 48.454642 -42.23472 particles/TIR240/TIR240_70s_export_sub1_0000390_1.90A.mrc particles/TIR240/TIR240_70s_export_sub1_0000390_ctf_1.90A.mrc 1 1 240 67.079665 212.406956 6.4 9.1 0.6 8.5 1 1.114965 -6.11454 7.555965 1 1.000000 4.601499e+07 0.954915 2 8510.42359 6389.57641
TIR240.tomostar 3438.594000 1081.935000 2390.982000 -7.11269 108.596024 -29.93024 particles/TIR240/TIR240_70s_export_sub1_0000391_1.90A.mrc particles/TIR240/TIR240_70s_export_sub1_0000391_ctf_1.90A.mrc 2 1 240 72.793948 212.406956 6.4 9.1 0.6 8.5 1 -1.38829 -1.20304 6.396965 1 1.000000 4.601383e+07 0.426024 4 8764.21286 6135.78714
TIR240.tomostar 1696.044000 2137.887000 1085.613000 54.440523 143.329689 -69.66881 particles/TIR240/TIR240_70s_export_sub1_0000392_1.90A.mrc particles/TIR240/TIR240_70s_export_sub1_0000392_ctf_1.90A.mrc 2 1 240 37.290569 212.406956 6.4 9.1 0.6 8.5 1 6.026465 -1.57354 -12.78829 1 1.000000 4.605256e+07 0.590606 4 8433.12836 6466.87164
TIR240.tomostar 3328.863000 3530.008000 2439.819000 121.818780 90.418713 -92.47573 particles/TIR240/TIR240_70s_export_sub1_0000393_1.90A.mrc particles/TIR240/TIR240_70s_export_sub1_0000393_ctf_1.90A.mrc 1 1 240 38.225396 212.406956 6.4 9.1 0.6 8.5 1 9.826465 -2.31454 4.867465 1 1.000000 4.601485e+07 0.694528 8 8743.36397 6156.63603
TIR240.tomostar 1800.910000 2633.857000 1645.316000 139.573380 89.842081 103.596382 particles/TIR240/TIR240_70s_export_sub1_0000394_1.90A.mrc particles/TIR240/TIR240_70s_export_sub1_0000394_ctf_1.90A.mrc 1 1 240 63.850638 212.406956 6.4 9.1 0.6 8.5 1 -4.39979 3.200215 4.311715 1 1.000000 4.605090e+07 0.250290 7 8453.0529 6446.9471
TIR240.tomostar 1318.526000 1883.919000 931.067000 -79.80482 144.517480 150.908317 particles/TIR240/TIR240_70s_export_sub1_0000395_1.90A.mrc particles/TIR240/TIR240_70s_export_sub1_0000395_ctf_1.90A.mrc 2 1 240 42.578204 212.406956 6.4 9.1 0.6 8.5 1 3.570715 -0.78504 -2.73254 1 1.000000 4.601363e+07 0.580313 3 8361.39994 6538.60006
TIR240.tomostar 2148.687000 2044.654000 1342.698000 126.664761 80.608942 -116.14444 particles/TIR240/TIR240_70s_export_sub1_0000396_1.90A.mrc particles/TIR240/TIR240_70s_export_sub1_0000396_ctf_1.90A.mrc 1 1 240 44.854179 212.406956 6.4 9.1 0.6 8.5 1 -0.04404 1.114965 1.067465 1 1.000000 4.602110e+07 0.802453 1 8519.13053 6380.86947
TIR240.tomostar 1243.692000 1603.135000 1443.347000 -107.51053 142.345446 -173.00959 particles/TIR240/TIR240_70s_export_sub1_0000397_1.90A.mrc particles/TIR240/TIR240_70s_export_sub1_0000397_ctf_1.90A.mrc 2 1 240 58.686922 212.406956 6.4 9.1 0.6 8.5 1 -8.61779 5.285465 14.785465 1 1.000000 4.603908e+07 0.405111 8 8347.18148 6552.81852
TIR240.tomostar 3338.368000 2936.237000 2461.178000 143.800872 80.097242 108.991236 particles/TIR240/TIR240_70s_export_sub1_0000398_1.90A.mrc particles/TIR240/TIR240_70s_export_sub1_0000398_ctf_1.90A.mrc 2 1 240 39.935422 212.406956 6.4 9.1 0.6 8.5 1 1.067465 11.726465 -14.87354 1 1.000000 4.600439e+07 0.388814 2 8745.16992 6154.83008
TIR240.tomostar 3250.954000 2380.731000 2266.794000 -131.08095 30.757695 -32.15735 particles/TIR240/TIR240_70s_export_sub1_0000399_1.90A.mrc particles/TIR240/TIR240_70s_export_sub1_0000399_ctf_1.90A.mrc 1 1 240 68.291817 212.406956 6.4 9.1 0.6 8.5 1 -1.20304 0.326465 2.226465 1 1.000000 4.602534e+07 0.367710 3 8728.56126 6171.43874
TIR242.tomostar 654.674200 2473.035000 815.448500 -155.40346 66.516647 -130.21452 particles/TIR242/TIR242_70s_export_sub1_0000000_1.90A.mrc particles/TIR242/TIR242_70s_export_sub1_0000000_ctf_1.90A.mrc 1 1 242 114.397638 243.208268 9.3 8.8 0.6 8.2 1 0.326465 -1.20304 -6.67029 1 1.000000 4.601729e+07 0.540767 3 7935.2680980000005 9564.731902
TIR242.tomostar 1108.370000 3700.617000 1094.301000 138.094902 74.660326 162.186303 particles/TIR242/TIR242_70s_export_sub1_0000001_1.90A.mrc particles/TIR242/TIR242_70s_export_sub1_0000001_ctf_1.90A.mrc 1 1 242 103.080373 243.208268 9.3 8.8 0.6 8.2 1 8.482215 11.911715 -24.74404 1 1.000000 4.603361e+07 0.789489 2 8021.4703 9478.5297
TIR242.tomostar 1192.718000 2746.195000 763.980000 -104.39014 104.113964 -61.14410 particles/TIR242/TIR242_70s_export_sub1_0000002_1.90A.mrc particles/TIR242/TIR242_70s_export_sub1_0000002_ctf_1.90A.mrc 2 1 242 66.747319 243.208268 9.3 8.8 0.6 8.2 1 -0.22929 -4.21454 -1.57354 1 1.000000 4.603738e+07 0.683554 2 8037.49642 9462.50358
TIR242.tomostar 963.206800 1803.286000 831.464200 13.804063 83.486659 75.037709 particles/TIR242/TIR242_70s_export_sub1_0000003_1.90A.mrc particles/TIR242/TIR242_70s_export_sub1_0000003_ctf_1.90A.mrc 1 1 242 72.510623 243.208268 9.3 8.8 0.6 8.2 1 -0.04404 -1.20304 -0.04404 1 1.000000 4.600432e+07 0.881561 3 7993.889292 9506.110708
TIR242.tomostar 2012.693000 3596.393000 908.702600 107.824228 50.672192 -172.78217 particles/TIR242/TIR242_70s_export_sub1_0000004_1.90A.mrc particles/TIR242/TIR242_70s_export_sub1_0000004_ctf_1.90A.mrc 2 1 242 38.795730 243.208268 9.3 8.8 0.6 8.2 1 8.111715 1.670715 2.967465 1 1.000000 4.604207e+07 0.542686 1 8193.29167 9306.70833
TIR242.tomostar 1183.855000 1627.063000 956.391600 93.283076 146.260646 -123.61239 particles/TIR242/TIR242_70s_export_sub1_0000005_1.90A.mrc particles/TIR242/TIR242_70s_export_sub1_0000005_ctf_1.90A.mrc 1 1 242 71.181442 243.208268 9.3 8.8 0.6 8.2 1 6.629715 14.785465 4.126465 1 1.000000 4.601289e+07 0.495547 4 8035.81245 9464.18755
TIR242.tomostar 1724.425000 3283.261000 1048.355000 132.162536 147.552890 -102.95112 particles/TIR242/TIR242_70s_export_sub1_0000006_1.90A.mrc particles/TIR242/TIR242_70s_export_sub1_0000006_ctf_1.90A.mrc 2 1 242 80.996999 243.208268 9.3 8.8 0.6 8.2 1 -1.57354 2.596965 1.114965 1 1.000000 4.602081e+07 0.603901 2 8138.52075 9361.47925
TIR242.tomostar 417.193800 1585.073000 1248.217000 153.663338 134.675539 -171.67479 particles/TIR242/TIR242_70s_export_sub1_0000007_1.90A.mrc particles/TIR242/TIR242_70s_export_sub1_0000007_ctf_1.90A.mrc 2 1 242 23.689360 243.208268 9.3 8.8 0.6 8.2 1 -1.20304 -0.22929 -4.58504 1 1.000000 4.602643e+07 0.393969 5 7890.146822 9609.853178
TIR242.tomostar 969.422600 3441.106000 1180.925000 -7.20392 91.182586 -75.75100 particles/TIR242/TIR242_70s_export_sub1_0000008_1.90A.mrc particles/TIR242/TIR242_70s_export_sub1_0000008_ctf_1.90A.mrc 2 1 242 76.976057 243.208268 9.3 8.8 0.6 8.2 1 13.811715 8.714965 -11.62929 1 1.000000 4.603687e+07 0.559040 6 7995.070294 9504.929706
TIR242.tomostar 1179.491000 3403.276000 1033.136000 -70.82251 23.061323 11.282313 particles/TIR242/TIR242_70s_export_sub1_0000009_1.90A.mrc particles/TIR242/TIR242_70s_export_sub1_0000009_ctf_1.90A.mrc 1 1 242 120.341263 243.208268 9.3 8.8 0.6 8.2 1 2.782215 1.300215 1.300215 1 1.000000 4.600526e+07 0.256113 4 8034.98329 9465.01671
TIR242.tomostar 2334.761000 3766.551000 1139.157000 141.938266 144.601003 -89.56433 particles/TIR242/TIR242_70s_export_sub1_0000010_1.90A.mrc particles/TIR242/TIR242_70s_export_sub1_0000010_ctf_1.90A.mrc 2 1 242 51.033190 243.208268 9.3 8.8 0.6 8.2 1 1.485465 7.741215 -4.95554 1 1.000000 4.602374e+07 0.455197 5 8254.48459 9245.51541
TIR242.tomostar 2381.046000 3912.707000 1135.231000 46.674041 15.245018 74.468427 particles/TIR242/TIR242_70s_export_sub1_0000011_1.90A.mrc particles/TIR242/TIR242_70s_export_sub1_0000011_ctf_1.90A.mrc 1 1 242 47.050629 243.208268 9.3 8.8 0.6 8.2 1 -1.20304 -7.64404 -17.69979 1 1.000000 4.602368e+07 0.245774 7 8263.27874 9236.72126
TIR242.tomostar 2009.117000 3544.138000 1224.034000 -0.30198 32.323679 163.301388 particles/TIR242/TIR242_70s_export_sub1_0000012_1.90A.mrc particles/TIR242/TIR242_70s_export_sub1_0000012_ctf_1.90A.mrc 1 1 242 91.370083 243.208268 9.3 8.8 0.6 8.2 1 4.682215 -13.52929 -2.12929 1 1.000000 4.602320e+07 0.350434 3 8192.61223 9307.38777
TIR242.tomostar 770.148400 2912.788000 1237.835000 -89.53027 107.581958 169.368026 particles/TIR242/TIR242_70s_export_sub1_0000013_1.90A.mrc particles/TIR242/TIR242_70s_export_sub1_0000013_ctf_1.90A.mrc 2 1 242 56.640290 243.208268 9.3 8.8 0.6 8.2 1 4.496965 -2.31454 -6.11454 1 1.000000 4.602798e+07 0.378444 2 7957.208196 9542.791804
TIR242.tomostar 1344.752000 2192.492000 1405.747000 -69.45559 127.891235 -97.57322 particles/TIR242/TIR242_70s_export_sub1_0000014_1.90A.mrc particles/TIR242/TIR242_70s_export_sub1_0000014_ctf_1.90A.mrc 1 1 242 77.037395 243.208268 9.3 8.8 0.6 8.2 1 -1.57354 -2.12929 2.411715 1 1.000000 4.601225e+07 0.407048 4 8066.38288 9433.61712
TIR242.tomostar 578.087300 2449.109000 399.534300 126.202104 99.569587 -54.73862 particles/TIR242/TIR242_70s_export_sub1_0000015_1.90A.mrc particles/TIR242/TIR242_70s_export_sub1_0000015_ctf_1.90A.mrc 2 1 242 50.918658 243.208268 9.3 8.8 0.6 8.2 1 2.967465 -0.04404 -8.57029 1 1.000000 4.611167e+07 0.706946 11 7920.716587 9579.283413
TIR242.tomostar 2038.294000 3059.321000 1222.352000 -34.90602 162.778818 -171.57088 particles/TIR242/TIR242_70s_export_sub1_0000016_1.90A.mrc particles/TIR242/TIR242_70s_export_sub1_0000016_ctf_1.90A.mrc 1 1 242 74.578092 243.208268 9.3 8.8 0.6 8.2 1 3.200215 0.326465 0.141215 1 1.000000 4.601580e+07 0.299579 2 8198.15586 9301.84414
TIR242.tomostar 1068.953000 3465.243000 1020.492000 -136.00134 58.148073 -155.26118 particles/TIR242/TIR242_70s_export_sub1_0000017_1.90A.mrc particles/TIR242/TIR242_70s_export_sub1_0000017_ctf_1.90A.mrc 2 1 242 112.636337 243.208268 9.3 8.8 0.6 8.2 1 -2.31454 1.485465 2.041215 1 1.000000 4.600311e+07 0.299817 6 8013.98107 9486.01893
TIR242.tomostar 1053.102000 3123.851000 383.427700 135.193037 76.736749 -151.87892 particles/TIR242/TIR242_70s_export_sub1_0000018_1.90A.mrc particles/TIR242/TIR242_70s_export_sub1_0000018_ctf_1.90A.mrc 1 1 242 25.150982 243.208268 9.3 8.8 0.6 8.2 1 -8.61779 7.555965 -5.00304 1 1.000000 4.601415e+07 0.832534 2 8010.9693800000005 9489.03062
TIR242.tomostar 2047.490000 3531.102000 1839.858000 -140.52444 100.115002 12.887950 particles/TIR242/TIR242_70s_export_sub1_0000019_1.90A.mrc particles/TIR242/TIR242_70s_export_sub1_0000019_ctf_1.90A.mrc 2 1 242 59.428261 243.208268 9.3 8.8 0.6 8.2 1 2.596965 19.696965 -5.00304 1 1.000000 4.602570e+07 0.436805 5 8199.9031 9300.0969
TIR242.tomostar 1789.604000 2984.385000 1970.424000 165.430456 15.756903 -137.59956 particles/TIR242/TIR242_70s_export_sub1_0000020_1.90A.mrc particles/TIR242/TIR242_70s_export_sub1_0000020_ctf_1.90A.mrc 1 1 242 20.908279 243.208268 9.3 8.8 0.6 8.2 1 6.026465 -6.29979 -6.67029 1 1.000000 4.602667e+07 0.738086 4 8150.90476 9349.09524
TIR242.tomostar 2446.592000 2560.120000 1661.244000 -166.46825 72.892123 80.470525 particles/TIR242/TIR242_70s_export_sub1_0000021_1.90A.mrc particles/TIR242/TIR242_70s_export_sub1_0000021_ctf_1.90A.mrc 1 1 242 101.254932 243.208268 9.3 8.8 0.6 8.2 1 4.126465 1.114965 -8.57029 1 1.000000 4.603902e+07 0.250076 7 8275.73248 9224.26752
TIR242.tomostar 2282.831000 2245.909000 1556.175000 58.346903 101.750717 168.264596 particles/TIR242/TIR242_70s_export_sub1_0000022_1.90A.mrc particles/TIR242/TIR242_70s_export_sub1_0000022_ctf_1.90A.mrc 2 1 242 91.488528 243.208268 9.3 8.8 0.6 8.2 1 -0.78504 2.041215 -3.47354 1 1.000000 4.601386e+07 0.590727 1 8244.61789 9255.38211
TIR242.tomostar 2018.333000 3881.311000 1578.970000 126.150767 70.421531 -2.71075 particles/TIR242/TIR242_70s_export_sub1_0000023_1.90A.mrc particles/TIR242/TIR242_70s_export_sub1_0000023_ctf_1.90A.mrc 2 1 242 96.014287 243.208268 9.3 8.8 0.6 8.2 1 0.696965 -15.61454 -0.59979 1 1.000000 4.600934e+07 0.572154 1 8194.36327 9305.63673
TIR242.tomostar 2227.649000 2447.334000 1722.583000 24.001491 82.740321 -163.45353 particles/TIR242/TIR242_70s_export_sub1_0000024_1.90A.mrc particles/TIR242/TIR242_70s_export_sub1_0000024_ctf_1.90A.mrc 1 1 242 99.101802 243.208268 9.3 8.8 0.6 8.2 1 0.326465 0.696965 0.696965 1 1.000000 4.602427e+07 0.454260 1 8234.13331 9265.86669
TIR242.tomostar 1358.732000 1867.426000 1673.868000 159.628083 62.212322 142.993440 particles/TIR242/TIR242_70s_export_sub1_0000025_1.90A.mrc particles/TIR242/TIR242_70s_export_sub1_0000025_ctf_1.90A.mrc 2 1 242 28.786759 243.208268 9.3 8.8 0.6 8.2 1 4.867465 1.300215 -2.49979 1 1.000000 4.603877e+07 0.099627 5 8069.03908 9430.96092
TIR242.tomostar 2217.306000 3627.779000 1663.947000 58.468875 151.616201 164.200093 particles/TIR242/TIR242_70s_export_sub1_0000026_1.90A.mrc particles/TIR242/TIR242_70s_export_sub1_0000026_ctf_1.90A.mrc 1 1 242 103.272209 243.208268 9.3 8.8 0.6 8.2 1 -0.41454 -0.04404 2.041215 1 1.000000 4.602874e+07 0.407088 3 8232.16814 9267.83186
TIR242.tomostar 1448.664000 2470.636000 1654.748000 -77.01549 126.218856 125.905187 particles/TIR242/TIR242_70s_export_sub1_0000027_1.90A.mrc particles/TIR242/TIR242_70s_export_sub1_0000027_ctf_1.90A.mrc 2 1 242 46.366807 243.208268 9.3 8.8 0.6 8.2 1 2.596965 -0.22929 1.300215 1 1.000000 4.603753e+07 0.498016 9 8086.12616 9413.87384
TIR242.tomostar 1884.101000 2020.160000 1715.305000 75.010743 66.008257 -13.27502 particles/TIR242/TIR242_70s_export_sub1_0000028_1.90A.mrc particles/TIR242/TIR242_70s_export_sub1_0000028_ctf_1.90A.mrc 1 1 242 66.909068 243.208268 9.3 8.8 0.6 8.2 1 0.696965 -12.97354 -15.05879 1 1.000000 4.606305e+07 0.407831 7 8168.85919 9331.14081
TIR242.tomostar 2157.870000 3313.071000 2119.198000 106.189783 79.748489 -88.85387 particles/TIR242/TIR242_70s_export_sub1_0000029_1.90A.mrc particles/TIR242/TIR242_70s_export_sub1_0000029_ctf_1.90A.mrc 2 1 242 22.739052 243.208268 9.3 8.8 0.6 8.2 1 -1.38829 -6.11454 6.814965 1 1.000000 4.603135e+07 0.628196 2 8220.8753 9279.1247
TIR242.tomostar 2352.042000 2488.877000 1653.258000 168.759070 69.740788 55.939194 particles/TIR242/TIR242_70s_export_sub1_0000030_1.90A.mrc particles/TIR242/TIR242_70s_export_sub1_0000030_ctf_1.90A.mrc 2 1 242 107.794882 243.208268 9.3 8.8 0.6 8.2 1 3.200215 1.670715 -7.64404 1 1.000000 4.603732e+07 0.327893 5 8257.76798 9242.23202
TIR242.tomostar 2079.570000 3413.837000 1749.704000 98.801710 42.165698 132.821948 particles/TIR242/TIR242_70s_export_sub1_0000031_1.90A.mrc particles/TIR242/TIR242_70s_export_sub1_0000031_ctf_1.90A.mrc 1 1 242 77.798018 243.208268 9.3 8.8 0.6 8.2 1 -2.12929 -12.41779 -24.37354 1 1.000000 4.602107e+07 0.595156 5 8205.9983 9294.0017
TIR242.tomostar 1536.269000 2412.914000 1775.547000 126.412960 71.448318 147.875894 particles/TIR242/TIR242_70s_export_sub1_0000032_1.90A.mrc particles/TIR242/TIR242_70s_export_sub1_0000032_ctf_1.90A.mrc 2 1 242 32.442066 243.208268 9.3 8.8 0.6 8.2 1 -0.22929 1.067465 -2.68504 1 1.000000 4.601641e+07 0.387326 3 8102.77111 9397.22889
TIR242.tomostar 2321.012000 3338.998000 1867.366000 -151.01571 61.868693 26.121884 particles/TIR242/TIR242_70s_export_sub1_0000033_1.90A.mrc particles/TIR242/TIR242_70s_export_sub1_0000033_ctf_1.90A.mrc 1 1 242 79.142344 243.208268 9.3 8.8 0.6 8.2 1 1.670715 4.544465 -18.07029 1 1.000000 4.602252e+07 0.534975 5 8251.87228 9248.12772
TIR242.tomostar 2200.918000 3391.202000 1810.020000 150.069307 49.257922 64.337685 particles/TIR242/TIR242_70s_export_sub1_0000034_1.90A.mrc particles/TIR242/TIR242_70s_export_sub1_0000034_ctf_1.90A.mrc 2 1 242 78.216288 243.208268 9.3 8.8 0.6 8.2 1 0.326465 3.755965 2.226465 1 1.000000 4.602589e+07 0.349356 4 8229.05442 9270.94558
TIR242.tomostar 1709.223000 2399.927000 1881.130000 47.383987 82.760802 -74.06812 particles/TIR242/TIR242_70s_export_sub1_0000035_1.90A.mrc particles/TIR242/TIR242_70s_export_sub1_0000035_ctf_1.90A.mrc 1 1 242 28.769081 243.208268 9.3 8.8 0.6 8.2 1 4.914965 6.396965 -8.98829 1 1.000000 4.602745e+07 0.294015 2 8135.63237 9364.36763
TIR242.tomostar 1840.541000 3761.996000 1910.441000 165.338390 34.879962 127.637659 particles/TIR242/TIR242_70s_export_sub1_0000036_1.90A.mrc particles/TIR242/TIR242_70s_export_sub1_0000036_ctf_1.90A.mrc 2 1 242 27.498926 243.208268 9.3 8.8 0.6 8.2 1 2.967465 -0.78504 -11.62929 1 1.000000 4.599994e+07 0.385832 1 8160.58279 9339.41721
TIR242.tomostar 1808.300000 2966.098000 1917.595000 -1.57943 82.808011 136.232739 particles/TIR242/TIR242_70s_export_sub1_0000037_1.90A.mrc particles/TIR242/TIR242_70s_export_sub1_0000037_ctf_1.90A.mrc 1 1 242 31.673941 243.208268 9.3 8.8 0.6 8.2 1 -10.70304 8.296965 -19.22929 1 1.000000 4.603188e+07 0.660447 2 8154.457 9345.543
TIR242.tomostar 1893.194000 2859.725000 1922.638000 -41.01892 15.054588 -101.32583 particles/TIR242/TIR242_70s_export_sub1_0000038_1.90A.mrc particles/TIR242/TIR242_70s_export_sub1_0000038_ctf_1.90A.mrc 2 1 242 39.816345 243.208268 9.3 8.8 0.6 8.2 1 -0.04404 2.782215 2.041215 1 1.000000 4.599841e+07 0.270799 3 8170.58686 9329.41314
TIR242.tomostar 2367.362000 2751.403000 1751.677000 -6.76182 105.938237 103.545612 particles/TIR242/TIR242_70s_export_sub1_0000039_1.90A.mrc particles/TIR242/TIR242_70s_export_sub1_0000039_ctf_1.90A.mrc 1 1 242 107.606818 243.208268 9.3 8.8 0.6 8.2 1 -3.65879 7.000215 10.614965 1 1.000000 4.603911e+07 0.343124 7 8260.67878 9239.32122
TIR242.tomostar 955.470000 3755.638000 1449.989000 24.530673 80.024552 61.897039 particles/TIR242/TIR242_70s_export_sub1_0000040_1.90A.mrc particles/TIR242/TIR242_70s_export_sub1_0000040_ctf_1.90A.mrc 1 1 242 29.570775 243.208268 9.3 8.8 0.6 8.2 1 -1.01779 -2.12929 -2.68504 1 1.000000 4.605808e+07 0.384057 1 7992.4193 9507.5807
TIR242.tomostar 2429.835000 2710.849000 1208.391000 131.573010 132.367783 -43.50531 particles/TIR242/TIR242_70s_export_sub1_0000041_1.90A.mrc particles/TIR242/TIR242_70s_export_sub1_0000041_ctf_1.90A.mrc 2 1 242 29.900039 243.208268 9.3 8.8 0.6 8.2 1 12.514965 15.896965 -11.07354 1 1.000000 4.600227e+07 0.663034 2 8272.54865 9227.45135
TIR242.tomostar 2412.386000 2839.698000 1509.918000 2.640193 81.754274 49.624752 particles/TIR242/TIR242_70s_export_sub1_0000042_1.90A.mrc particles/TIR242/TIR242_70s_export_sub1_0000042_ctf_1.90A.mrc 1 1 242 82.829585 243.208268 9.3 8.8 0.6 8.2 1 5.655965 -3.65879 5.841215 1 1.000000 4.603384e+07 0.413894 2 8269.23334 9230.76666
TIR242.tomostar 2671.630000 3455.866000 1172.300000 112.978773 122.919869 -143.00487 particles/TIR242/TIR242_70s_export_sub1_0000043_1.90A.mrc particles/TIR242/TIR242_70s_export_sub1_0000043_ctf_1.90A.mrc 1 1 242 23.589070 243.208268 9.3 8.8 0.6 8.2 1 -14.45554 13.070715 13.996965 1 1.000000 4.599419e+07 0.202897 9 8318.4897 9181.5103
TIR242.tomostar 2292.520000 3351.880000 1259.281000 99.489874 151.675711 6.910260 particles/TIR242/TIR242_70s_export_sub1_0000044_1.90A.mrc particles/TIR242/TIR242_70s_export_sub1_0000044_ctf_1.90A.mrc 2 1 242 69.699033 243.208268 9.3 8.8 0.6 8.2 1 4.496965 -4.58504 -19.97029 1 1.000000 4.603728e+07 0.621212 9 8246.4588 9253.5412
TIR242.tomostar 2119.622000 3331.513000 1297.271000 168.228939 79.049795 13.400131 particles/TIR242/TIR242_70s_export_sub1_0000045_1.90A.mrc particles/TIR242/TIR242_70s_export_sub1_0000045_ctf_1.90A.mrc 1 1 242 90.023708 243.208268 9.3 8.8 0.6 8.2 1 -4.77029 -5.18829 -5.00304 1 1.000000 4.603572e+07 0.929184 3 8213.60818 9286.39182
TIR242.tomostar 2353.247000 3190.015000 1311.168000 -154.69822 69.893121 56.699647 particles/TIR242/TIR242_70s_export_sub1_0000046_1.90A.mrc particles/TIR242/TIR242_70s_export_sub1_0000046_ctf_1.90A.mrc 2 1 242 67.034283 243.208268 9.3 8.8 0.6 8.2 1 -3.10304 3.941215 -2.68504 1 1.000000 4.602699e+07 0.222604 15 8257.99693 9242.00307
TIR242.tomostar 1417.228000 3239.985000 1406.517000 103.774698 54.059302 -45.86541 particles/TIR242/TIR242_70s_export_sub1_0000047_1.90A.mrc particles/TIR242/TIR242_70s_export_sub1_0000047_ctf_1.90A.mrc 1 1 242 79.127093 243.208268 9.3 8.8 0.6 8.2 1 -9.54404 2.411715 3.200215 1 1.000000 4.599382e+07 0.231157 11 8080.15332 9419.84668
TIR242.tomostar 2722.349000 3487.814000 1513.080000 -61.69817 150.771258 90.683297 particles/TIR242/TIR242_70s_export_sub1_0000048_1.90A.mrc particles/TIR242/TIR242_70s_export_sub1_0000048_ctf_1.90A.mrc 2 1 242 76.938954 243.208268 9.3 8.8 0.6 8.2 1 2.596965 -8.19979 -10.09979 1 1.000000 4.603322e+07 0.429027 4 8328.12631 9171.87369
TIR242.tomostar 1801.167000 3660.229000 1601.298000 -80.67907 47.276240 -64.98159 particles/TIR242/TIR242_70s_export_sub1_0000049_1.90A.mrc particles/TIR242/TIR242_70s_export_sub1_0000049_ctf_1.90A.mrc 1 1 242 77.953459 243.208268 9.3 8.8 0.6 8.2 1 -2.68504 2.829715 5.100215 1 1.000000 4.601284e+07 0.196432 1 8153.10173 9346.89827
TIR242.tomostar 1960.478000 2106.431000 1710.835000 -0.05534 35.476670 122.167888 particles/TIR242/TIR242_70s_export_sub1_0000050_1.90A.mrc particles/TIR242/TIR242_70s_export_sub1_0000050_ctf_1.90A.mrc 2 1 242 74.998471 243.208268 9.3 8.8 0.6 8.2 1 -15.61454 12.282215 18.585465 1 1.000000 4.604927e+07 0.416667 2 8183.37082 9316.62918
TIR242.tomostar 1326.224000 2059.047000 1152.359000 159.421675 116.108458 -119.50634 particles/TIR242/TIR242_70s_export_sub1_0000051_1.90A.mrc particles/TIR242/TIR242_70s_export_sub1_0000051_ctf_1.90A.mrc 1 1 242 101.596244 243.208268 9.3 8.8 0.6 8.2 1 -1.94404 -0.22929 -1.94404 1 1.000000 4.604754e+07 0.525780 4 8062.86256 9437.13744
TIR242.tomostar 1643.393000 2614.456000 1831.429000 103.694317 43.743881 -43.77382 particles/TIR242/TIR242_70s_export_sub1_0000052_1.90A.mrc particles/TIR242/TIR242_70s_export_sub1_0000052_ctf_1.90A.mrc 1 1 242 33.488673 243.208268 9.3 8.8 0.6 8.2 1 2.411715 -5.55879 -3.84404 1 1.000000 4.603475e+07 0.199092 4 8123.12467 9376.87533
TIR242.tomostar 1339.064000 2695.052000 653.798500 81.080538 139.689191 -120.42505 particles/TIR242/TIR242_70s_export_sub1_0000053_1.90A.mrc particles/TIR242/TIR242_70s_export_sub1_0000053_ctf_1.90A.mrc 1 1 242 34.238397 243.208268 9.3 8.8 0.6 8.2 1 3.385465 11.355965 -1.38829 1 1.000000 4.599731e+07 0.329499 10 8065.30216 9434.69784
TIR242.tomostar 861.548500 2333.268000 646.770600 -147.64009 106.019456 -77.23692 particles/TIR242/TIR242_70s_export_sub1_0000054_1.90A.mrc particles/TIR242/TIR242_70s_export_sub1_0000054_ctf_1.90A.mrc 2 1 242 64.681607 243.208268 9.3 8.8 0.6 8.2 1 1.114965 -11.07354 -7.27354 1 1.000000 4.602541e+07 0.374233 5 7974.574215 9525.425785
TIR242.tomostar 913.224200 2925.643000 686.035300 91.550391 151.286691 -91.17595 particles/TIR242/TIR242_70s_export_sub1_0000055_1.90A.mrc particles/TIR242/TIR242_70s_export_sub1_0000055_ctf_1.90A.mrc 1 1 242 82.607413 243.208268 9.3 8.8 0.6 8.2 1 4.914965 17.611715 -22.28829 1 1.000000 4.603247e+07 0.441095 7 7984.392598 9515.607402
TIR242.tomostar 1034.962000 2926.402000 717.683200 -126.82092 29.995355 -61.79479 particles/TIR242/TIR242_70s_export_sub1_0000056_1.90A.mrc particles/TIR242/TIR242_70s_export_sub1_0000056_ctf_1.90A.mrc 2 1 242 77.383224 243.208268 9.3 8.8 0.6 8.2 1 -4.02929 1.670715 0.696965 1 1.000000 4.600084e+07 0.441726 5 8007.52278 9492.47722
TIR242.tomostar 930.079000 3018.566000 669.906900 -168.39461 93.144870 112.341763 particles/TIR242/TIR242_70s_export_sub1_0000057_1.90A.mrc particles/TIR242/TIR242_70s_export_sub1_0000057_ctf_1.90A.mrc 1 1 242 80.904388 243.208268 9.3 8.8 0.6 8.2 1 8.667465 1.300215 5.285465 1 1.000000 4.601816e+07 0.433691 5 7987.59501 9512.404989999999
TIR242.tomostar 1100.626000 2699.193000 944.084200 -100.86864 54.330793 -115.96966 particles/TIR242/TIR242_70s_export_sub1_0000058_1.90A.mrc particles/TIR242/TIR242_70s_export_sub1_0000058_ctf_1.90A.mrc 2 1 242 103.467696 243.208268 9.3 8.8 0.6 8.2 1 -3.84404 -0.59979 4.682215 1 1.000000 4.603085e+07 0.240148 8 8019.99894 9480.00106
TIR242.tomostar 1874.073000 3812.421000 1633.889000 38.059717 145.614194 -91.67674 particles/TIR242/TIR242_70s_export_sub1_0000059_1.90A.mrc particles/TIR242/TIR242_70s_export_sub1_0000059_ctf_1.90A.mrc 2 1 242 75.958734 243.208268 9.3 8.8 0.6 8.2 1 0.326465 -6.67029 6.629715 1 1.000000 4.600733e+07 0.877606 1 8166.95387 9333.04613
TIR242.tomostar 1779.456000 3381.868000 999.223200 -69.36512 74.565303 -158.17785 particles/TIR242/TIR242_70s_export_sub1_0000060_1.90A.mrc particles/TIR242/TIR242_70s_export_sub1_0000060_ctf_1.90A.mrc 1 1 242 71.401559 243.208268 9.3 8.8 0.6 8.2 1 -0.22929 -0.59979 0.696965 1 1.000000 4.602518e+07 0.810177 1 8148.97664 9351.02336
TIR242.tomostar 987.378500 1686.941000 642.934800 -35.70951 60.187816 84.022836 particles/TIR242/TIR242_70s_export_sub1_0000061_1.90A.mrc particles/TIR242/TIR242_70s_export_sub1_0000061_ctf_1.90A.mrc 2 1 242 36.358790 243.208268 9.3 8.8 0.6 8.2 1 -6.71779 10.800215 -13.52929 1 1.000000 4.600183e+07 0.715496 3 7998.481915 9501.518085
TIR242.tomostar 1441.336000 3109.500000 1512.947000 -107.90636 103.965275 -156.77067 particles/TIR242/TIR242_70s_export_sub1_0000062_1.90A.mrc particles/TIR242/TIR242_70s_export_sub1_0000062_ctf_1.90A.mrc 2 1 242 65.533578 243.208268 9.3 8.8 0.6 8.2 1 -9.17354 16.500215 12.144465 1 1.000000 4.602201e+07 0.843409 1 8084.73384 9415.26616
TIR242.tomostar 1984.794000 3280.128000 1134.368000 -22.63016 142.143094 89.409573 particles/TIR242/TIR242_70s_export_sub1_0000063_1.90A.mrc particles/TIR242/TIR242_70s_export_sub1_0000063_ctf_1.90A.mrc 2 1 242 72.745477 243.208268 9.3 8.8 0.6 8.2 1 2.226465 0.696965 -4.77029 1 1.000000 4.604082e+07 0.956089 10 8187.99086 9312.00914
TIR242.tomostar 1807.462000 3146.361000 1072.048000 -80.01106 68.522768 174.993802 particles/TIR242/TIR242_70s_export_sub1_0000064_1.90A.mrc particles/TIR242/TIR242_70s_export_sub1_0000064_ctf_1.90A.mrc 2 1 242 72.777210 243.208268 9.3 8.8 0.6 8.2 1 -8.01454 -6.71779 25.026465 1 1.000000 4.599644e+07 0.315429 4 8154.29778 9345.70222
TIR242.tomostar 941.151100 2458.148000 1545.251000 101.943870 98.177401 140.832553 particles/TIR242/TIR242_70s_export_sub1_0000065_1.90A.mrc particles/TIR242/TIR242_70s_export_sub1_0000065_ctf_1.90A.mrc 2 1 242 23.028217 243.208268 9.3 8.8 0.6 8.2 1 -2.31454 1.114965 -0.22929 1 1.000000 4.601339e+07 0.306442 2 7989.698709 9510.301291
TIR242.tomostar 1022.612000 1891.863000 1562.340000 170.812189 137.541007 -151.48507 particles/TIR242/TIR242_70s_export_sub1_0000066_1.90A.mrc particles/TIR242/TIR242_70s_export_sub1_0000066_ctf_1.90A.mrc 1 1 242 20.317891 243.208268 9.3 8.8 0.6 8.2 1 -8.01454 1.670715 17.241215 1 1.000000 4.601643e+07 0.523860 1 8005.17628 9494.82372
TIR242.tomostar 1359.687000 2651.256000 1792.220000 -107.17579 120.111622 -158.16622 particles/TIR242/TIR242_70s_export_sub1_0000067_1.90A.mrc particles/TIR242/TIR242_70s_export_sub1_0000067_ctf_1.90A.mrc 2 1 242 16.836740 243.208268 9.3 8.8 0.6 8.2 1 -2.12929 -13.34404 4.914965 1 1.000000 4.600502e+07 0.210425 5 8069.22053 9430.77947
TIR242.tomostar 2540.804000 3071.533000 1748.367000 149.072180 134.573172 124.098020 particles/TIR242/TIR242_70s_export_sub1_0000068_1.90A.mrc particles/TIR242/TIR242_70s_export_sub1_0000068_ctf_1.90A.mrc 1 1 242 118.759247 243.208268 9.3 8.8 0.6 8.2 1 4.496965 -8.01454 -11.25879 1 1.000000 4.603414e+07 0.228331 9 8293.63276 9206.36724
TIR242.tomostar 1995.726000 3029.322000 1934.534000 139.112471 28.875614 47.519499 particles/TIR242/TIR242_70s_export_sub1_0000069_1.90A.mrc particles/TIR242/TIR242_70s_export_sub1_0000069_ctf_1.90A.mrc 2 1 242 44.044976 243.208268 9.3 8.8 0.6 8.2 1 -2.68504 -4.58504 19.696965 1 1.000000 4.604127e+07 0.466585 2 8190.06794 9309.93206
TIR242.tomostar 1605.375000 2214.332000 1895.788000 140.060463 49.249294 114.594767 particles/TIR242/TIR242_70s_export_sub1_0000070_1.90A.mrc particles/TIR242/TIR242_70s_export_sub1_0000070_ctf_1.90A.mrc 1 1 242 15.716158 243.208268 9.3 8.8 0.6 8.2 1 6.814965 10.196965 -12.60304 1 1.000000 4.601135e+07 0.500327 4 8115.90125 9384.09875
TIR242.tomostar 1966.894000 3165.380000 2099.979000 153.106341 92.987963 104.199243 particles/TIR242/TIR242_70s_export_sub1_0000071_1.90A.mrc particles/TIR242/TIR242_70s_export_sub1_0000071_ctf_1.90A.mrc 2 1 242 11.674084 243.208268 9.3 8.8 0.6 8.2 1 -2.68504 1.670715 -8.98829 1 1.000000 4.602909e+07 0.542904 5 8184.58986 9315.41014
TIR242.tomostar 1686.366000 2810.875000 2053.118000 -54.46034 112.376934 79.470551 particles/TIR242/TIR242_70s_export_sub1_0000072_1.90A.mrc particles/TIR242/TIR242_70s_export_sub1_0000072_ctf_1.90A.mrc 1 1 242 4.231763 243.208268 9.3 8.8 0.6 8.2 1 -15.42929 12.514965 12.467465 1 1.000000 4.597975e+07 0.485417 1 8131.28954 9368.71046
TIR242.tomostar 2331.393000 3127.991000 1114.595000 98.602980 98.775845 100.519002 particles/TIR242/TIR242_70s_export_sub1_0000073_1.90A.mrc particles/TIR242/TIR242_70s_export_sub1_0000073_ctf_1.90A.mrc 1 1 242 34.083640 243.208268 9.3 8.8 0.6 8.2 1 -10.33254 1.855965 -0.04404 1 1.000000 4.602658e+07 0.247543 5 8253.84467 9246.15533
TIR242.tomostar 2160.214000 3575.680000 977.597400 -32.32336 110.749059 117.061055 particles/TIR242/TIR242_70s_export_sub1_0000074_1.90A.mrc particles/TIR242/TIR242_70s_export_sub1_0000074_ctf_1.90A.mrc 2 1 242 37.312532 243.208268 9.3 8.8 0.6 8.2 1 -2.31454 -5.18829 7.555965 1 1.000000 4.601671e+07 0.682351 1 8221.32066 9278.67934
TIR242.tomostar 963.762700 3089.292000 329.972600 98.718417 27.128432 -14.19135 particles/TIR242/TIR242_70s_export_sub1_0000075_1.90A.mrc particles/TIR242/TIR242_70s_export_sub1_0000075_ctf_1.90A.mrc 2 1 242 23.592829 243.208268 9.3 8.8 0.6 8.2 1 5.470715 0.882215 -10.70304 1 1.000000 4.602038e+07 0.442072 5 7993.994913 9506.005087
TIR242.tomostar 666.808500 3558.496000 551.815200 6.243371 88.421831 -173.15407 particles/TIR242/TIR242_70s_export_sub1_0000076_1.90A.mrc particles/TIR242/TIR242_70s_export_sub1_0000076_ctf_1.90A.mrc 1 1 242 95.885413 243.208268 9.3 8.8 0.6 8.2 1 -0.22929 3.941215 -1.01779 1 1.000000 4.603209e+07 0.424916 2 7937.573615 9562.426385
TIR242.tomostar 1004.766000 2182.237000 705.522600 95.510689 165.625746 128.266913 particles/TIR242/TIR242_70s_export_sub1_0000077_1.90A.mrc particles/TIR242/TIR242_70s_export_sub1_0000077_ctf_1.90A.mrc 2 1 242 58.118549 243.208268 9.3 8.8 0.6 8.2 1 7.555965 -7.45879 17.844465 1 1.000000 4.604264e+07 0.356479 4 8001.78554 9498.21446
TIR242.tomostar 1568.899000 3408.346000 969.131600 73.258809 62.527573 51.410577 particles/TIR242/TIR242_70s_export_sub1_0000078_1.90A.mrc particles/TIR242/TIR242_70s_export_sub1_0000078_ctf_1.90A.mrc 1 1 242 85.066796 243.208268 9.3 8.8 0.6 8.2 1 -4.81779 -20.57354 1.300215 1 1.000000 4.601040e+07 0.680068 1 8108.97081 9391.02919
TIR242.tomostar 1612.151000 3210.401000 903.304200 -88.18917 146.252703 -16.30930 particles/TIR242/TIR242_70s_export_sub1_0000079_1.90A.mrc particles/TIR242/TIR242_70s_export_sub1_0000079_ctf_1.90A.mrc 2 1 242 64.122326 243.208268 9.3 8.8 0.6 8.2 1 3.570715 -8.80304 20.485465 1 1.000000 4.602955e+07 0.370355 5 8117.18869 9382.81131
TIR242.tomostar 1458.053000 2921.897000 1000.445000 -19.37106 155.614752 29.190464 particles/TIR242/TIR242_70s_export_sub1_0000080_1.90A.mrc particles/TIR242/TIR242_70s_export_sub1_0000080_ctf_1.90A.mrc 1 1 242 87.571478 243.208268 9.3 8.8 0.6 8.2 1 1.067465 0.141215 -5.55879 1 1.000000 4.602485e+07 0.403958 1 8087.91007 9412.08993
TIR242.tomostar 943.602100 2779.895000 1073.838000 -82.71421 131.499703 -42.36598 particles/TIR242/TIR242_70s_export_sub1_0000081_1.90A.mrc particles/TIR242/TIR242_70s_export_sub1_0000081_ctf_1.90A.mrc 2 1 242 101.511251 243.208268 9.3 8.8 0.6 8.2 1 -0.04404 0.696965 -3.24079 1 1.000000 4.600699e+07 0.615874 3 7990.164399 9509.835601
TIR242.tomostar 2052.934000 2827.835000 1052.346000 -78.20606 99.198178 -139.42601 particles/TIR242/TIR242_70s_export_sub1_0000082_1.90A.mrc particles/TIR242/TIR242_70s_export_sub1_0000082_ctf_1.90A.mrc 1 1 242 40.020584 243.208268 9.3 8.8 0.6 8.2 1 -18.48829 -0.78504 17.426465 1 1.000000 4.602397e+07 0.617846 1 8200.93746 9299.06254
TIR242.tomostar 574.530000 2922.352000 1279.981000 178.684052 104.255952 -19.27926 particles/TIR242/TIR242_70s_export_sub1_0000083_1.90A.mrc particles/TIR242/TIR242_70s_export_sub1_0000083_ctf_1.90A.mrc 1 1 242 32.697838 243.208268 9.3 8.8 0.6 8.2 1 0.326465 1.485465 2.041215 1 1.000000 4.605211e+07 0.602269 3 7920.0407 9579.9593
TIR242.tomostar 1495.397000 2358.344000 1601.986000 -6.67824 81.754748 71.670182 particles/TIR242/TIR242_70s_export_sub1_0000084_1.90A.mrc particles/TIR242/TIR242_70s_export_sub1_0000084_ctf_1.90A.mrc 1 1 242 57.964005 243.208268 9.3 8.8 0.6 8.2 1 -0.97029 -1.38829 2.596965 1 1.000000 4.606482e+07 0.265464 7 8095.00543 9404.99457
TIR242.tomostar 1354.867000 2991.758000 1712.877000 137.471526 82.506911 84.374742 particles/TIR242/TIR242_70s_export_sub1_0000085_1.90A.mrc particles/TIR242/TIR242_70s_export_sub1_0000085_ctf_1.90A.mrc 1 1 242 26.579300 243.208268 9.3 8.8 0.6 8.2 1 -4.02929 0.511715 11.726465 1 1.000000 4.601870e+07 0.306445 2 8068.30473 9431.69527
TIR242.tomostar 854.730000 2638.271000 1481.903000 47.907587 148.577370 -152.40858 particles/TIR242/TIR242_70s_export_sub1_0000086_1.90A.mrc particles/TIR242/TIR242_70s_export_sub1_0000086_ctf_1.90A.mrc 1 1 242 27.490019 243.208268 9.3 8.8 0.6 8.2 1 -9.72929 -2.31454 -3.05554 1 1.000000 4.601313e+07 0.554194 10 7973.2787 9526.7213
TIR242.tomostar 1571.199000 3893.031000 1110.561000 110.497716 78.615225 -71.74272 particles/TIR242/TIR242_70s_export_sub1_0000087_1.90A.mrc particles/TIR242/TIR242_70s_export_sub1_0000087_ctf_1.90A.mrc 2 1 242 114.806245 243.208268 9.3 8.8 0.6 8.2 1 -3.28829 0.882215 9.270715 1 1.000000 4.604864e+07 0.335650 6 8109.40781 9390.59219
TIR242.tomostar 2125.669000 3457.868000 1128.392000 13.690226 147.220357 52.637670 particles/TIR242/TIR242_70s_export_sub1_0000088_1.90A.mrc particles/TIR242/TIR242_70s_export_sub1_0000088_ctf_1.90A.mrc 1 1 242 63.894244 243.208268 9.3 8.8 0.6 8.2 1 -10.28504 5.655965 0.511715 1 1.000000 4.603573e+07 0.141870 7 8214.75711 9285.24289
TIR242.tomostar 1782.272000 2443.015000 1158.870000 -164.61558 91.724828 165.667601 particles/TIR242/TIR242_70s_export_sub1_0000089_1.90A.mrc particles/TIR242/TIR242_70s_export_sub1_0000089_ctf_1.90A.mrc 2 1 242 73.580962 243.208268 9.3 8.8 0.6 8.2 1 5.100215 -10.09979 29.196965 1 1.000000 4.604743e+07 0.413142 9 8149.51168 9350.48832
TIR242.tomostar 2673.246000 2822.452000 1354.466000 -37.44908 78.592225 -42.30977 particles/TIR242/TIR242_70s_export_sub1_0000090_1.90A.mrc particles/TIR242/TIR242_70s_export_sub1_0000090_ctf_1.90A.mrc 1 1 242 33.398250 243.208268 9.3 8.8 0.6 8.2 1 -2.12929 3.941215 29.429715 1 1.000000 4.600693e+07 0.276202 3 8318.79674 9181.20326
TIR242.tomostar 2387.785000 3678.131000 1310.586000 173.504443 60.515708 65.906873 particles/TIR242/TIR242_70s_export_sub1_0000091_1.90A.mrc particles/TIR242/TIR242_70s_export_sub1_0000091_ctf_1.90A.mrc 2 1 242 74.513830 243.208268 9.3 8.8 0.6 8.2 1 -1.38829 23.311715 -16.17029 1 1.000000 4.602043e+07 0.614801 5 8264.55915 9235.44085
TIR242.tomostar 1912.324000 3450.556000 1391.191000 147.691651 54.845730 133.127165 particles/TIR242/TIR242_70s_export_sub1_0000092_1.90A.mrc particles/TIR242/TIR242_70s_export_sub1_0000092_ctf_1.90A.mrc 1 1 242 123.641648 243.208268 9.3 8.8 0.6 8.2 1 10.985465 -1.20304 -33.68829 1 1.000000 4.602700e+07 0.355697 4 8174.22156 9325.77844
TIR242.tomostar 2750.209000 3260.854000 1410.123000 -72.94086 93.782118 -44.03830 particles/TIR242/TIR242_70s_export_sub1_0000093_1.90A.mrc particles/TIR242/TIR242_70s_export_sub1_0000093_ctf_1.90A.mrc 2 1 242 51.999753 243.208268 9.3 8.8 0.6 8.2 1 -0.59979 1.670715 -5.00304 1 1.000000 4.602133e+07 0.425985 1 8333.41971 9166.58029
TIR242.tomostar 1530.121000 2874.362000 1409.036000 134.169133 124.650928 -20.99318 particles/TIR242/TIR242_70s_export_sub1_0000094_1.90A.mrc particles/TIR242/TIR242_70s_export_sub1_0000094_ctf_1.90A.mrc 1 1 242 94.438632 243.208268 9.3 8.8 0.6 8.2 1 3.385465 8.529715 2.829715 1 1.000000 4.603256e+07 0.165907 4 8101.60299 9398.39701
TIR242.tomostar 1686.820000 1705.971000 1130.380000 -33.78622 50.766414 -142.49673 particles/TIR242/TIR242_70s_export_sub1_0000095_1.90A.mrc particles/TIR242/TIR242_70s_export_sub1_0000095_ctf_1.90A.mrc 1 1 242 57.804346 243.208268 9.3 8.8 0.6 8.2 1 6.582215 2.226465 16.685465 1 1.000000 4.603095e+07 0.347447 2 8131.3758 9368.6242
TIR242.tomostar 1397.298000 2405.200000 1427.529000 -79.34814 29.927504 -68.56031 particles/TIR242/TIR242_70s_export_sub1_0000096_1.90A.mrc particles/TIR242/TIR242_70s_export_sub1_0000096_ctf_1.90A.mrc 2 1 242 80.153453 243.208268 9.3 8.8 0.6 8.2 1 -0.04404 2.411715 -0.59979 1 1.000000 4.602673e+07 0.661287 1 8076.36662 9423.63338
TIR242.tomostar 1676.932000 3638.509000 1492.866000 80.534577 74.349519 61.024709 particles/TIR242/TIR242_70s_export_sub1_0000097_1.90A.mrc particles/TIR242/TIR242_70s_export_sub1_0000097_ctf_1.90A.mrc 2 1 242 85.417266 243.208268 9.3 8.8 0.6 8.2 1 9.085465 1.855965 11.911715 1 1.000000 4.602022e+07 0.320557 8 8129.49708 9370.50292
TIR242.tomostar 2100.374000 3895.998000 1575.462000 154.157827 97.935882 -149.39339 particles/TIR242/TIR242_70s_export_sub1_0000098_1.90A.mrc particles/TIR242/TIR242_70s_export_sub1_0000098_ctf_1.90A.mrc 1 1 242 103.254418 243.208268 9.3 8.8 0.6 8.2 1 6.396965 -11.81454 -18.48829 1 1.000000 4.602251e+07 0.543317 4 8209.95106 9290.04894
TIR242.tomostar 1707.021000 2027.224000 1683.789000 94.139135 86.423044 -45.96529 particles/TIR242/TIR242_70s_export_sub1_0000099_1.90A.mrc particles/TIR242/TIR242_70s_export_sub1_0000099_ctf_1.90A.mrc 2 1 242 57.777165 243.208268 9.3 8.8 0.6 8.2 1 4.126465 -1.38829 -8.57029 1 1.000000 4.602579e+07 0.805146 1 8135.21399 9364.78601
TIR242.tomostar 1089.804000 2056.520000 987.776400 151.180687 81.916430 -112.48339 particles/TIR242/TIR242_70s_export_sub1_0000100_1.90A.mrc particles/TIR242/TIR242_70s_export_sub1_0000100_ctf_1.90A.mrc 2 1 242 94.481969 243.208268 9.3 8.8 0.6 8.2 1 -2.31454 0.696965 -1.38829 1 1.000000 4.602837e+07 0.390008 3 8017.94276 9482.05724
TIR242.tomostar 1295.070000 1960.087000 1736.179000 151.673769 124.757418 -73.58490 particles/TIR242/TIR242_70s_export_sub1_0000101_1.90A.mrc particles/TIR242/TIR242_70s_export_sub1_0000101_ctf_1.90A.mrc 2 1 242 13.849908 243.208268 9.3 8.8 0.6 8.2 1 -16.03254 15.526465 -9.17354 1 1.000000 4.601325e+07 0.567211 1 8056.9433 9443.0567
TIR242.tomostar 1373.531000 2367.669000 1804.600000 -7.01976 129.461761 -162.11537 particles/TIR242/TIR242_70s_export_sub1_0000102_1.90A.mrc particles/TIR242/TIR242_70s_export_sub1_0000102_ctf_1.90A.mrc 1 1 242 13.800089 243.208268 9.3 8.8 0.6 8.2 1 -9.17354 6.629715 -0.04404 1 1.000000 4.600814e+07 0.448501 1 8071.85089 9428.14911
TIR242.tomostar 2509.115000 2998.502000 1769.146000 100.585331 137.765729 -111.16151 particles/TIR242/TIR242_70s_export_sub1_0000103_1.90A.mrc particles/TIR242/TIR242_70s_export_sub1_0000103_ctf_1.90A.mrc 2 1 242 116.811415 243.208268 9.3 8.8 0.6 8.2 1 -3.10304 5.470715 3.385465 1 1.000000 4.603765e+07 0.440595 9 8287.61185 9212.38815
TIR242.tomostar 1589.839000 2833.600000 1817.211000 -98.57873 56.681436 -92.30001 particles/TIR242/TIR242_70s_export_sub1_0000104_1.90A.mrc particles/TIR242/TIR242_70s_export_sub1_0000104_ctf_1.90A.mrc 1 1 242 31.652473 243.208268 9.3 8.8 0.6 8.2 1 -4.21454 2.041215 10.244465 1 1.000000 4.602843e+07 0.131033 13 8112.94941 9387.05059
TIR242.tomostar 1129.763000 3087.626000 1521.029000 -139.91466 94.472030 74.177026 particles/TIR242/TIR242_70s_export_sub1_0000105_1.90A.mrc particles/TIR242/TIR242_70s_export_sub1_0000105_ctf_1.90A.mrc 1 1 242 37.519541 243.208268 9.3 8.8 0.6 8.2 1 1.670715 -5.18829 -12.74079 1 1.000000 4.601212e+07 0.608161 3 8025.53497 9474.46503
TIR242.tomostar 2160.950000 3581.804000 2112.888000 29.791135 98.763310 -13.69593 particles/TIR242/TIR242_70s_export_sub1_0000106_1.90A.mrc particles/TIR242/TIR242_70s_export_sub1_0000106_ctf_1.90A.mrc 2 1 242 23.038458 243.208268 9.3 8.8 0.6 8.2 1 1.114965 -7.64404 -5.18829 1 1.000000 4.604141e+07 0.598785 10 8221.4605 9278.5395
TIR242.tomostar 1239.469000 1843.583000 1195.158000 71.411948 119.285799 -167.96511 particles/TIR242/TIR242_70s_export_sub1_0000107_1.90A.mrc particles/TIR242/TIR242_70s_export_sub1_0000107_ctf_1.90A.mrc 2 1 242 100.095248 243.208268 9.3 8.8 0.6 8.2 1 -1.38829 1.485465 4.496965 1 1.000000 4.602436e+07 0.391378 4 8046.37911 9453.62089
TIR242.tomostar 1241.182000 3561.627000 911.261000 8.263444 95.218916 118.405361 particles/TIR242/TIR242_70s_export_sub1_0000108_1.90A.mrc particles/TIR242/TIR242_70s_export_sub1_0000108_ctf_1.90A.mrc 2 1 242 106.094058 243.208268 9.3 8.8 0.6 8.2 1 -6.53254 9.826465 -7.45879 1 1.000000 4.600654e+07 0.710432 2 8046.70458 9453.29542
TIR242.tomostar 2504.157000 2829.801000 1548.561000 -49.97684 114.404613 -99.94689 particles/TIR242/TIR242_70s_export_sub1_0000109_1.90A.mrc particles/TIR242/TIR242_70s_export_sub1_0000109_ctf_1.90A.mrc 2 1 242 80.672291 243.208268 9.3 8.8 0.6 8.2 1 6.582215 -1.75879 1.300215 1 1.000000 4.602571e+07 0.381375 3 8286.66983 9213.33017
TIR242.tomostar 515.823600 3002.001000 963.271100 133.631803 60.660933 28.697814 particles/TIR242/TIR242_70s_export_sub1_0000110_1.90A.mrc particles/TIR242/TIR242_70s_export_sub1_0000110_ctf_1.90A.mrc 1 1 242 79.347394 243.208268 9.3 8.8 0.6 8.2 1 2.411715 -3.10304 -4.58504 1 1.000000 4.602468e+07 0.291090 3 7908.886484 9591.113516
TIR242.tomostar 1417.083000 3048.959000 1015.449000 62.799111 152.939357 -59.75921 particles/TIR242/TIR242_70s_export_sub1_0000111_1.90A.mrc particles/TIR242/TIR242_70s_export_sub1_0000111_ctf_1.90A.mrc 2 1 242 95.250528 243.208268 9.3 8.8 0.6 8.2 1 2.041215 -5.37354 15.526465 1 1.000000 4.604749e+07 0.570738 2 8080.12577 9419.87423
TIR242.tomostar 757.738400 3282.802000 1257.092000 131.928397 47.248533 -95.53677 particles/TIR242/TIR242_70s_export_sub1_0000112_1.90A.mrc particles/TIR242/TIR242_70s_export_sub1_0000112_ctf_1.90A.mrc 1 1 242 46.349789 243.208268 9.3 8.8 0.6 8.2 1 -0.22929 -2.91779 -16.40304 1 1.000000 4.604328e+07 0.593055 3 7954.850296 9545.149704
TIR242.tomostar 2103.965000 2536.030000 1158.785000 -167.27640 141.340109 -62.84047 particles/TIR242/TIR242_70s_export_sub1_0000113_1.90A.mrc particles/TIR242/TIR242_70s_export_sub1_0000113_ctf_1.90A.mrc 2 1 242 48.509499 243.208268 9.3 8.8 0.6 8.2 1 -5.74404 -5.37354 6.396965 1 1.000000 4.602916e+07 0.515195 3 8210.63335 9289.36665
TIR242.tomostar 1032.704000 3137.419000 517.554300 45.394877 56.697322 -36.57761 particles/TIR242/TIR242_70s_export_sub1_0000114_1.90A.mrc particles/TIR242/TIR242_70s_export_sub1_0000114_ctf_1.90A.mrc 1 1 242 49.349101 243.208268 9.3 8.8 0.6 8.2 1 -10.70304 -4.02929 25.211715 1 1.000000 4.603821e+07 0.198188 5 8007.09376 9492.90624
TIR242.tomostar 831.160000 1993.855000 590.471600 39.647959 83.353922 -125.97360 particles/TIR242/TIR242_70s_export_sub1_0000115_1.90A.mrc particles/TIR242/TIR242_70s_export_sub1_0000115_ctf_1.90A.mrc 2 1 242 48.772323 243.208268 9.3 8.8 0.6 8.2 1 -1.38829 4.126465 8.111715 1 1.000000 4.601014e+07 0.277106 6 7968.8004 9531.1996
TIR242.tomostar 745.464200 3004.521000 592.661600 -93.84041 150.629170 167.695385 particles/TIR242/TIR242_70s_export_sub1_0000116_1.90A.mrc particles/TIR242/TIR242_70s_export_sub1_0000116_ctf_1.90A.mrc 1 1 242 83.590174 243.208268 9.3 8.8 0.6 8.2 1 2.041215 -3.47354 -17.93254 1 1.000000 4.603084e+07 0.373091 1 7952.518198 9547.481802
TIR242.tomostar 2246.697000 3540.444000 1021.434000 138.012537 69.720306 124.801705 particles/TIR242/TIR242_70s_export_sub1_0000117_1.90A.mrc particles/TIR242/TIR242_70s_export_sub1_0000117_ctf_1.90A.mrc 1 1 242 36.676055 243.208268 9.3 8.8 0.6 8.2 1 14.182215 -1.94404 27.296965 1 1.000000 4.603187e+07 0.509221 2 8237.75243 9262.24757
TIR242.tomostar 1009.002000 3451.116000 621.831600 -176.65756 86.876650 -175.13154 particles/TIR242/TIR242_70s_export_sub1_0000118_1.90A.mrc particles/TIR242/TIR242_70s_export_sub1_0000118_ctf_1.90A.mrc 2 1 242 76.264477 243.208268 9.3 8.8 0.6 8.2 1 0.929715 -0.59979 -1.94404 1 1.000000 4.603605e+07 0.726410 6 8002.59038 9497.40962
TIR242.tomostar 1066.472000 2664.455000 633.997400 -0.34860 102.167181 -53.49569 particles/TIR242/TIR242_70s_export_sub1_0000119_1.90A.mrc particles/TIR242/TIR242_70s_export_sub1_0000119_ctf_1.90A.mrc 2 1 242 53.672208 243.208268 9.3 8.8 0.6 8.2 1 2.596965 0.696965 8.296965 1 1.000000 4.603391e+07 0.971664 5 8013.50968 9486.49032
TIR242.tomostar 583.500500 2770.852000 775.096800 140.083336 13.988858 116.312835 particles/TIR242/TIR242_70s_export_sub1_0000120_1.90A.mrc particles/TIR242/TIR242_70s_export_sub1_0000120_ctf_1.90A.mrc 1 1 242 120.652501 243.208268 9.3 8.8 0.6 8.2 1 0.141215 2.226465 2.459215 1 1.000000 4.600989e+07 0.528736 11 7921.745095 9578.254905
TIR242.tomostar 1058.318000 2465.832000 707.453700 -56.65599 112.945786 67.285405 particles/TIR242/TIR242_70s_export_sub1_0000121_1.90A.mrc particles/TIR242/TIR242_70s_export_sub1_0000121_ctf_1.90A.mrc 2 1 242 61.273839 243.208268 9.3 8.8 0.6 8.2 1 -23.39979 13.811715 20.855965 1 1.000000 4.604763e+07 0.319055 2 8011.96042 9488.03958
TIR242.tomostar 1261.522000 2378.673000 778.385800 46.950956 77.075979 98.548388 particles/TIR242/TIR242_70s_export_sub1_0000122_1.90A.mrc particles/TIR242/TIR242_70s_export_sub1_0000122_ctf_1.90A.mrc 1 1 242 53.359241 243.208268 9.3 8.8 0.6 8.2 1 -2.31454 -4.77029 -13.89979 1 1.000000 4.601163e+07 0.255575 3 8050.56918 9449.43082
TIR242.tomostar 1428.393000 2677.214000 760.025300 59.878538 131.268563 6.873017 particles/TIR242/TIR242_70s_export_sub1_0000123_1.90A.mrc particles/TIR242/TIR242_70s_export_sub1_0000123_ctf_1.90A.mrc 2 1 242 43.879562 243.208268 9.3 8.8 0.6 8.2 1 4.311715 -8.98829 16.685465 1 1.000000 4.601605e+07 0.296792 8 8082.27467 9417.72533
TIR242.tomostar 1188.275000 2770.845000 821.473100 -7.73403 77.507958 -71.53119 particles/TIR242/TIR242_70s_export_sub1_0000124_1.90A.mrc particles/TIR242/TIR242_70s_export_sub1_0000124_ctf_1.90A.mrc 1 1 242 77.311480 243.208268 9.3 8.8 0.6 8.2 1 -2.73254 22.941215 7.926465 1 1.000000 4.602641e+07 0.402550 4 8036.65225 9463.34775
TIR242.tomostar 1754.260000 3709.096000 903.652600 -10.90550 58.439485 -75.97707 particles/TIR242/TIR242_70s_export_sub1_0000125_1.90A.mrc particles/TIR242/TIR242_70s_export_sub1_0000125_ctf_1.90A.mrc 2 1 242 62.071575 243.208268 9.3 8.8 0.6 8.2 1 -2.73254 1.114965 13.255965 1 1.000000 4.603189e+07 0.655167 1 8144.1894 9355.8106
TIR242.tomostar 1232.667000 2245.814000 970.250500 17.149689 72.334654 -63.24953 particles/TIR242/TIR242_70s_export_sub1_0000126_1.90A.mrc particles/TIR242/TIR242_70s_export_sub1_0000126_ctf_1.90A.mrc 1 1 242 84.380421 243.208268 9.3 8.8 0.6 8.2 1 -0.59979 1.670715 12.096965 1 1.000000 4.603931e+07 0.942148 1 8045.08673 9454.913270000001
TIR242.tomostar 1320.264000 2953.772000 775.954200 90.868035 49.381199 97.796278 particles/TIR242/TIR242_70s_export_sub1_0000127_1.90A.mrc particles/TIR242/TIR242_70s_export_sub1_0000127_ctf_1.90A.mrc 1 1 242 63.252825 243.208268 9.3 8.8 0.6 8.2 1 3.941215 -8.01454 32.070715 1 1.000000 4.603269e+07 0.370109 2 8061.73016 9438.26984
TIR242.tomostar 793.254700 3283.850000 359.232600 119.339144 141.104574 29.938784 particles/TIR242/TIR242_70s_export_sub1_0000128_1.90A.mrc particles/TIR242/TIR242_70s_export_sub1_0000128_ctf_1.90A.mrc 1 1 242 47.423886 243.208268 9.3 8.8 0.6 8.2 1 8.900215 3.755965 -4.21454 1 1.000000 4.601239e+07 0.590264 3 7961.598393 9538.401607
TIR242.tomostar 687.645300 3632.731000 388.591400 -31.30412 68.142973 102.411533 particles/TIR242/TIR242_70s_export_sub1_0000129_1.90A.mrc particles/TIR242/TIR242_70s_export_sub1_0000129_ctf_1.90A.mrc 2 1 242 67.673562 243.208268 9.3 8.8 0.6 8.2 1 -5.18829 1.300215 5.841215 1 1.000000 4.602340e+07 0.486575 1 7941.532607 9558.467393
TIR242.tomostar 579.281100 2118.317000 419.295900 114.594600 48.225736 34.406329 particles/TIR242/TIR242_70s_export_sub1_0000130_1.90A.mrc particles/TIR242/TIR242_70s_export_sub1_0000130_ctf_1.90A.mrc 1 1 242 45.396420 243.208268 9.3 8.8 0.6 8.2 1 -1.20304 18.214965 8.529715 1 1.000000 4.609981e+07 0.538999 4 7920.943409 9579.056591
TIR242.tomostar 1611.879000 2979.432000 1197.948000 -72.13964 100.780296 -116.81080 particles/TIR242/TIR242_70s_export_sub1_0000131_1.90A.mrc particles/TIR242/TIR242_70s_export_sub1_0000131_ctf_1.90A.mrc 1 1 242 106.718652 243.208268 9.3 8.8 0.6 8.2 1 -1.38829 -14.68829 13.811715 1 1.000000 4.602405e+07 0.207568 13 8117.13701 9382.86299
TIR242.tomostar 2039.238000 3058.860000 1219.120000 -39.21600 160.005274 -176.61728 particles/TIR242/TIR242_70s_export_sub1_0000132_1.90A.mrc particles/TIR242/TIR242_70s_export_sub1_0000132_ctf_1.90A.mrc 2 1 242 73.940163 243.208268 9.3 8.8 0.6 8.2 1 5.100215 0.326465 1.067465 1 1.000000 4.601681e+07 0.457007 5 8198.33522 9301.66478
TIR242.tomostar 1908.578000 2298.079000 1219.148000 -90.75087 113.318988 -47.19102 particles/TIR242/TIR242_70s_export_sub1_0000133_1.90A.mrc particles/TIR242/TIR242_70s_export_sub1_0000133_ctf_1.90A.mrc 1 1 242 68.846117 243.208268 9.3 8.8 0.6 8.2 1 4.867465 11.355965 11.355965 1 1.000000 4.604357e+07 0.375804 10 8173.50982 9326.49018
TIR242.tomostar 2668.757000 3276.033000 1320.313000 -160.21545 102.106004 73.448013 particles/TIR242/TIR242_70s_export_sub1_0000134_1.90A.mrc particles/TIR242/TIR242_70s_export_sub1_0000134_ctf_1.90A.mrc 2 1 242 44.550634 243.208268 9.3 8.8 0.6 8.2 1 3.014965 5.285465 5.285465 1 1.000000 4.601938e+07 0.350732 2 8317.94383 9182.05617
TIR242.tomostar 1668.625000 2550.929000 1283.332000 144.509643 73.813362 2.467362 particles/TIR242/TIR242_70s_export_sub1_0000135_1.90A.mrc particles/TIR242/TIR242_70s_export_sub1_0000135_ctf_1.90A.mrc 1 1 242 107.145734 243.208268 9.3 8.8 0.6 8.2 1 -1.20304 -0.22929 2.829715 1 1.000000 4.603121e+07 0.393943 4 8127.91875 9372.08125
TIR242.tomostar 1453.348000 3377.574000 1267.615000 -61.18171 80.439791 -148.92717 particles/TIR242/TIR242_70s_export_sub1_0000136_1.90A.mrc particles/TIR242/TIR242_70s_export_sub1_0000136_ctf_1.90A.mrc 2 1 242 104.684447 243.208268 9.3 8.8 0.6 8.2 1 -0.59979 -0.04404 0.326465 1 1.000000 4.601859e+07 0.616827 2 8087.01612 9412.98388
TIR242.tomostar 924.703700 1708.221000 1191.660000 -111.41599 52.675024 -164.37135 particles/TIR242/TIR242_70s_export_sub1_0000137_1.90A.mrc particles/TIR242/TIR242_70s_export_sub1_0000137_ctf_1.90A.mrc 1 1 242 73.193948 243.208268 9.3 8.8 0.6 8.2 1 -2.73254 -2.12929 6.629715 1 1.000000 4.603115e+07 0.457413 3 7986.573703 9513.426297
TIR242.tomostar 1414.063000 3796.494000 1234.747000 63.828790 15.819502 86.376002 particles/TIR242/TIR242_70s_export_sub1_0000138_1.90A.mrc particles/TIR242/TIR242_70s_export_sub1_0000138_ctf_1.90A.mrc 2 1 242 105.142971 243.208268 9.3 8.8 0.6 8.2 1 -1.94404 0.929715 -2.49979 1 1.000000 4.601301e+07 0.351012 5 8079.55197 9420.44803
TIR242.tomostar 1575.062000 1865.132000 1265.581000 149.951264 80.858928 24.389853 particles/TIR242/TIR242_70s_export_sub1_0000139_1.90A.mrc particles/TIR242/TIR242_70s_export_sub1_0000139_ctf_1.90A.mrc 2 1 242 93.902478 243.208268 9.3 8.8 0.6 8.2 1 -3.47354 -4.02929 -20.15554 1 1.000000 4.602268e+07 0.451658 1 8110.14178 9389.85822
TIR242.tomostar 2676.455000 3712.742000 1328.145000 -79.27656 144.708504 -69.87249 particles/TIR242/TIR242_70s_export_sub1_0000140_1.90A.mrc particles/TIR242/TIR242_70s_export_sub1_0000140_ctf_1.90A.mrc 1 1 242 52.100528 243.208268 9.3 8.8 0.6 8.2 1 -1.94404 -0.22929 9.270715 1 1.000000 4.601748e+07 0.308465 1 8319.40645 9180.59355
TIR242.tomostar 1312.264000 1806.609000 1298.243000 63.235884 121.963155 -166.55593 particles/TIR242/TIR242_70s_export_sub1_0000141_1.90A.mrc particles/TIR242/TIR242_70s_export_sub1_0000141_ctf_1.90A.mrc 1 1 242 88.006598 243.208268 9.3 8.8 0.6 8.2 1 -1.20304 6.026465 2.829715 1 1.000000 4.601498e+07 0.874041 4 8060.21016 9439.78984
TIR242.tomostar 1372.006000 3556.072000 1408.628000 40.044518 123.175963 -93.52365 particles/TIR242/TIR242_70s_export_sub1_0000142_1.90A.mrc particles/TIR242/TIR242_70s_export_sub1_0000142_ctf_1.90A.mrc 2 1 242 73.319003 243.208268 9.3 8.8 0.6 8.2 1 8.296965 2.596965 -15.61454 1 1.000000 4.600223e+07 0.276945 5 8071.56114 9428.43886
TIR242.tomostar 2570.692000 2988.293000 1453.024000 -53.64264 128.630867 105.850806 particles/TIR242/TIR242_70s_export_sub1_0000143_1.90A.mrc particles/TIR242/TIR242_70s_export_sub1_0000143_ctf_1.90A.mrc 1 1 242 64.344517 243.208268 9.3 8.8 0.6 8.2 1 3.200215 1.114965 -4.58504 1 1.000000 4.603397e+07 0.525026 2 8299.31148 9200.68852
TIR242.tomostar 1316.066000 1914.729000 1499.804000 -32.55872 31.766667 -135.20499 particles/TIR242/TIR242_70s_export_sub1_0000144_1.90A.mrc particles/TIR242/TIR242_70s_export_sub1_0000144_ctf_1.90A.mrc 2 1 242 55.314942 243.208268 9.3 8.8 0.6 8.2 1 10.800215 -19.59979 2.967465 1 1.000000 4.604792e+07 0.670431 2 8060.93254 9439.06746
TIR242.tomostar 1177.672000 1685.434000 1450.819000 -166.72572 89.785693 65.820758 particles/TIR242/TIR242_70s_export_sub1_0000145_1.90A.mrc particles/TIR242/TIR242_70s_export_sub1_0000145_ctf_1.90A.mrc 1 1 242 50.074650 243.208268 9.3 8.8 0.6 8.2 1 -2.12929 0.929715 11.541215 1 1.000000 4.605259e+07 0.254271 4 8034.63768 9465.36232
TIR242.tomostar 1334.893000 3428.197000 1448.548000 -172.58829 132.595717 126.050460 particles/TIR242/TIR242_70s_export_sub1_0000146_1.90A.mrc particles/TIR242/TIR242_70s_export_sub1_0000146_ctf_1.90A.mrc 2 1 242 63.686613 243.208268 9.3 8.8 0.6 8.2 1 4.126465 -6.29979 12.700215 1 1.000000 4.602324e+07 0.508546 3 8064.50967 9435.49033
TIR242.tomostar 2304.465000 3185.185000 1508.824000 37.741694 57.488835 116.831707 particles/TIR242/TIR242_70s_export_sub1_0000147_1.90A.mrc particles/TIR242/TIR242_70s_export_sub1_0000147_ctf_1.90A.mrc 1 1 242 103.732542 243.208268 9.3 8.8 0.6 8.2 1 -1.01779 -0.22929 -4.58504 1 1.000000 4.599928e+07 0.751293 1 8248.72835 9251.27165
TIR242.tomostar 929.222100 2899.779000 1496.456000 -127.24423 105.069759 -133.58101 particles/TIR242/TIR242_70s_export_sub1_0000148_1.90A.mrc particles/TIR242/TIR242_70s_export_sub1_0000148_ctf_1.90A.mrc 2 1 242 27.212202 243.208268 9.3 8.8 0.6 8.2 1 -7.64404 -2.87029 -13.34404 1 1.000000 4.602992e+07 0.347492 8 7987.432199 9512.567801
TIR242.tomostar 2514.033000 2536.742000 1361.123000 141.398305 110.969666 161.836905 particles/TIR242/TIR242_70s_export_sub1_0000149_1.90A.mrc particles/TIR242/TIR242_70s_export_sub1_0000149_ctf_1.90A.mrc 2 1 242 45.173831 243.208268 9.3 8.8 0.6 8.2 1 -2.31454 -0.04404 0.744465 1 1.000000 4.603512e+07 0.415190 3 8288.54627 9211.45373
TIR242.tomostar 1481.243000 2956.546000 1104.299000 -167.42280 107.510671 -145.46842 particles/TIR242/TIR242_70s_export_sub1_0000150_1.90A.mrc particles/TIR242/TIR242_70s_export_sub1_0000150_ctf_1.90A.mrc 1 1 242 102.924897 243.208268 9.3 8.8 0.6 8.2 1 -4.63254 -0.04404 3.014965 1 1.000000 4.605034e+07 0.583006 2 8092.31617 9407.68383
TIR242.tomostar 732.631600 2605.267000 1132.250000 -154.31641 153.526161 -11.69326 particles/TIR242/TIR242_70s_export_sub1_0000151_1.90A.mrc particles/TIR242/TIR242_70s_export_sub1_0000151_ctf_1.90A.mrc 2 1 242 76.174735 243.208268 9.3 8.8 0.6 8.2 1 -1.38829 3.014965 5.285465 1 1.000000 4.604072e+07 0.125904 8 7950.080004 9549.919996
TIR242.tomostar 553.224700 1839.123000 1173.790000 178.556058 163.767333 53.020055 particles/TIR242/TIR242_70s_export_sub1_0000152_1.90A.mrc particles/TIR242/TIR242_70s_export_sub1_0000152_ctf_1.90A.mrc 1 1 242 46.895497 243.208268 9.3 8.8 0.6 8.2 1 7.926465 -3.10304 -6.48504 1 1.000000 4.604644e+07 0.923528 1 7915.992693 9584.007307
TIR242.tomostar 647.425300 2542.652000 456.477700 23.422630 160.920070 123.351114 particles/TIR242/TIR242_70s_export_sub1_0000153_1.90A.mrc particles/TIR242/TIR242_70s_export_sub1_0000153_ctf_1.90A.mrc 2 1 242 57.003175 243.208268 9.3 8.8 0.6 8.2 1 -2.91779 1.300215 -4.02929 1 1.000000 4.606632e+07 0.334764 6 7933.890807 9566.109193
TIR242.tomostar 1436.637000 3456.324000 569.068400 -104.45741 116.464821 -125.12131 particles/TIR242/TIR242_70s_export_sub1_0000154_1.90A.mrc particles/TIR242/TIR242_70s_export_sub1_0000154_ctf_1.90A.mrc 1 1 242 30.124131 243.208268 9.3 8.8 0.6 8.2 1 7.741215 -0.59979 -16.21779 1 1.000000 4.600312e+07 0.457521 3 8083.84103 9416.15897
TIR242.tomostar 474.664800 2939.781000 670.511000 -73.44410 54.839084 127.777065 particles/TIR242/TIR242_70s_export_sub1_0000155_1.90A.mrc particles/TIR242/TIR242_70s_export_sub1_0000155_ctf_1.90A.mrc 2 1 242 118.224103 243.208268 9.3 8.8 0.6 8.2 1 -0.83254 -1.94404 4.729715 1 1.000000 4.608023e+07 0.407839 1 7901.066312 9598.933688
TIR242.tomostar 1148.759000 2676.088000 700.477400 -15.94163 45.219817 88.099633 particles/TIR242/TIR242_70s_export_sub1_0000156_1.90A.mrc particles/TIR242/TIR242_70s_export_sub1_0000156_ctf_1.90A.mrc 1 1 242 57.928141 243.208268 9.3 8.8 0.6 8.2 1 -6.67029 3.200215 10.196965 1 1.000000 4.602867e+07 0.543485 5 8029.14421 9470.85579
TIR242.tomostar 635.855800 3566.265000 678.210000 97.792206 147.601823 122.242571 particles/TIR242/TIR242_70s_export_sub1_0000157_1.90A.mrc particles/TIR242/TIR242_70s_export_sub1_0000157_ctf_1.90A.mrc 2 1 242 119.855658 243.208268 9.3 8.8 0.6 8.2 1 3.385465 -9.54404 3.200215 1 1.000000 4.601706e+07 0.191690 5 7931.692602 9568.307398
TIR242.tomostar 1091.627000 1720.651000 731.202600 -7.86506 6.954309 109.021249 particles/TIR242/TIR242_70s_export_sub1_0000158_1.90A.mrc particles/TIR242/TIR242_70s_export_sub1_0000158_ctf_1.90A.mrc 1 1 242 42.689216 243.208268 9.3 8.8 0.6 8.2 1 -8.38504 6.396965 7.926465 1 1.000000 4.600949e+07 0.716853 2 8018.28913 9481.71087
TIR242.tomostar 866.023100 1954.246000 676.331600 -100.16835 105.806528 170.303297 particles/TIR242/TIR242_70s_export_sub1_0000159_1.90A.mrc particles/TIR242/TIR242_70s_export_sub1_0000159_ctf_1.90A.mrc 2 1 242 59.018321 243.208268 9.3 8.8 0.6 8.2 1 -2.31454 1.300215 9.270715 1 1.000000 4.599430e+07 0.336392 2 7975.424389 9524.575611
TIR242.tomostar 1433.003000 1595.596000 827.086300 -41.94643 66.129305 -60.81585 particles/TIR242/TIR242_70s_export_sub1_0000160_1.90A.mrc particles/TIR242/TIR242_70s_export_sub1_0000160_ctf_1.90A.mrc 1 1 242 27.381360 243.208268 9.3 8.8 0.6 8.2 1 7.555965 14.414965 0.141215 1 1.000000 4.600919e+07 0.663354 3 8083.15057 9416.84943
TIR242.tomostar 754.145800 1990.880000 738.503200 -54.08726 61.826930 -13.80742 particles/TIR242/TIR242_70s_export_sub1_0000161_1.90A.mrc particles/TIR242/TIR242_70s_export_sub1_0000161_ctf_1.90A.mrc 2 1 242 80.103594 243.208268 9.3 8.8 0.6 8.2 1 -0.83254 -2.12929 -2.49979 1 1.000000 4.600630e+07 0.588277 1 7954.167702 9545.832298
TIR242.tomostar 1189.717000 1593.275000 842.806900 115.823621 103.822909 -51.23241 particles/TIR242/TIR242_70s_export_sub1_0000162_1.90A.mrc particles/TIR242/TIR242_70s_export_sub1_0000162_ctf_1.90A.mrc 1 1 242 51.138918 243.208268 9.3 8.8 0.6 8.2 1 10.614965 15.896965 -14.27029 1 1.000000 4.604296e+07 0.949727 1 8036.92623 9463.07377
TIR242.tomostar 589.775800 1470.317000 817.996300 148.183043 40.468459 106.160311 particles/TIR242/TIR242_70s_export_sub1_0000163_1.90A.mrc particles/TIR242/TIR242_70s_export_sub1_0000163_ctf_1.90A.mrc 2 1 242 97.399826 243.208268 9.3 8.8 0.6 8.2 1 1.485465 0.326465 -4.21454 1 1.000000 4.606719e+07 0.601770 1 7922.937402 9577.062598
TIR242.tomostar 1077.493000 1540.946000 880.083700 -38.49373 89.410022 148.940428 particles/TIR242/TIR242_70s_export_sub1_0000164_1.90A.mrc particles/TIR242/TIR242_70s_export_sub1_0000164_ctf_1.90A.mrc 1 1 242 66.344047 243.208268 9.3 8.8 0.6 8.2 1 -7.45879 7.741215 6.026465 1 1.000000 4.600984e+07 0.590284 3 8015.60367 9484.39633
TIR242.tomostar 728.323700 2330.937000 827.184800 39.606063 136.701986 -89.67045 particles/TIR242/TIR242_70s_export_sub1_0000165_1.90A.mrc particles/TIR242/TIR242_70s_export_sub1_0000165_ctf_1.90A.mrc 2 1 242 106.279044 243.208268 9.3 8.8 0.6 8.2 1 6.767465 -0.41454 -8.19979 1 1.000000 4.602024e+07 0.391504 3 7949.261503 9550.738497
TIR242.tomostar 1295.864000 2984.667000 895.189500 36.341167 167.939112 -169.17286 particles/TIR242/TIR242_70s_export_sub1_0000166_1.90A.mrc particles/TIR242/TIR242_70s_export_sub1_0000166_ctf_1.90A.mrc 1 1 242 85.822497 243.208268 9.3 8.8 0.6 8.2 1 6.211715 -2.31454 -14.27029 1 1.000000 4.601887e+07 0.555750 2 8057.09416 9442.90584
TIR242.tomostar 1276.762000 2697.947000 948.986300 46.281834 132.350544 -179.20584 particles/TIR242/TIR242_70s_export_sub1_0000167_1.90A.mrc particles/TIR242/TIR242_70s_export_sub1_0000167_ctf_1.90A.mrc 2 1 242 88.984054 243.208268 9.3 8.8 0.6 8.2 1 1.670715 1.114965 -1.20304 1 1.000000 4.602555e+07 0.672004 2 8053.46478 9446.53522
TIR242.tomostar 1325.102000 3203.855000 1020.766000 135.779009 103.924003 -150.70654 particles/TIR242/TIR242_70s_export_sub1_0000168_1.90A.mrc particles/TIR242/TIR242_70s_export_sub1_0000168_ctf_1.90A.mrc 1 1 242 107.778205 243.208268 9.3 8.8 0.6 8.2 1 -0.59979 0.141215 -5.00304 1 1.000000 4.603291e+07 0.487046 4 8062.64938 9437.35062
TIR242.tomostar 2206.927000 3271.049000 1007.195000 127.992704 47.942867 85.982489 particles/TIR242/TIR242_70s_export_sub1_0000169_1.90A.mrc particles/TIR242/TIR242_70s_export_sub1_0000169_ctf_1.90A.mrc 2 1 242 32.309020 243.208268 9.3 8.8 0.6 8.2 1 3.014965 3.941215 27.296965 1 1.000000 4.604132e+07 0.322526 5 8230.19613 9269.80387
TIR242.tomostar 1171.370000 1523.895000 980.484700 -165.74286 126.785981 161.452494 particles/TIR242/TIR242_70s_export_sub1_0000170_1.90A.mrc particles/TIR242/TIR242_70s_export_sub1_0000170_ctf_1.90A.mrc 1 1 242 74.831897 243.208268 9.3 8.8 0.6 8.2 1 -2.87029 -13.15879 -3.10304 1 1.000000 4.602536e+07 0.620783 2 8033.4403 9466.5597
TIR242.tomostar 1748.937000 3922.373000 1010.535000 112.226714 141.482350 -167.76505 particles/TIR242/TIR242_70s_export_sub1_0000171_1.90A.mrc particles/TIR242/TIR242_70s_export_sub1_0000171_ctf_1.90A.mrc 2 1 242 82.347531 243.208268 9.3 8.8 0.6 8.2 1 -1.94404 0.696965 -10.51779 1 1.000000 4.606297e+07 0.254849 8 8143.17803 9356.82197
TIR242.tomostar 1925.319000 2520.110000 1720.426000 -161.79448 108.921488 -146.86586 particles/TIR242/TIR242_70s_export_sub1_0000172_1.90A.mrc particles/TIR242/TIR242_70s_export_sub1_0000172_ctf_1.90A.mrc 2 1 242 74.974792 243.208268 9.3 8.8 0.6 8.2 1 -2.87029 -1.01779 1.670715 1 1.000000 4.604727e+07 0.390480 1 8176.69061 9323.30939
TIR242.tomostar 922.179000 2475.741000 1038.991000 170.950523 88.443884 -121.12676 particles/TIR242/TIR242_70s_export_sub1_0000173_1.90A.mrc particles/TIR242/TIR242_70s_export_sub1_0000173_ctf_1.90A.mrc 1 1 242 107.802052 243.208268 9.3 8.8 0.6 8.2 1 -2.31454 -7.45879 -1.34079 1 1.000000 4.602772e+07 0.626022 3 7986.09401 9513.90599
TIR242.tomostar 2443.399000 3032.337000 1498.906000 -35.21094 121.317472 87.187172 particles/TIR242/TIR242_70s_export_sub1_0000174_1.90A.mrc particles/TIR242/TIR242_70s_export_sub1_0000174_ctf_1.90A.mrc 2 1 242 84.427128 243.208268 9.3 8.8 0.6 8.2 1 12.096965 -6.11454 6.026465 1 1.000000 4.602370e+07 0.395102 7 8275.12581 9224.87419
TIR242.tomostar 2524.017000 3663.166000 1060.182000 -24.22732 127.937404 126.783159 particles/TIR242/TIR242_70s_export_sub1_0000175_1.90A.mrc particles/TIR242/TIR242_70s_export_sub1_0000175_ctf_1.90A.mrc 1 1 242 20.312227 243.208268 9.3 8.8 0.6 8.2 1 0.929715 -0.41454 -0.04404 1 1.000000 4.601431e+07 0.221677 4 8290.44323 9209.55677
TIR242.tomostar 1222.200000 3367.119000 1605.617000 -166.99823 65.541925 -161.99020 particles/TIR242/TIR242_70s_export_sub1_0000176_1.90A.mrc particles/TIR242/TIR242_70s_export_sub1_0000176_ctf_1.90A.mrc 1 1 242 27.473564 243.208268 9.3 8.8 0.6 8.2 1 2.596965 -8.19979 -19.22929 1 1.000000 4.603287e+07 0.551199 9 8043.098 9456.902
TIR242.tomostar 1420.331000 3101.781000 649.395300 -142.70980 112.495981 -20.74401 particles/TIR242/TIR242_70s_export_sub1_0000177_1.90A.mrc particles/TIR242/TIR242_70s_export_sub1_0000177_ctf_1.90A.mrc 2 1 242 35.091152 243.208268 9.3 8.8 0.6 8.2 1 -0.22929 2.782215 -9.17354 1 1.000000 4.600549e+07 0.602515 1 8080.7428899999995 9419.25711
TIR242.tomostar 1050.065000 2792.099000 667.829000 162.843786 144.327568 -87.64108 particles/TIR242/TIR242_70s_export_sub1_0000178_1.90A.mrc particles/TIR242/TIR242_70s_export_sub1_0000178_ctf_1.90A.mrc 1 1 242 64.132632 243.208268 9.3 8.8 0.6 8.2 1 -5.18829 3.200215 -29.47029 1 1.000000 4.602790e+07 0.296261 4 8010.39235 9489.60765
TIR242.tomostar 1301.380000 1692.530000 879.223200 -31.29421 79.801931 -24.38809 particles/TIR242/TIR242_70s_export_sub1_0000179_1.90A.mrc particles/TIR242/TIR242_70s_export_sub1_0000179_ctf_1.90A.mrc 2 1 242 48.852719 243.208268 9.3 8.8 0.6 8.2 1 -2.68504 -2.49979 21.041215 1 1.000000 4.605244e+07 0.256329 6 8058.1422 9441.8578
TIR242.tomostar 862.283700 2600.000000 843.025800 -66.58707 111.427633 -130.05153 particles/TIR242/TIR242_70s_export_sub1_0000180_1.90A.mrc particles/TIR242/TIR242_70s_export_sub1_0000180_ctf_1.90A.mrc 1 1 242 104.478855 243.208268 9.3 8.8 0.6 8.2 1 22.014965 6.629715 6.629715 1 1.000000 4.601929e+07 0.352751 4 7974.713903 9525.286097
TIR242.tomostar 2096.234000 2525.818000 1194.894000 59.262914 160.492014 -57.00054 particles/TIR242/TIR242_70s_export_sub1_0000181_1.90A.mrc particles/TIR242/TIR242_70s_export_sub1_0000181_ctf_1.90A.mrc 2 1 242 54.720634 243.208268 9.3 8.8 0.6 8.2 1 8.111715 -7.27354 0.141215 1 1.000000 4.604257e+07 0.581534 1 8209.16446 9290.83554
TIR242.tomostar 1732.995000 3761.268000 1392.574000 -48.96377 79.894787 -79.32839 particles/TIR242/TIR242_70s_export_sub1_0000182_1.90A.mrc particles/TIR242/TIR242_70s_export_sub1_0000182_ctf_1.90A.mrc 1 1 242 105.942806 243.208268 9.3 8.8 0.6 8.2 1 4.496965 6.211715 1.485465 1 1.000000 4.601666e+07 0.485091 1 8140.14905 9359.85095
TIR242.tomostar 2596.161000 3803.284000 1448.993000 139.619011 50.711570 -179.66215 particles/TIR242/TIR242_70s_export_sub1_0000183_1.90A.mrc particles/TIR242/TIR242_70s_export_sub1_0000183_ctf_1.90A.mrc 2 1 242 79.985938 243.208268 9.3 8.8 0.6 8.2 1 0.696965 -0.97029 -0.97029 1 1.000000 4.601427e+07 0.274008 5 8304.15059 9195.84941
TIR242.tomostar 990.984200 1874.883000 1243.882000 -120.92514 97.300278 158.453733 particles/TIR242/TIR242_70s_export_sub1_0000184_1.90A.mrc particles/TIR242/TIR242_70s_export_sub1_0000184_ctf_1.90A.mrc 2 1 242 71.551967 243.208268 9.3 8.8 0.6 8.2 1 -1.20304 -3.10304 4.496965 1 1.000000 4.601228e+07 0.986069 1 7999.166998 9500.833002
TIR242.tomostar 1223.474000 2059.155000 1462.726000 164.526673 108.057857 119.917291 particles/TIR242/TIR242_70s_export_sub1_0000185_1.90A.mrc particles/TIR242/TIR242_70s_export_sub1_0000185_ctf_1.90A.mrc 1 1 242 55.808567 243.208268 9.3 8.8 0.6 8.2 1 4.682215 7.185465 12.885465 1 1.000000 4.604997e+07 0.505042 3 8043.34006 9456.65994
TIR242.tomostar 1699.182000 3100.674000 1509.491000 20.913183 103.858098 -33.25458 particles/TIR242/TIR242_70s_export_sub1_0000186_1.90A.mrc particles/TIR242/TIR242_70s_export_sub1_0000186_ctf_1.90A.mrc 1 1 242 88.647850 243.208268 9.3 8.8 0.6 8.2 1 -0.41454 -2.31454 7.555965 1 1.000000 4.599785e+07 0.467084 3 8133.72458 9366.27542
TIR242.tomostar 2442.448000 3901.216000 1622.106000 167.342636 102.032811 108.437799 particles/TIR242/TIR242_70s_export_sub1_0000187_1.90A.mrc particles/TIR242/TIR242_70s_export_sub1_0000187_ctf_1.90A.mrc 2 1 242 123.230000 243.208268 9.3 8.8 0.6 8.2 1 -4.39979 3.014965 11.726465 1 1.000000 4.600381e+07 0.884564 2 8274.94512 9225.05488
TIR242.tomostar 1230.525000 2335.517000 1876.650000 -41.37708 106.114452 -62.57732 particles/TIR242/TIR242_70s_export_sub1_0000188_1.90A.mrc particles/TIR242/TIR242_70s_export_sub1_0000188_ctf_1.90A.mrc 1 1 242 11.627671 243.208268 9.3 8.8 0.6 8.2 1 5.841215 -6.11454 -12.60304 1 1.000000 4.599702e+07 0.527457 2 8044.67975 9455.32025
TIR242.tomostar 2316.906000 2494.888000 1902.806000 -113.16152 58.295455 -5.23851 particles/TIR242/TIR242_70s_export_sub1_0000189_1.90A.mrc particles/TIR242/TIR242_70s_export_sub1_0000189_ctf_1.90A.mrc 2 1 242 76.136016 243.208268 9.3 8.8 0.6 8.2 1 -20.01779 12.885465 -1.57354 1 1.000000 4.605345e+07 0.331059 4 8251.09214 9248.90786
TIR242.tomostar 1848.319000 2636.829000 2030.255000 148.420904 157.729348 -70.37270 particles/TIR242/TIR242_70s_export_sub1_0000190_1.90A.mrc particles/TIR242/TIR242_70s_export_sub1_0000190_ctf_1.90A.mrc 1 1 242 16.621166 243.208268 9.3 8.8 0.6 8.2 1 1.300215 4.682215 1.300215 1 1.000000 4.602254e+07 0.257917 2 8162.0606099999995 9337.93939
TIR242.tomostar 670.399000 1825.466000 400.903100 14.433226 53.027757 -129.46069 particles/TIR242/TIR242_70s_export_sub1_0000191_1.90A.mrc particles/TIR242/TIR242_70s_export_sub1_0000191_ctf_1.90A.mrc 2 1 242 26.764519 243.208268 9.3 8.8 0.6 8.2 1 -6.71779 -7.45879 -7.27354 1 1.000000 4.609009e+07 0.380975 2 7938.25581 9561.74419
TIR242.tomostar 555.405300 2136.259000 491.784100 2.463572 26.747072 -141.27805 particles/TIR242/TIR242_70s_export_sub1_0000192_1.90A.mrc particles/TIR242/TIR242_70s_export_sub1_0000192_ctf_1.90A.mrc 1 1 242 59.917273 243.208268 9.3 8.8 0.6 8.2 1 -4.77029 -7.27354 12.096965 1 1.000000 4.611762e+07 0.810258 2 7916.407007 9583.592993
TIR242.tomostar 791.607400 2672.366000 515.687600 23.899764 48.010619 -146.70738 particles/TIR242/TIR242_70s_export_sub1_0000193_1.90A.mrc particles/TIR242/TIR242_70s_export_sub1_0000193_ctf_1.90A.mrc 2 1 242 57.840964 243.208268 9.3 8.8 0.6 8.2 1 -0.83254 13.255965 0.929715 1 1.000000 4.602937e+07 0.407521 1 7961.285406 9538.714594000001
TIR242.tomostar 1294.479000 3974.950000 1531.322000 110.126000 22.467284 -106.79458 particles/TIR242/TIR242_70s_export_sub1_0000194_1.90A.mrc particles/TIR242/TIR242_70s_export_sub1_0000194_ctf_1.90A.mrc 2 1 242 41.418472 243.208268 9.3 8.8 0.6 8.2 1 2.411715 -2.12929 -4.39979 1 1.000000 4.598481e+07 0.453940 7 8056.83101 9443.16899
TIR242.tomostar 1543.357000 1859.033000 752.319500 122.773385 99.943768 -73.72606 particles/TIR242/TIR242_70s_export_sub1_0000195_1.90A.mrc particles/TIR242/TIR242_70s_export_sub1_0000195_ctf_1.90A.mrc 1 1 242 10.839891 243.208268 9.3 8.8 0.6 8.2 1 5.841215 6.026465 -6.90304 1 1.000000 4.601172e+07 0.556960 5 8104.11783 9395.88217
TIR242.tomostar 1822.635000 1835.629000 1162.531000 33.214057 103.559287 -73.70118 particles/TIR242/TIR242_70s_export_sub1_0000196_1.90A.mrc particles/TIR242/TIR242_70s_export_sub1_0000196_ctf_1.90A.mrc 1 1 242 54.504783 243.208268 9.3 8.8 0.6 8.2 1 2.596965 9.270715 9.085465 1 1.000000 4.603543e+07 0.098504 12 8157.18065 9342.81935
TIR242.tomostar 2100.449000 2612.624000 2020.189000 -47.19805 86.656793 -83.54984 particles/TIR242/TIR242_70s_export_sub1_0000197_1.90A.mrc particles/TIR242/TIR242_70s_export_sub1_0000197_ctf_1.90A.mrc 1 1 242 38.965443 243.208268 9.3 8.8 0.6 8.2 1 18.400215 7.000215 26.185465 1 1.000000 4.603149e+07 0.552002 5 8209.96531 9290.03469
TIR242.tomostar 1765.749000 3158.270000 1137.792000 -149.86272 74.515775 91.158454 particles/TIR242/TIR242_70s_export_sub1_0000198_1.90A.mrc particles/TIR242/TIR242_70s_export_sub1_0000198_ctf_1.90A.mrc 1 1 242 87.722397 243.208268 9.3 8.8 0.6 8.2 1 -0.97029 0.141215 8.296965 1 1.000000 4.601034e+07 0.261066 7 8146.37231 9353.62769
TIR242.tomostar 2504.302000 2315.453000 1314.865000 -83.67729 32.019953 174.244016 particles/TIR242/TIR242_70s_export_sub1_0000199_1.90A.mrc particles/TIR242/TIR242_70s_export_sub1_0000199_ctf_1.90A.mrc 2 1 242 34.126318 243.208268 9.3 8.8 0.6 8.2 1 -3.47354 -1.20304 -6.67029 1 1.000000 4.600873e+07 0.598832 1 8286.69738 9213.30262
TIR242.tomostar 739.997400 2914.630000 1307.628000 118.147848 75.332099 -72.67640 particles/TIR242/TIR242_70s_export_sub1_0000200_1.90A.mrc particles/TIR242/TIR242_70s_export_sub1_0000200_ctf_1.90A.mrc 1 1 242 42.306513 243.208268 9.3 8.8 0.6 8.2 1 -9.72929 -2.68504 -12.74079 1 1.000000 4.603203e+07 0.755038 1 7951.479506 9548.520494
TIR242.tomostar 1347.468000 1992.692000 1565.132000 -118.40717 74.327137 47.715776 particles/TIR242/TIR242_70s_export_sub1_0000201_1.90A.mrc particles/TIR242/TIR242_70s_export_sub1_0000201_ctf_1.90A.mrc 2 1 242 47.760035 243.208268 9.3 8.8 0.6 8.2 1 -6.53254 -15.05879 -4.02929 1 1.000000 4.605329e+07 0.586951 2 8066.89892 9433.10108
TIR242.tomostar 1945.654000 3528.791000 1568.006000 -112.81765 54.531521 167.969037 particles/TIR242/TIR242_70s_export_sub1_0000202_1.90A.mrc particles/TIR242/TIR242_70s_export_sub1_0000202_ctf_1.90A.mrc 1 1 242 96.445699 243.208268 9.3 8.8 0.6 8.2 1 1.300215 -19.22929 10.567465 1 1.000000 4.603328e+07 0.239143 4 8180.55426 9319.44574
TIR242.tomostar 2146.323000 3267.132000 1650.979000 -88.62383 122.440701 113.598498 particles/TIR242/TIR242_70s_export_sub1_0000203_1.90A.mrc particles/TIR242/TIR242_70s_export_sub1_0000203_ctf_1.90A.mrc 2 1 242 100.850788 243.208268 9.3 8.8 0.6 8.2 1 -1.20304 2.411715 -4.02929 1 1.000000 4.601300e+07 0.793664 2 8218.68137 9281.31863
TIR242.tomostar 1207.415000 2979.192000 679.267400 23.134758 38.277546 -161.48071 particles/TIR242/TIR242_70s_export_sub1_0000204_1.90A.mrc particles/TIR242/TIR242_70s_export_sub1_0000204_ctf_1.90A.mrc 1 1 242 57.531555 243.208268 9.3 8.8 0.6 8.2 1 -9.17354 -10.28504 -2.12929 1 1.000000 4.601259e+07 0.526392 2 8040.28885 9459.71115
TIR242.tomostar 801.893200 2509.085000 782.964200 98.094989 146.744971 -125.01928 particles/TIR242/TIR242_70s_export_sub1_0000205_1.90A.mrc particles/TIR242/TIR242_70s_export_sub1_0000205_ctf_1.90A.mrc 2 1 242 97.236217 243.208268 9.3 8.8 0.6 8.2 1 -10.33254 10.429715 13.255965 1 1.000000 4.601244e+07 0.727390 1 7963.239708 9536.760292
TIR242.tomostar 774.793200 2621.496000 630.755300 -60.80441 99.778856 -172.83363 particles/TIR242/TIR242_70s_export_sub1_0000206_1.90A.mrc particles/TIR242/TIR242_70s_export_sub1_0000206_ctf_1.90A.mrc 2 1 242 77.120671 243.208268 9.3 8.8 0.6 8.2 1 -4.39979 -0.97029 -5.18829 1 1.000000 4.601560e+07 0.688288 1 7958.090708 9541.909292
TIR242.tomostar 1533.655000 1614.912000 851.153700 -1.75482 92.525627 64.045488 particles/TIR242/TIR242_70s_export_sub1_0000207_1.90A.mrc particles/TIR242/TIR242_70s_export_sub1_0000207_ctf_1.90A.mrc 1 1 242 22.875011 243.208268 9.3 8.8 0.6 8.2 1 -10.28504 -12.18504 -6.90304 1 1.000000 4.602476e+07 0.340559 10 8102.27445 9397.72555
TIR242.tomostar 1428.433000 3882.785000 1090.909000 111.215776 68.809591 -50.18406 particles/TIR242/TIR242_70s_export_sub1_0000208_1.90A.mrc particles/TIR242/TIR242_70s_export_sub1_0000208_ctf_1.90A.mrc 1 1 242 124.114087 243.208268 9.3 8.8 0.6 8.2 1 13.626465 10.382215 -15.05879 1 1.000000 4.603229e+07 0.244777 2 8082.28227 9417.71773
TIR242.tomostar 542.069500 3342.537000 1207.582000 -77.15282 155.770580 150.498431 particles/TIR242/TIR242_70s_export_sub1_0000209_1.90A.mrc particles/TIR242/TIR242_70s_export_sub1_0000209_ctf_1.90A.mrc 2 1 242 35.758977 243.208268 9.3 8.8 0.6 8.2 1 -4.81779 3.570715 9.085465 1 1.000000 4.604153e+07 0.617194 2 7913.873205 9586.126795
TIR242.tomostar 1695.612000 2272.776000 1458.097000 12.827617 149.593527 -145.05780 particles/TIR242/TIR242_70s_export_sub1_0000210_1.90A.mrc particles/TIR242/TIR242_70s_export_sub1_0000210_ctf_1.90A.mrc 1 1 242 98.042240 243.208268 9.3 8.8 0.6 8.2 1 8.296965 4.914965 6.396965 1 1.000000 4.603735e+07 0.719320 1 8133.04628 9366.95372
TIR242.tomostar 1122.934000 1687.446000 1336.975000 -17.64123 169.395194 -104.32987 particles/TIR242/TIR242_70s_export_sub1_0000211_1.90A.mrc particles/TIR242/TIR242_70s_export_sub1_0000211_ctf_1.90A.mrc 2 1 242 65.016010 243.208268 9.3 8.8 0.6 8.2 1 -1.38829 2.226465 6.026465 1 1.000000 4.602311e+07 0.506028 3 8024.23746 9475.76254
TIR242.tomostar 1544.965000 2257.997000 1441.178000 59.194160 61.154690 99.817533 particles/TIR242/TIR242_70s_export_sub1_0000212_1.90A.mrc particles/TIR242/TIR242_70s_export_sub1_0000212_ctf_1.90A.mrc 1 1 242 88.299738 243.208268 9.3 8.8 0.6 8.2 1 -1.75879 -0.59979 -1.94404 1 1.000000 4.605642e+07 0.630322 2 8104.42335 9395.57665
TIR242.tomostar 2610.637000 3478.516000 1318.479000 161.800905 107.821532 179.092876 particles/TIR242/TIR242_70s_export_sub1_0000213_1.90A.mrc particles/TIR242/TIR242_70s_export_sub1_0000213_ctf_1.90A.mrc 2 1 242 53.862536 243.208268 9.3 8.8 0.6 8.2 1 1.485465 -1.20304 -10.70304 1 1.000000 4.603077e+07 0.898386 1 8306.90103 9193.09897
TIR242.tomostar 1299.166000 3764.946000 1561.671000 -114.49457 106.993504 -155.71848 particles/TIR242/TIR242_70s_export_sub1_0000214_1.90A.mrc particles/TIR242/TIR242_70s_export_sub1_0000214_ctf_1.90A.mrc 1 1 242 40.623832 243.208268 9.3 8.8 0.6 8.2 1 0.882215 9.270715 -19.22929 1 1.000000 4.601560e+07 0.269612 7 8057.72154 9442.27846
TIR242.tomostar 1896.545000 2190.343000 1913.637000 81.817438 46.481443 -12.83285 particles/TIR242/TIR242_70s_export_sub1_0000215_1.90A.mrc particles/TIR242/TIR242_70s_export_sub1_0000215_ctf_1.90A.mrc 2 1 242 36.187276 243.208268 9.3 8.8 0.6 8.2 1 2.596965 -5.92929 -26.45879 1 1.000000 4.604125e+07 0.251068 3 8171.22355 9328.77645
TIR242.tomostar 1577.011000 3543.186000 977.747400 -28.76100 60.268130 -144.50305 particles/TIR242/TIR242_70s_export_sub1_0000216_1.90A.mrc particles/TIR242/TIR242_70s_export_sub1_0000216_ctf_1.90A.mrc 2 1 242 87.675072 243.208268 9.3 8.8 0.6 8.2 1 6.211715 3.570715 -1.20304 1 1.000000 4.601553e+07 0.610728 3 8110.51209 9389.48791
TIR242.tomostar 233.672800 1367.438000 1129.516000 -65.01104 107.781088 4.945528 particles/TIR242/TIR242_70s_export_sub1_0000217_1.90A.mrc particles/TIR242/TIR242_70s_export_sub1_0000217_ctf_1.90A.mrc 2 1 242 32.869177 243.208268 9.3 8.8 0.6 8.2 1 -4.21454 1.855965 23.544465 1 1.000000 4.617971e+07 0.451591 1 7855.277832 9644.722168
TIR242.tomostar 449.423700 1823.293000 961.295300 -75.84150 93.562053 -74.50589 particles/TIR242/TIR242_70s_export_sub1_0000218_1.90A.mrc particles/TIR242/TIR242_70s_export_sub1_0000218_ctf_1.90A.mrc 2 1 242 74.320330 243.208268 9.3 8.8 0.6 8.2 1 -0.59979 -0.22929 0.696965 1 1.000000 4.606334e+07 0.739817 1 7896.270503 9603.729497
TIR242.tomostar 1151.736000 2420.879000 911.412600 179.827042 113.811230 58.066264 particles/TIR242/TIR242_70s_export_sub1_0000219_1.90A.mrc particles/TIR242/TIR242_70s_export_sub1_0000219_ctf_1.90A.mrc 2 1 242 86.168229 243.208268 9.3 8.8 0.6 8.2 1 -0.41454 3.570715 0.744465 1 1.000000 4.602689e+07 0.967572 1 8029.70984 9470.29016
TIR242.tomostar 1547.829000 2427.215000 1725.869000 -156.09355 85.673010 150.445413 particles/TIR242/TIR242_70s_export_sub1_0000220_1.90A.mrc particles/TIR242/TIR242_70s_export_sub1_0000220_ctf_1.90A.mrc 1 1 242 42.075530 243.208268 9.3 8.8 0.6 8.2 1 11.911715 -4.39979 -14.68829 1 1.000000 4.601849e+07 0.327646 5 8104.96751 9395.03249
TIR242.tomostar 2167.261000 2641.328000 1678.291000 26.875813 118.809246 -97.36899 particles/TIR242/TIR242_70s_export_sub1_0000221_1.90A.mrc particles/TIR242/TIR242_70s_export_sub1_0000221_ctf_1.90A.mrc 2 1 242 102.921741 243.208268 9.3 8.8 0.6 8.2 1 2.411715 0.326465 2.596965 1 1.000000 4.601710e+07 0.348149 6 8222.65959 9277.34041
TIR242.tomostar 2084.526000 3093.275000 2047.119000 -26.96371 177.090377 -78.72089 particles/TIR242/TIR242_70s_export_sub1_0000222_1.90A.mrc particles/TIR242/TIR242_70s_export_sub1_0000222_ctf_1.90A.mrc 1 1 242 31.964039 243.208268 9.3 8.8 0.6 8.2 1 10.382215 1.670715 -27.57029 1 1.000000 4.602911e+07 0.896092 5 8206.93994 9293.06006
TIR242.tomostar 1048.562000 3663.286000 451.214400 166.907164 90.084232 41.406325 particles/TIR242/TIR242_70s_export_sub1_0000223_1.90A.mrc particles/TIR242/TIR242_70s_export_sub1_0000223_ctf_1.90A.mrc 2 1 242 47.021815 243.208268 9.3 8.8 0.6 8.2 1 2.967465 0.141215 -6.29979 1 1.000000 4.602114e+07 0.580447 2 8010.10678 9489.89322
TIR242.tomostar 1308.714000 3635.963000 683.864700 -161.00355 108.056205 -30.61482 particles/TIR242/TIR242_70s_export_sub1_0000224_1.90A.mrc particles/TIR242/TIR242_70s_export_sub1_0000224_ctf_1.90A.mrc 1 1 242 63.023977 243.208268 9.3 8.8 0.6 8.2 1 3.014965 -15.24404 -1.01779 1 1.000000 4.603848e+07 0.450833 1 8059.53566 9440.46434
TIR242.tomostar 2090.896000 3571.372000 1068.597000 -52.53276 28.663131 -115.34564 particles/TIR242/TIR242_70s_export_sub1_0000225_1.90A.mrc particles/TIR242/TIR242_70s_export_sub1_0000225_ctf_1.90A.mrc 2 1 242 58.469361 243.208268 9.3 8.8 0.6 8.2 1 -1.20304 0.511715 -10.70304 1 1.000000 4.600140e+07 0.191481 6 8208.15024 9291.84976
TIR242.tomostar 765.030500 3770.427000 1192.734000 112.124111 108.793294 -118.50250 particles/TIR242/TIR242_70s_export_sub1_0000226_1.90A.mrc particles/TIR242/TIR242_70s_export_sub1_0000226_ctf_1.90A.mrc 1 1 242 56.357698 243.208268 9.3 8.8 0.6 8.2 1 -0.22929 1.300215 -0.04404 1 1.000000 4.601604e+07 0.457142 1 7956.235795 9543.764205
TIR242.tomostar 342.142400 3692.424000 1223.593000 -36.61762 120.102988 86.133744 particles/TIR242/TIR242_70s_export_sub1_0000227_1.90A.mrc particles/TIR242/TIR242_70s_export_sub1_0000227_ctf_1.90A.mrc 2 1 242 14.616409 243.208268 9.3 8.8 0.6 8.2 1 -0.59979 1.855965 4.496965 1 1.000000 4.601205e+07 0.295650 3 7875.887056 9624.112944
TIR242.tomostar 2277.751000 3771.170000 1563.182000 -161.17590 114.296438 124.659627 particles/TIR242/TIR242_70s_export_sub1_0000228_1.90A.mrc particles/TIR242/TIR242_70s_export_sub1_0000228_ctf_1.90A.mrc 2 1 242 122.636666 243.208268 9.3 8.8 0.6 8.2 1 1.300215 -2.49979 -4.77029 1 1.000000 4.603191e+07 0.221283 4 8243.65269 9256.34731
TIR242.tomostar 2402.693000 2551.053000 1425.172000 110.955471 66.794273 -135.02921 particles/TIR242/TIR242_70s_export_sub1_0000229_1.90A.mrc particles/TIR242/TIR242_70s_export_sub1_0000229_ctf_1.90A.mrc 1 1 242 66.063538 243.208268 9.3 8.8 0.6 8.2 1 -2.68504 5.655965 -5.37354 1 1.000000 4.602709e+07 0.583830 3 8267.39167 9232.60833
TIR242.tomostar 2413.454000 2733.415000 1566.461000 -125.88403 68.588467 178.493312 particles/TIR242/TIR242_70s_export_sub1_0000230_1.90A.mrc particles/TIR242/TIR242_70s_export_sub1_0000230_ctf_1.90A.mrc 1 1 242 90.734966 243.208268 9.3 8.8 0.6 8.2 1 1.300215 -3.47354 2.041215 1 1.000000 4.604322e+07 0.419519 3 8269.43626 9230.56374
TIR242.tomostar 1266.987000 3981.269000 1565.996000 -95.08144 154.768517 -166.26287 particles/TIR242/TIR242_70s_export_sub1_0000231_1.90A.mrc particles/TIR242/TIR242_70s_export_sub1_0000231_ctf_1.90A.mrc 2 1 242 33.076516 243.208268 9.3 8.8 0.6 8.2 1 -5.55879 -0.59979 3.014965 1 1.000000 4.597410e+07 0.170388 4 8051.60753 9448.39247
TIR242.tomostar 2369.540000 2862.617000 1628.822000 -167.96141 73.749698 36.522829 particles/TIR242/TIR242_70s_export_sub1_0000232_1.90A.mrc particles/TIR242/TIR242_70s_export_sub1_0000232_ctf_1.90A.mrc 1 1 242 106.802848 243.208268 9.3 8.8 0.6 8.2 1 0.326465 4.496965 10.429715 1 1.000000 4.601479e+07 0.470295 1 8261.0926 9238.9074
TIR242.tomostar 2603.351000 3019.025000 1673.061000 155.849361 150.702351 145.767984 particles/TIR242/TIR242_70s_export_sub1_0000233_1.90A.mrc particles/TIR242/TIR242_70s_export_sub1_0000233_ctf_1.90A.mrc 2 1 242 99.075645 243.208268 9.3 8.8 0.6 8.2 1 10.985465 16.685465 -6.90304 1 1.000000 4.600799e+07 0.629567 5 8305.51669 9194.48331
TIR242.tomostar 1602.851000 3113.332000 1840.691000 25.243834 66.115560 128.807230 particles/TIR242/TIR242_70s_export_sub1_0000234_1.90A.mrc particles/TIR242/TIR242_70s_export_sub1_0000234_ctf_1.90A.mrc 1 1 242 24.245323 243.208268 9.3 8.8 0.6 8.2 1 -8.98829 7.370715 14.414965 1 1.000000 4.601023e+07 0.334238 5 8115.42169 9384.57831
TIR242.tomostar 2165.650000 3293.506000 2064.430000 -10.62271 120.087449 -79.61062 particles/TIR242/TIR242_70s_export_sub1_0000235_1.90A.mrc particles/TIR242/TIR242_70s_export_sub1_0000235_ctf_1.90A.mrc 2 1 242 32.759731 243.208268 9.3 8.8 0.6 8.2 1 1.067465 7.370715 -19.59979 1 1.000000 4.602139e+07 0.741256 1 8222.3535 9277.6465
TIR242.tomostar 1474.207000 1853.497000 1361.797000 88.157180 89.997350 -69.98875 particles/TIR242/TIR242_70s_export_sub1_0000236_1.90A.mrc particles/TIR242/TIR242_70s_export_sub1_0000236_ctf_1.90A.mrc 1 1 242 91.164361 243.208268 9.3 8.8 0.6 8.2 1 11.911715 -10.28504 -4.39979 1 1.000000 4.605508e+07 0.562972 2 8090.97933 9409.02067
TIR242.tomostar 1494.807000 2122.844000 1870.485000 174.824447 42.924766 52.078565 particles/TIR242/TIR242_70s_export_sub1_0000237_1.90A.mrc particles/TIR242/TIR242_70s_export_sub1_0000237_ctf_1.90A.mrc 2 1 242 9.638441 243.208268 9.3 8.8 0.6 8.2 1 -5.37354 6.629715 -23.77029 1 1.000000 4.601848e+07 0.648563 8 8094.89333 9405.10667
TIR242.tomostar 1680.433000 2836.413000 1518.421000 31.305503 73.202276 167.589699 particles/TIR242/TIR242_70s_export_sub1_0000238_1.90A.mrc particles/TIR242/TIR242_70s_export_sub1_0000238_ctf_1.90A.mrc 2 1 242 89.688057 243.208268 9.3 8.8 0.6 8.2 1 -8.80304 -12.37029 -8.57029 1 1.000000 4.603618e+07 0.209625 2 8130.16227 9369.83773
TIR242.tomostar 808.467400 3028.198000 871.768900 10.688697 47.105776 2.380313 particles/TIR242/TIR242_70s_export_sub1_0000239_1.90A.mrc particles/TIR242/TIR242_70s_export_sub1_0000239_ctf_1.90A.mrc 1 1 242 119.659756 243.208268 9.3 8.8 0.6 8.2 1 -0.83254 -1.57354 -8.19979 1 1.000000 4.600378e+07 0.538836 1 7964.488806 9535.511194
TIR242.tomostar 1570.821000 2136.833000 1698.558000 150.553587 98.008685 -43.46076 particles/TIR242/TIR242_70s_export_sub1_0000240_1.90A.mrc particles/TIR242/TIR242_70s_export_sub1_0000240_ctf_1.90A.mrc 1 1 242 45.140939 243.208268 9.3 8.8 0.6 8.2 1 1.670715 1.670715 2.411715 1 1.000000 4.606343e+07 0.411424 5 8109.33599 9390.66401
TIR242.tomostar 2343.871000 3527.855000 1158.734000 54.116870 110.771626 118.694512 particles/TIR242/TIR242_70s_export_sub1_0000241_1.90A.mrc particles/TIR242/TIR242_70s_export_sub1_0000241_ctf_1.90A.mrc 1 1 242 51.074922 243.208268 9.3 8.8 0.6 8.2 1 -1.38829 12.096965 6.396965 1 1.000000 4.601146e+07 0.625693 1 8256.21549 9243.78451
TIR242.tomostar 1225.603000 3389.250000 903.511600 -7.03028 47.504018 -128.48194 particles/TIR242/TIR242_70s_export_sub1_0000242_1.90A.mrc particles/TIR242/TIR242_70s_export_sub1_0000242_ctf_1.90A.mrc 1 1 242 103.838467 243.208268 9.3 8.8 0.6 8.2 1 -1.94404 -7.82929 -15.79979 1 1.000000 4.603406e+07 0.303737 5 8043.74457 9456.25543
TIR242.tomostar 805.904200 3028.208000 880.155300 11.676850 45.218346 2.260362 particles/TIR242/TIR242_70s_export_sub1_0000243_1.90A.mrc particles/TIR242/TIR242_70s_export_sub1_0000243_ctf_1.90A.mrc 2 1 242 118.030736 243.208268 9.3 8.8 0.6 8.2 1 -6.90304 -0.22929 11.911715 1 1.000000 4.600641e+07 0.606381 2 7964.001798 9535.998202
TIR242.tomostar 1722.419000 1861.172000 979.118400 -32.96522 78.968530 -161.02642 particles/TIR242/TIR242_70s_export_sub1_0000244_1.90A.mrc particles/TIR242/TIR242_70s_export_sub1_0000244_ctf_1.90A.mrc 1 1 242 33.389763 243.208268 9.3 8.8 0.6 8.2 1 5.841215 5.100215 2.596965 1 1.000000 4.601292e+07 0.499033 6 8138.13961 9361.86039
TIR242.tomostar 730.597400 1756.672000 989.386300 42.386202 71.017974 60.465636 particles/TIR242/TIR242_70s_export_sub1_0000245_1.90A.mrc particles/TIR242/TIR242_70s_export_sub1_0000245_ctf_1.90A.mrc 2 1 242 92.009306 243.208268 9.3 8.8 0.6 8.2 1 -10.28504 -3.65879 -20.38829 1 1.000000 4.602958e+07 0.370765 3 7949.693506 9550.306494
TIR242.tomostar 1463.565000 1870.520000 1109.801000 33.364145 148.847678 -162.68996 particles/TIR242/TIR242_70s_export_sub1_0000246_1.90A.mrc particles/TIR242/TIR242_70s_export_sub1_0000246_ctf_1.90A.mrc 1 1 242 77.589214 243.208268 9.3 8.8 0.6 8.2 1 13.996965 7.926465 -2.49979 1 1.000000 4.604786e+07 0.614011 1 8088.95735 9411.04265
TIR242.tomostar 921.816300 3274.087000 1150.810000 -25.85428 65.215728 -40.09535 particles/TIR242/TIR242_70s_export_sub1_0000247_1.90A.mrc particles/TIR242/TIR242_70s_export_sub1_0000247_ctf_1.90A.mrc 2 1 242 78.662712 243.208268 9.3 8.8 0.6 8.2 1 0.882215 1.114965 1.855965 1 1.000000 4.600943e+07 0.579455 6 7986.025097 9513.974903
TIR242.tomostar 357.469800 1769.823000 1273.213000 -162.70223 52.913597 37.708195 particles/TIR242/TIR242_70s_export_sub1_0000248_1.90A.mrc particles/TIR242/TIR242_70s_export_sub1_0000248_ctf_1.90A.mrc 1 1 242 13.213738 243.208268 9.3 8.8 0.6 8.2 1 0.511715 3.200215 1.114965 1 1.000000 4.601187e+07 0.457581 5 7878.799262 9621.200738
TIR242.tomostar 1409.815000 2029.196000 1403.551000 -51.72222 122.036320 18.185477 particles/TIR242/TIR242_70s_export_sub1_0000249_1.90A.mrc particles/TIR242/TIR242_70s_export_sub1_0000249_ctf_1.90A.mrc 2 1 242 80.871513 243.208268 9.3 8.8 0.6 8.2 1 0.141215 -0.41454 -0.59979 1 1.000000 4.604637e+07 0.227786 10 8078.74485 9421.25515
TIR242.tomostar 1918.267000 3414.516000 1659.526000 162.886674 48.472213 169.243486 particles/TIR242/TIR242_70s_export_sub1_0000250_1.90A.mrc particles/TIR242/TIR242_70s_export_sub1_0000250_ctf_1.90A.mrc 2 1 242 79.021754 243.208268 9.3 8.8 0.6 8.2 1 -6.29979 2.829715 -8.80304 1 1.000000 4.601258e+07 0.565885 2 8175.35073 9324.64927
TIR242.tomostar 1038.528000 3956.438000 1454.463000 144.114783 119.640331 -1.64017 particles/TIR242/TIR242_70s_export_sub1_0000251_1.90A.mrc particles/TIR242/TIR242_70s_export_sub1_0000251_ctf_1.90A.mrc 1 1 242 33.207997 243.208268 9.3 8.8 0.6 8.2 1 6.211715 -1.01779 -2.12929 1 1.000000 4.597983e+07 0.512257 5 8008.20032 9491.79968
TIR242.tomostar 1311.378000 2670.767000 1519.191000 -171.64590 97.266270 -113.83487 particles/TIR242/TIR242_70s_export_sub1_0000252_1.90A.mrc particles/TIR242/TIR242_70s_export_sub1_0000252_ctf_1.90A.mrc 1 1 242 59.269847 243.208268 9.3 8.8 0.6 8.2 1 -15.42929 -8.19979 6.444465 1 1.000000 4.601735e+07 0.773646 4 8060.04182 9439.95818
TIR242.tomostar 1498.808000 1855.511000 1580.163000 -37.39485 21.903167 -64.25449 particles/TIR242/TIR242_70s_export_sub1_0000253_1.90A.mrc particles/TIR242/TIR242_70s_export_sub1_0000253_ctf_1.90A.mrc 2 1 242 56.154094 243.208268 9.3 8.8 0.6 8.2 1 2.596965 -3.65879 -15.79979 1 1.000000 4.602796e+07 0.458165 5 8095.65352 9404.34648
TIR242.tomostar 2641.103000 3183.294000 1676.810000 60.713999 144.970043 -107.88551 particles/TIR242/TIR242_70s_export_sub1_0000254_1.90A.mrc particles/TIR242/TIR242_70s_export_sub1_0000254_ctf_1.90A.mrc 1 1 242 102.499436 243.208268 9.3 8.8 0.6 8.2 1 8.111715 0.326465 -8.98829 1 1.000000 4.601657e+07 0.822080 3 8312.68957 9187.31043
TIR242.tomostar 1398.545000 3740.299000 1844.351000 -79.35018 48.273538 72.008308 particles/TIR242/TIR242_70s_export_sub1_0000255_1.90A.mrc particles/TIR242/TIR242_70s_export_sub1_0000255_ctf_1.90A.mrc 2 1 242 3.507810 243.208268 9.3 8.8 0.6 8.2 1 8.667465 11.170715 -8.57029 1 1.000000 4.599233e+07 0.355622 7 8076.60355 9423.39645
TIR242.tomostar 2601.208000 1593.906000 2159.461000 156.901851 67.248161 -144.70464 particles/TIR242/TIR242_70s_export_sub1_0000256_1.90A.mrc particles/TIR242/TIR242_70s_export_sub1_0000256_ctf_1.90A.mrc 1 1 242 48.838813 243.208268 9.3 8.8 0.6 8.2 1 -1.20304 0.696965 2.596965 1 1.000000 4.584393e+07 0.481672 2 8305.10952 9194.89048
TIR242.tomostar 925.414700 3281.086000 1023.511000 -132.55569 73.022585 -24.48409 particles/TIR242/TIR242_70s_export_sub1_0000257_1.90A.mrc particles/TIR242/TIR242_70s_export_sub1_0000257_ctf_1.90A.mrc 2 1 242 100.302902 243.208268 9.3 8.8 0.6 8.2 1 -2.12929 17.241215 6.767465 1 1.000000 4.601742e+07 0.517262 7 7986.708793 9513.291207
TIR242.tomostar 1067.452000 1817.876000 1058.151000 -32.95085 96.356806 142.137053 particles/TIR242/TIR242_70s_export_sub1_0000258_1.90A.mrc particles/TIR242/TIR242_70s_export_sub1_0000258_ctf_1.90A.mrc 1 1 242 101.815162 243.208268 9.3 8.8 0.6 8.2 1 2.782215 18.585465 -11.81454 1 1.000000 4.602257e+07 0.345561 4 8013.69588 9486.30412
TIR242.tomostar 1338.157000 2931.051000 1046.665000 -142.90349 94.175606 -4.81090 particles/TIR242/TIR242_70s_export_sub1_0000259_1.90A.mrc particles/TIR242/TIR242_70s_export_sub1_0000259_ctf_1.90A.mrc 2 1 242 106.289766 243.208268 9.3 8.8 0.6 8.2 1 0.696965 2.596965 -1.94404 1 1.000000 4.603650e+07 0.463244 5 8065.12983 9434.87017
TIR242.tomostar 2229.212000 3265.902000 1478.405000 104.059787 93.828732 -75.96292 particles/TIR242/TIR242_70s_export_sub1_0000260_1.90A.mrc particles/TIR242/TIR242_70s_export_sub1_0000260_ctf_1.90A.mrc 2 1 242 108.080781 243.208268 9.3 8.8 0.6 8.2 1 8.111715 7.926465 -15.42929 1 1.000000 4.600455e+07 0.672569 3 8234.43028 9265.56972
TIR242.tomostar 1877.185000 2130.517000 1164.691000 108.082327 20.882909 115.140378 particles/TIR242/TIR242_70s_export_sub1_0000261_1.90A.mrc particles/TIR242/TIR242_70s_export_sub1_0000261_ctf_1.90A.mrc 2 1 242 58.081188 243.208268 9.3 8.8 0.6 8.2 1 3.200215 4.682215 -13.71454 1 1.000000 4.605595e+07 0.240469 2 8167.54515 9332.45485
TIR242.tomostar 1301.129000 3477.108000 987.721600 177.454799 78.671213 157.906373 particles/TIR242/TIR242_70s_export_sub1_0000262_1.90A.mrc particles/TIR242/TIR242_70s_export_sub1_0000262_ctf_1.90A.mrc 1 1 242 112.531647 243.208268 9.3 8.8 0.6 8.2 1 -16.58829 -6.90304 20.855965 1 1.000000 4.601167e+07 0.224745 6 8058.09451 9441.90549
TIR242.tomostar 1922.061000 2498.768000 1469.829000 18.711876 112.749570 116.512743 particles/TIR242/TIR242_70s_export_sub1_0000263_1.90A.mrc particles/TIR242/TIR242_70s_export_sub1_0000263_ctf_1.90A.mrc 1 1 242 114.922987 243.208268 9.3 8.8 0.6 8.2 1 -1.38829 2.596965 -0.22929 1 1.000000 4.600589e+07 0.396372 3 8176.07159 9323.92841
TIR242.tomostar 621.736900 2382.302000 1084.582000 -4.92154 158.221035 -142.65607 particles/TIR242/TIR242_70s_export_sub1_0000264_1.90A.mrc particles/TIR242/TIR242_70s_export_sub1_0000264_ctf_1.90A.mrc 2 1 242 74.141985 243.208268 9.3 8.8 0.6 8.2 1 7.926465 3.014965 -12.37029 1 1.000000 4.602895e+07 0.273096 4 7929.010011 9570.989989
TIR242.tomostar 1030.949000 2957.863000 1003.427000 115.078381 71.197338 55.991545 particles/TIR242/TIR242_70s_export_sub1_0000265_1.90A.mrc particles/TIR242/TIR242_70s_export_sub1_0000265_ctf_1.90A.mrc 1 1 242 117.974636 243.208268 9.3 8.8 0.6 8.2 1 13.441215 -5.55879 -17.14404 1 1.000000 4.602924e+07 0.241675 4 8006.76031 9493.23969
TIR242.tomostar 2475.099000 3770.956000 1178.266000 -128.97068 42.991050 -140.58480 particles/TIR242/TIR242_70s_export_sub1_0000266_1.90A.mrc particles/TIR242/TIR242_70s_export_sub1_0000266_ctf_1.90A.mrc 2 1 242 45.190852 243.208268 9.3 8.8 0.6 8.2 1 -2.68504 -1.38829 0.141215 1 1.000000 4.603111e+07 0.300098 3 8281.14881 9218.85119
TIR242.tomostar 1379.017000 3021.734000 1193.864000 -31.72055 96.355816 -130.44265 particles/TIR242/TIR242_70s_export_sub1_0000267_1.90A.mrc particles/TIR242/TIR242_70s_export_sub1_0000267_ctf_1.90A.mrc 1 1 242 115.148373 243.208268 9.3 8.8 0.6 8.2 1 3.570715 1.114965 -6.85554 1 1.000000 4.602063e+07 0.410086 1 8072.89323 9427.10677
TIR242.tomostar 1131.185000 3426.951000 1271.215000 -44.65186 84.034255 -36.56011 particles/TIR242/TIR242_70s_export_sub1_0000268_1.90A.mrc particles/TIR242/TIR242_70s_export_sub1_0000268_ctf_1.90A.mrc 2 1 242 75.851788 243.208268 9.3 8.8 0.6 8.2 1 7.185465 -9.17354 -4.02929 1 1.000000 4.602923e+07 0.276770 3 8025.80515 9474.19485
TIR242.tomostar 2487.314000 3034.178000 1271.444000 78.936996 37.663975 -82.58025 particles/TIR242/TIR242_70s_export_sub1_0000269_1.90A.mrc particles/TIR242/TIR242_70s_export_sub1_0000269_ctf_1.90A.mrc 1 1 242 43.334681 243.208268 9.3 8.8 0.6 8.2 1 0.882215 -17.32929 -31.37029 1 1.000000 4.601954e+07 0.686008 3 8283.46966 9216.53034
TIR242.tomostar 621.781100 1567.879000 1331.312000 136.070042 78.266381 -150.94008 particles/TIR242/TIR242_70s_export_sub1_0000270_1.90A.mrc particles/TIR242/TIR242_70s_export_sub1_0000270_ctf_1.90A.mrc 2 1 242 26.904726 243.208268 9.3 8.8 0.6 8.2 1 -4.21454 10.614965 2.596965 1 1.000000 4.603376e+07 0.387470 4 7929.018409 9570.981591
TIR242.tomostar 1828.337000 1942.092000 1588.171000 138.950029 97.998621 176.368559 particles/TIR242/TIR242_70s_export_sub1_0000271_1.90A.mrc particles/TIR242/TIR242_70s_export_sub1_0000271_ctf_1.90A.mrc 1 1 242 82.959118 243.208268 9.3 8.8 0.6 8.2 1 -1.75879 -16.21779 1.485465 1 1.000000 4.602370e+07 0.850692 1 8158.26403 9341.73597
TIR242.tomostar 2038.725000 3528.260000 2078.905000 -41.88098 124.707588 75.831860 particles/TIR242/TIR242_70s_export_sub1_0000272_1.90A.mrc particles/TIR242/TIR242_70s_export_sub1_0000272_ctf_1.90A.mrc 1 1 242 18.660354 243.208268 9.3 8.8 0.6 8.2 1 -5.74404 7.185465 2.459215 1 1.000000 4.600731e+07 0.357757 3 8198.23775 9301.76225
TIR242.tomostar 2182.798000 3250.233000 1590.027000 -7.23390 15.771917 -123.41767 particles/TIR242/TIR242_70s_export_sub1_0000273_1.90A.mrc particles/TIR242/TIR242_70s_export_sub1_0000273_ctf_1.90A.mrc 2 1 242 114.517457 243.208268 9.3 8.8 0.6 8.2 1 -8.19979 -14.50304 13.255965 1 1.000000 4.601094e+07 0.797022 4 8225.61162 9274.38838
TIR242.tomostar 1429.667000 2185.261000 1677.825000 89.518690 63.472686 -96.48334 particles/TIR242/TIR242_70s_export_sub1_0000274_1.90A.mrc particles/TIR242/TIR242_70s_export_sub1_0000274_ctf_1.90A.mrc 2 1 242 37.539290 243.208268 9.3 8.8 0.6 8.2 1 -16.40304 11.911715 16.870715 1 1.000000 4.602958e+07 0.511253 2 8082.51673 9417.48327
TIR242.tomostar 1646.085000 1852.450000 1721.137000 -79.17015 100.942504 35.184119 particles/TIR242/TIR242_70s_export_sub1_0000275_1.90A.mrc particles/TIR242/TIR242_70s_export_sub1_0000275_ctf_1.90A.mrc 1 1 242 44.114881 243.208268 9.3 8.8 0.6 8.2 1 -6.90304 5.285465 8.529715 1 1.000000 4.602254e+07 0.578567 4 8123.63615 9376.36385
TIR242.tomostar 1932.584000 2191.677000 1826.180000 -172.71633 144.714475 -163.28162 particles/TIR242/TIR242_70s_export_sub1_0000276_1.90A.mrc particles/TIR242/TIR242_70s_export_sub1_0000276_ctf_1.90A.mrc 2 1 242 54.093262 243.208268 9.3 8.8 0.6 8.2 1 4.729715 5.841215 -6.29979 1 1.000000 4.605897e+07 0.280848 5 8178.07096 9321.92904
TIR242.tomostar 744.126300 3171.742000 289.301700 -119.20526 69.379424 -179.86069 particles/TIR242/TIR242_70s_export_sub1_0000277_1.90A.mrc particles/TIR242/TIR242_70s_export_sub1_0000277_ctf_1.90A.mrc 1 1 242 37.540969 243.208268 9.3 8.8 0.6 8.2 1 -1.20304 -0.22929 6.629715 1 1.000000 4.605803e+07 0.446579 6 7952.263997 9547.736003
TIR242.tomostar 1571.868000 3648.780000 571.764800 79.410403 63.540876 -110.30978 particles/TIR242/TIR242_70s_export_sub1_0000278_1.90A.mrc particles/TIR242/TIR242_70s_export_sub1_0000278_ctf_1.90A.mrc 2 1 242 21.511411 243.208268 9.3 8.8 0.6 8.2 1 1.485465 -0.41454 2.782215 1 1.000000 4.599494e+07 0.291580 2 8109.53492 9390.46508
TIR242.tomostar 1413.384000 3484.845000 641.630600 100.566261 130.049068 -1.57581 particles/TIR242/TIR242_70s_export_sub1_0000279_1.90A.mrc particles/TIR242/TIR242_70s_export_sub1_0000279_ctf_1.90A.mrc 1 1 242 44.790800 243.208268 9.3 8.8 0.6 8.2 1 8.111715 5.470715 -11.99979 1 1.000000 4.600223e+07 0.174005 5 8079.42296 9420.57704
TIR242.tomostar 933.140000 2891.531000 812.309400 -129.92982 29.526393 17.888822 particles/TIR242/TIR242_70s_export_sub1_0000280_1.90A.mrc particles/TIR242/TIR242_70s_export_sub1_0000280_ctf_1.90A.mrc 2 1 242 101.037344 243.208268 9.3 8.8 0.6 8.2 1 -2.73254 11.541215 -11.07354 1 1.000000 4.601804e+07 0.633730 3 7988.1766 9511.8234
TIR242.tomostar 2123.497000 3335.029000 962.181100 35.246271 90.824757 96.571092 particles/TIR242/TIR242_70s_export_sub1_0000281_1.90A.mrc particles/TIR242/TIR242_70s_export_sub1_0000281_ctf_1.90A.mrc 1 1 242 34.393729 243.208268 9.3 8.8 0.6 8.2 1 -5.00304 -4.58504 1.670715 1 1.000000 4.603906e+07 0.485053 8 8214.34443 9285.65557
TIR242.tomostar 1925.002000 2042.547000 1612.767000 -92.88015 12.454821 44.052839 particles/TIR242/TIR242_70s_export_sub1_0000282_1.90A.mrc particles/TIR242/TIR242_70s_export_sub1_0000282_ctf_1.90A.mrc 1 1 242 88.066236 243.208268 9.3 8.8 0.6 8.2 1 3.941215 7.741215 -3.65879 1 1.000000 4.603212e+07 0.766359 3 8176.63038 9323.36962
TIR242.tomostar 903.821000 3525.908000 1169.823000 -117.01334 125.084125 -177.26914 particles/TIR242/TIR242_70s_export_sub1_0000283_1.90A.mrc particles/TIR242/TIR242_70s_export_sub1_0000283_ctf_1.90A.mrc 2 1 242 73.001012 243.208268 9.3 8.8 0.6 8.2 1 -12.37029 -13.71454 6.211715 1 1.000000 4.602414e+07 0.500750 1 7982.60599 9517.39401
TIR242.tomostar 1867.509000 3028.577000 2052.063000 54.617319 64.005548 -86.62144 particles/TIR242/TIR242_70s_export_sub1_0000284_1.90A.mrc particles/TIR242/TIR242_70s_export_sub1_0000284_ctf_1.90A.mrc 2 1 242 13.586663 243.208268 9.3 8.8 0.6 8.2 1 13.070715 3.385465 10.196965 1 1.000000 4.599770e+07 0.158343 6 8165.70671 9334.29329
TIR242.tomostar 2096.058000 2741.730000 1993.347000 -138.52342 79.485523 92.577878 particles/TIR242/TIR242_70s_export_sub1_0000285_1.90A.mrc particles/TIR242/TIR242_70s_export_sub1_0000285_ctf_1.90A.mrc 2 1 242 43.756295 243.208268 9.3 8.8 0.6 8.2 1 1.670715 -0.22929 2.644465 1 1.000000 4.605101e+07 0.828747 1 8209.13102 9290.86898
TIR242.tomostar 2697.271000 3173.599000 1227.351000 91.664664 95.382027 -98.70007 particles/TIR242/TIR242_70s_export_sub1_0000286_1.90A.mrc particles/TIR242/TIR242_70s_export_sub1_0000286_ctf_1.90A.mrc 2 1 242 23.325535 243.208268 9.3 8.8 0.6 8.2 1 7.555965 5.470715 4.544465 1 1.000000 4.601741e+07 0.369256 4 8323.36149 9176.63851
TIR242.tomostar 2301.890000 3108.331000 1210.818000 -134.28029 153.132949 171.992340 particles/TIR242/TIR242_70s_export_sub1_0000287_1.90A.mrc particles/TIR242/TIR242_70s_export_sub1_0000287_ctf_1.90A.mrc 1 1 242 51.935497 243.208268 9.3 8.8 0.6 8.2 1 -0.04404 -6.90304 -6.29979 1 1.000000 4.604066e+07 0.435448 4 8248.2391 9251.7609
TIR242.tomostar 2654.911000 3802.660000 1201.464000 159.816047 158.295341 129.822304 particles/TIR242/TIR242_70s_export_sub1_0000288_1.90A.mrc particles/TIR242/TIR242_70s_export_sub1_0000288_ctf_1.90A.mrc 2 1 242 33.131078 243.208268 9.3 8.8 0.6 8.2 1 0.141215 -11.62929 16.314965 1 1.000000 4.603670e+07 0.868848 8 8315.31309 9184.68691
TIR242.tomostar 1214.831000 2084.323000 1399.135000 -54.41563 78.534422 133.489616 particles/TIR242/TIR242_70s_export_sub1_0000289_1.90A.mrc particles/TIR242/TIR242_70s_export_sub1_0000289_ctf_1.90A.mrc 1 1 242 66.085867 243.208268 9.3 8.8 0.6 8.2 1 3.385465 -2.91779 -0.22929 1 1.000000 4.605552e+07 0.374218 8 8041.69789 9458.30211
TIR242.tomostar 935.250000 3817.528000 1336.536000 123.632992 114.017493 -74.43416 particles/TIR242/TIR242_70s_export_sub1_0000290_1.90A.mrc particles/TIR242/TIR242_70s_export_sub1_0000290_ctf_1.90A.mrc 2 1 242 46.806861 243.208268 9.3 8.8 0.6 8.2 1 2.041215 2.226465 -4.95554 1 1.000000 4.600743e+07 0.472822 3 7988.5775 9511.4225
TIR242.tomostar 1303.153000 1767.185000 1310.172000 29.182101 90.596037 46.891325 particles/TIR242/TIR242_70s_export_sub1_0000291_1.90A.mrc particles/TIR242/TIR242_70s_export_sub1_0000291_ctf_1.90A.mrc 1 1 242 84.736722 243.208268 9.3 8.8 0.6 8.2 1 -6.53254 5.470715 11.170715 1 1.000000 4.603313e+07 0.602637 2 8058.47907 9441.52093
TIR242.tomostar 1892.827000 2268.672000 1297.958000 -36.88244 118.987629 -103.59311 particles/TIR242/TIR242_70s_export_sub1_0000292_1.90A.mrc particles/TIR242/TIR242_70s_export_sub1_0000292_ctf_1.90A.mrc 2 1 242 82.643962 243.208268 9.3 8.8 0.6 8.2 1 -0.22929 -8.80304 2.459215 1 1.000000 4.603800e+07 0.551635 12 8170.51713 9329.48287
TIR242.tomostar 2665.997000 3172.184000 1291.485000 40.866686 138.955094 106.378440 particles/TIR242/TIR242_70s_export_sub1_0000293_1.90A.mrc particles/TIR242/TIR242_70s_export_sub1_0000293_ctf_1.90A.mrc 1 1 242 36.422085 243.208268 9.3 8.8 0.6 8.2 1 -0.78504 1.114965 -4.21454 1 1.000000 4.601865e+07 0.760207 1 8317.41943 9182.58057
TIR242.tomostar 2254.197000 3189.026000 2005.664000 104.985709 20.228421 -174.32371 particles/TIR242/TIR242_70s_export_sub1_0000294_1.90A.mrc particles/TIR242/TIR242_70s_export_sub1_0000294_ctf_1.90A.mrc 1 1 242 51.973139 243.208268 9.3 8.8 0.6 8.2 1 9.826465 11.170715 1.670715 1 1.000000 4.602257e+07 0.464502 2 8239.17743 9260.82257
TIR242.tomostar 857.156900 2961.214000 1332.275000 -82.33626 159.875214 171.049883 particles/TIR242/TIR242_70s_export_sub1_0000295_1.90A.mrc particles/TIR242/TIR242_70s_export_sub1_0000295_ctf_1.90A.mrc 2 1 242 47.562103 243.208268 9.3 8.8 0.6 8.2 1 -13.52929 0.511715 15.526465 1 1.000000 4.602095e+07 0.374313 4 7973.739811 9526.260189
TIR242.tomostar 1194.843000 2459.813000 1439.327000 -37.59004 134.529433 56.148135 particles/TIR242/TIR242_70s_export_sub1_0000296_1.90A.mrc particles/TIR242/TIR242_70s_export_sub1_0000296_ctf_1.90A.mrc 2 1 242 62.084615 243.208268 9.3 8.8 0.6 8.2 1 1.067465 1.114965 -2.12929 1 1.000000 4.604244e+07 0.217844 5 8037.90017 9462.09983
TIR242.tomostar 2379.404000 2259.973000 1489.818000 139.170769 14.080018 147.950604 particles/TIR242/TIR242_70s_export_sub1_0000297_1.90A.mrc particles/TIR242/TIR242_70s_export_sub1_0000297_ctf_1.90A.mrc 1 1 242 72.453718 243.208268 9.3 8.8 0.6 8.2 1 3.570715 2.226465 0.559215 1 1.000000 4.604296e+07 0.407318 2 8262.96676 9237.03324
TIR242.tomostar 1548.662000 2692.331000 1587.991000 19.732636 6.409396 65.775866 particles/TIR242/TIR242_70s_export_sub1_0000298_1.90A.mrc particles/TIR242/TIR242_70s_export_sub1_0000298_ctf_1.90A.mrc 2 1 242 67.314786 243.208268 9.3 8.8 0.6 8.2 1 -0.22929 -2.68504 -3.24079 1 1.000000 4.603647e+07 0.744607 1 8105.12578 9394.87422
TIR242.tomostar 1155.414000 1676.524000 1509.383000 -22.65946 15.224505 -175.12818 particles/TIR242/TIR242_70s_export_sub1_0000299_1.90A.mrc particles/TIR242/TIR242_70s_export_sub1_0000299_ctf_1.90A.mrc 1 1 242 38.466851 243.208268 9.3 8.8 0.6 8.2 1 -1.20304 1.485465 -1.75879 1 1.000000 4.604293e+07 0.542321 2 8030.40866 9469.59134
TIR242.tomostar 2470.515000 3280.146000 1676.163000 153.218637 60.077228 146.029374 particles/TIR242/TIR242_70s_export_sub1_0000300_1.90A.mrc particles/TIR242/TIR242_70s_export_sub1_0000300_ctf_1.90A.mrc 2 1 242 120.640037 243.208268 9.3 8.8 0.6 8.2 1 -12.41779 5.470715 10.614965 1 1.000000 4.604493e+07 0.550393 1 8280.27785 9219.72215
TIR242.tomostar 2440.979000 2821.825000 1706.404000 127.520947 152.279122 -141.06494 particles/TIR242/TIR242_70s_export_sub1_0000301_1.90A.mrc particles/TIR242/TIR242_70s_export_sub1_0000301_ctf_1.90A.mrc 1 1 242 112.499475 243.208268 9.3 8.8 0.6 8.2 1 -4.21454 2.226465 7.741215 1 1.000000 4.602315e+07 0.467864 3 8274.66601 9225.33399
TIR242.tomostar 2018.857000 2579.179000 1691.681000 40.525197 85.154178 -45.81819 particles/TIR242/TIR242_70s_export_sub1_0000302_1.90A.mrc particles/TIR242/TIR242_70s_export_sub1_0000302_ctf_1.90A.mrc 2 1 242 87.964507 243.208268 9.3 8.8 0.6 8.2 1 2.226465 -1.75879 13.070715 1 1.000000 4.603977e+07 0.204411 4 8194.46283 9305.53717
TIR242.tomostar 2438.694000 3422.461000 1817.806000 121.995676 41.025510 118.775024 particles/TIR242/TIR242_70s_export_sub1_0000303_1.90A.mrc particles/TIR242/TIR242_70s_export_sub1_0000303_ctf_1.90A.mrc 1 1 242 97.589132 243.208268 9.3 8.8 0.6 8.2 1 1.670715 1.300215 -5.14079 1 1.000000 4.604433e+07 0.810771 3 8274.23186 9225.76814
TIR242.tomostar 602.696400 1431.707000 1323.522000 -46.30133 137.787806 124.956280 particles/TIR242/TIR242_70s_export_sub1_0000304_1.90A.mrc particles/TIR242/TIR242_70s_export_sub1_0000304_ctf_1.90A.mrc 1 1 242 29.427954 243.208268 9.3 8.8 0.6 8.2 1 7.000215 1.670715 6.767465 1 1.000000 4.602308e+07 0.372957 6 7925.392316 9574.607684
TIR242.tomostar 947.825800 3430.840000 726.515300 143.100912 140.840415 -66.23425 particles/TIR242/TIR242_70s_export_sub1_0000305_1.90A.mrc particles/TIR242/TIR242_70s_export_sub1_0000305_ctf_1.90A.mrc 2 1 242 98.934194 243.208268 9.3 8.8 0.6 8.2 1 -0.22929 1.670715 2.226465 1 1.000000 4.600149e+07 0.786402 2 7990.966902 9509.033098
TIR242.tomostar 2045.536000 1976.727000 1390.262000 -0.07775 44.228222 -121.81643 particles/TIR242/TIR242_70s_export_sub1_0000306_1.90A.mrc particles/TIR242/TIR242_70s_export_sub1_0000306_ctf_1.90A.mrc 1 1 242 77.007050 243.208268 9.3 8.8 0.6 8.2 1 -0.04404 -0.59979 -17.51454 1 1.000000 4.602979e+07 0.432814 2 8199.53184 9300.46816
TIR242.tomostar 2326.263000 3186.947000 1868.065000 -165.92420 116.277464 71.097791 particles/TIR242/TIR242_70s_export_sub1_0000307_1.90A.mrc particles/TIR242/TIR242_70s_export_sub1_0000307_ctf_1.90A.mrc 1 1 242 81.281105 243.208268 9.3 8.8 0.6 8.2 1 -0.59979 0.696965 14.785465 1 1.000000 4.602522e+07 0.441492 3 8252.86997 9247.13003
TIR242.tomostar 1978.448000 2390.906000 2075.054000 54.638282 152.834836 -87.16657 particles/TIR242/TIR242_70s_export_sub1_0000308_1.90A.mrc particles/TIR242/TIR242_70s_export_sub1_0000308_ctf_1.90A.mrc 1 1 242 17.715243 243.208268 9.3 8.8 0.6 8.2 1 2.041215 -17.51454 1.670715 1 1.000000 4.599046e+07 0.306049 5 8186.7851200000005 9313.21488
TIR242.tomostar 490.178100 2945.550000 587.931000 -1.31630 65.944088 7.443437 particles/TIR242/TIR242_70s_export_sub1_0000309_1.90A.mrc particles/TIR242/TIR242_70s_export_sub1_0000309_ctf_1.90A.mrc 2 1 242 103.277880 243.208268 9.3 8.8 0.6 8.2 1 7.185465 -4.58504 12.096965 1 1.000000 4.607692e+07 0.608687 1 7904.013839 9595.986161
TIR242.tomostar 357.189100 2865.559000 686.371600 69.174181 146.033929 -85.04717 particles/TIR242/TIR242_70s_export_sub1_0000310_1.90A.mrc particles/TIR242/TIR242_70s_export_sub1_0000310_ctf_1.90A.mrc 1 1 242 114.316288 243.208268 9.3 8.8 0.6 8.2 1 7.741215 9.270715 -13.15879 1 1.000000 4.610417e+07 0.415261 3 7878.745929 9621.254071
TIR242.tomostar 709.118400 3486.686000 699.407400 -93.82797 59.140346 -138.00497 particles/TIR242/TIR242_70s_export_sub1_0000311_1.90A.mrc particles/TIR242/TIR242_70s_export_sub1_0000311_ctf_1.90A.mrc 2 1 242 115.910560 243.208268 9.3 8.8 0.6 8.2 1 -0.41454 -0.22929 -2.91779 1 1.000000 4.601335e+07 0.421386 1 7945.612496 9554.387504
TIR242.tomostar 404.021400 1812.135000 790.510000 155.944608 44.689781 -176.12423 particles/TIR242/TIR242_70s_export_sub1_0000312_1.90A.mrc particles/TIR242/TIR242_70s_export_sub1_0000312_ctf_1.90A.mrc 1 1 242 99.573842 243.208268 9.3 8.8 0.6 8.2 1 7.185465 -1.57354 -7.82929 1 1.000000 4.610315e+07 0.234051 4 7887.644066 9612.355934
TIR242.tomostar 2390.164000 2739.780000 1268.474000 -19.69070 78.122597 -62.02115 particles/TIR242/TIR242_70s_export_sub1_0000313_1.90A.mrc particles/TIR242/TIR242_70s_export_sub1_0000313_ctf_1.90A.mrc 2 1 242 43.744456 243.208268 9.3 8.8 0.6 8.2 1 0.696965 -0.22929 4.914965 1 1.000000 4.602188e+07 0.221921 6 8265.01116 9234.98884
TIR242.tomostar 1318.606000 1948.387000 1259.478000 75.977557 66.091289 -98.00192 particles/TIR242/TIR242_70s_export_sub1_0000314_1.90A.mrc particles/TIR242/TIR242_70s_export_sub1_0000314_ctf_1.90A.mrc 1 1 242 96.951563 243.208268 9.3 8.8 0.6 8.2 1 -3.47354 0.141215 -1.15554 1 1.000000 4.602576e+07 0.785772 4 8061.41514 9438.58486
TIR242.tomostar 1103.132000 2740.218000 1506.120000 59.494120 163.360334 -154.42116 particles/TIR242/TIR242_70s_export_sub1_0000315_1.90A.mrc particles/TIR242/TIR242_70s_export_sub1_0000315_ctf_1.90A.mrc 2 1 242 43.265596 243.208268 9.3 8.8 0.6 8.2 1 -5.00304 7.555965 4.729715 1 1.000000 4.602815e+07 0.204891 3 8020.47508 9479.52492
TIR242.tomostar 2189.946000 3630.693000 2034.892000 131.819835 106.470332 -26.61004 particles/TIR242/TIR242_70s_export_sub1_0000316_1.90A.mrc particles/TIR242/TIR242_70s_export_sub1_0000316_ctf_1.90A.mrc 2 1 242 38.118795 243.208268 9.3 8.8 0.6 8.2 1 -5.92929 -9.72929 0.744465 1 1.000000 4.603921e+07 0.178671 7 8226.96974 9273.03026
TIR242.tomostar 1185.142000 1958.946000 1645.915000 91.997961 153.451558 -140.52530 particles/TIR242/TIR242_70s_export_sub1_0000317_1.90A.mrc particles/TIR242/TIR242_70s_export_sub1_0000317_ctf_1.90A.mrc 1 1 242 20.221719 243.208268 9.3 8.8 0.6 8.2 1 6.396965 9.826465 -16.95879 1 1.000000 4.602541e+07 0.694084 3 8036.05698 9463.94302
TIR242.tomostar 1388.353000 2180.219000 1778.424000 107.117764 52.198385 163.196229 particles/TIR242/TIR242_70s_export_sub1_0000318_1.90A.mrc particles/TIR242/TIR242_70s_export_sub1_0000318_ctf_1.90A.mrc 1 1 242 16.915369 243.208268 9.3 8.8 0.6 8.2 1 2.782215 2.226465 -21.31454 1 1.000000 4.600157e+07 0.186684 11 8074.66707 9425.33293
TIR242.tomostar 1736.884000 2605.702000 1860.318000 -44.83894 73.836863 -43.23743 particles/TIR242/TIR242_70s_export_sub1_0000319_1.90A.mrc particles/TIR242/TIR242_70s_export_sub1_0000319_ctf_1.90A.mrc 2 1 242 35.997898 243.208268 9.3 8.8 0.6 8.2 1 -0.59979 0.882215 7.000215 1 1.000000 4.606309e+07 0.712257 2 8140.88796 9359.11204
TIR242.tomostar 1084.113000 1837.599000 861.913100 64.355565 77.861704 99.822581 particles/TIR242/TIR242_70s_export_sub1_0000320_1.90A.mrc particles/TIR242/TIR242_70s_export_sub1_0000320_ctf_1.90A.mrc 1 1 242 68.044729 243.208268 9.3 8.8 0.6 8.2 1 -0.59979 -0.78504 -5.37354 1 1.000000 4.601846e+07 0.586538 3 8016.86147 9483.13853
TIR242.tomostar 491.856800 2789.165000 963.020600 -118.39293 84.661610 39.978793 particles/TIR242/TIR242_70s_export_sub1_0000321_1.90A.mrc particles/TIR242/TIR242_70s_export_sub1_0000321_ctf_1.90A.mrc 2 1 242 80.854847 243.208268 9.3 8.8 0.6 8.2 1 2.226465 1.300215 1.300215 1 1.000000 4.602414e+07 0.624181 3 7904.332792 9595.667208
TIR242.tomostar 530.092700 3573.628000 1123.545000 -48.60765 34.930541 -99.78939 particles/TIR242/TIR242_70s_export_sub1_0000322_1.90A.mrc particles/TIR242/TIR242_70s_export_sub1_0000322_ctf_1.90A.mrc 1 1 242 48.159958 243.208268 9.3 8.8 0.6 8.2 1 -4.81779 14.785465 5.100215 1 1.000000 4.601434e+07 0.400060 5 7911.597613 9588.402387
TIR242.tomostar 2718.216000 3554.219000 1226.727000 36.341167 167.939112 178.639638 particles/TIR242/TIR242_70s_export_sub1_0000323_1.90A.mrc particles/TIR242/TIR242_70s_export_sub1_0000323_ctf_1.90A.mrc 2 1 242 30.202211 243.208268 9.3 8.8 0.6 8.2 1 2.041215 0.511715 -2.12929 1 1.000000 4.603899e+07 0.660839 3 8327.34104 9172.65896
TIR242.tomostar 912.588900 3399.749000 1315.664000 -113.80485 97.666928 -9.23655 particles/TIR242/TIR242_70s_export_sub1_0000324_1.90A.mrc particles/TIR242/TIR242_70s_export_sub1_0000324_ctf_1.90A.mrc 1 1 242 49.350637 243.208268 9.3 8.8 0.6 8.2 1 -6.71779 16.685465 12.700215 1 1.000000 4.601582e+07 0.466449 7 7984.271891 9515.728109
TIR242.tomostar 1709.660000 2479.112000 1414.459000 -17.45022 15.037472 144.532504 particles/TIR242/TIR242_70s_export_sub1_0000325_1.90A.mrc particles/TIR242/TIR242_70s_export_sub1_0000325_ctf_1.90A.mrc 2 1 242 109.074522 243.208268 9.3 8.8 0.6 8.2 1 -4.02929 -1.38829 4.311715 1 1.000000 4.604921e+07 0.552708 8 8135.7154 9364.2846
TIR242.tomostar 2374.226000 3809.948000 1765.158000 76.054453 126.310250 -131.76434 particles/TIR242/TIR242_70s_export_sub1_0000326_1.90A.mrc particles/TIR242/TIR242_70s_export_sub1_0000326_ctf_1.90A.mrc 2 1 242 95.827962 243.208268 9.3 8.8 0.6 8.2 1 0.511715 1.855965 -0.22929 1 1.000000 4.602246e+07 0.339548 2 8261.98294 9238.01706
TIR242.tomostar 945.668500 2253.416000 1579.948000 -152.04666 91.792449 138.263313 particles/TIR242/TIR242_70s_export_sub1_0000327_1.90A.mrc particles/TIR242/TIR242_70s_export_sub1_0000327_ctf_1.90A.mrc 2 1 242 15.006800 243.208268 9.3 8.8 0.6 8.2 1 -8.01454 -6.90304 4.914965 1 1.000000 4.599490e+07 0.776364 1 7990.557015 9509.442985
TIR242.tomostar 1702.190000 3556.256000 1942.463000 134.471405 93.868258 -147.07345 particles/TIR242/TIR242_70s_export_sub1_0000328_1.90A.mrc particles/TIR242/TIR242_70s_export_sub1_0000328_ctf_1.90A.mrc 1 1 242 12.102023 243.208268 9.3 8.8 0.6 8.2 1 3.755965 2.041215 -7.82929 1 1.000000 4.601565e+07 0.269589 2 8134.2961 9365.7039
TIR242.tomostar 1368.708000 1708.290000 1446.766000 -19.70181 59.313692 36.537625 particles/TIR242/TIR242_70s_export_sub1_0000329_1.90A.mrc particles/TIR242/TIR242_70s_export_sub1_0000329_ctf_1.90A.mrc 1 1 242 66.471175 243.208268 9.3 8.8 0.6 8.2 1 -8.80304 -5.00304 25.396965 1 1.000000 4.604967e+07 0.513444 3 8070.93452 9429.06548
TIR242.tomostar 1020.779000 3528.265000 377.831200 -158.18887 109.472327 -0.25879 particles/TIR242/TIR242_70s_export_sub1_0000330_1.90A.mrc particles/TIR242/TIR242_70s_export_sub1_0000330_ctf_1.90A.mrc 2 1 242 35.410976 243.208268 9.3 8.8 0.6 8.2 1 10.985465 12.885465 -8.61779 1 1.000000 4.599883e+07 0.349656 10 8004.82801 9495.17199
TIR242.tomostar 1169.641000 3822.347000 566.605800 143.580690 124.750907 122.808808 particles/TIR242/TIR242_70s_export_sub1_0000331_1.90A.mrc particles/TIR242/TIR242_70s_export_sub1_0000331_ctf_1.90A.mrc 1 1 242 58.209637 243.208268 9.3 8.8 0.6 8.2 1 -5.55879 0.696965 0.141215 1 1.000000 4.602895e+07 0.402591 2 8033.11179 9466.88821
TIR242.tomostar 1441.568000 2684.233000 749.127900 104.950485 85.766089 -48.77513 particles/TIR242/TIR242_70s_export_sub1_0000332_1.90A.mrc particles/TIR242/TIR242_70s_export_sub1_0000332_ctf_1.90A.mrc 2 1 242 41.011064 243.208268 9.3 8.8 0.6 8.2 1 1.300215 0.929715 3.755965 1 1.000000 4.601060e+07 0.842964 2 8084.77792 9415.22208
TIR242.tomostar 695.394200 3362.927000 918.196800 42.849397 53.327458 39.946171 particles/TIR242/TIR242_70s_export_sub1_0000333_1.90A.mrc particles/TIR242/TIR242_70s_export_sub1_0000333_ctf_1.90A.mrc 1 1 242 97.689684 243.208268 9.3 8.8 0.6 8.2 1 3.200215 -0.78504 -10.70304 1 1.000000 4.602529e+07 0.501877 2 7943.004898 9556.995102
TIR242.tomostar 1488.897000 2443.652000 1054.795000 128.729745 136.724411 -70.93801 particles/TIR242/TIR242_70s_export_sub1_0000334_1.90A.mrc particles/TIR242/TIR242_70s_export_sub1_0000334_ctf_1.90A.mrc 2 1 242 81.615728 243.208268 9.3 8.8 0.6 8.2 1 4.914965 4.682215 -13.34404 1 1.000000 4.604081e+07 0.954790 1 8093.77043 9406.22957
TIR242.tomostar 1538.589000 2580.438000 1526.194000 56.861047 33.888324 -112.92276 particles/TIR242/TIR242_70s_export_sub1_0000335_1.90A.mrc particles/TIR242/TIR242_70s_export_sub1_0000335_ctf_1.90A.mrc 1 1 242 76.423644 243.208268 9.3 8.8 0.6 8.2 1 5.285465 0.326465 -5.18829 1 1.000000 4.603949e+07 0.341956 4 8103.21191 9396.78809
TIR242.tomostar 1515.500000 3309.195000 1555.889000 -73.17575 112.482883 -37.00031 particles/TIR242/TIR242_70s_export_sub1_0000336_1.90A.mrc particles/TIR242/TIR242_70s_export_sub1_0000336_ctf_1.90A.mrc 1 1 242 61.803018 243.208268 9.3 8.8 0.6 8.2 1 -2.68504 3.385465 2.596965 1 1.000000 4.600360e+07 0.826631 3 8098.825 9401.175
TIR242.tomostar 2192.381000 2887.913000 1699.778000 -69.65216 60.570991 -151.48905 particles/TIR242/TIR242_70s_export_sub1_0000337_1.90A.mrc particles/TIR242/TIR242_70s_export_sub1_0000337_ctf_1.90A.mrc 2 1 242 102.678745 243.208268 9.3 8.8 0.6 8.2 1 -1.20304 0.141215 0.141215 1 1.000000 4.601273e+07 0.333947 4 8227.43239 9272.56761
TIR242.tomostar 2588.079000 2469.141000 1508.355000 165.764006 91.650704 -80.47036 particles/TIR242/TIR242_70s_export_sub1_0000338_1.90A.mrc particles/TIR242/TIR242_70s_export_sub1_0000338_ctf_1.90A.mrc 2 1 242 61.768956 243.208268 9.3 8.8 0.6 8.2 1 -0.59979 1.300215 -5.37354 1 1.000000 4.604118e+07 0.484354 2 8302.61501 9197.38499
TIR242.tomostar 2087.973000 2366.802000 1778.698000 87.711752 93.953834 -6.70769 particles/TIR242/TIR242_70s_export_sub1_0000339_1.90A.mrc particles/TIR242/TIR242_70s_export_sub1_0000339_ctf_1.90A.mrc 1 1 242 76.976084 243.208268 9.3 8.8 0.6 8.2 1 2.596965 -1.94404 -6.67029 1 1.000000 4.602638e+07 0.579739 5 8207.59487 9292.40513
TIR242.tomostar 1960.730000 2518.280000 1884.461000 114.757170 111.498425 -152.13508 particles/TIR242/TIR242_70s_export_sub1_0000340_1.90A.mrc particles/TIR242/TIR242_70s_export_sub1_0000340_ctf_1.90A.mrc 1 1 242 50.047769 243.208268 9.3 8.8 0.6 8.2 1 -0.22929 1.855965 -3.28829 1 1.000000 4.602985e+07 0.832038 4 8183.4187 9316.5813
TIR242.tomostar 799.773100 2579.174000 432.243300 -102.45364 146.751182 -60.49059 particles/TIR242/TIR242_70s_export_sub1_0000341_1.90A.mrc particles/TIR242/TIR242_70s_export_sub1_0000341_ctf_1.90A.mrc 2 1 242 40.904605 243.208268 9.3 8.8 0.6 8.2 1 -9.35879 7.370715 27.667465 1 1.000000 4.604355e+07 0.886378 4 7962.836889 9537.163111
TIR242.tomostar 492.870500 3352.307000 557.151100 34.710156 100.887876 -146.59322 particles/TIR242/TIR242_70s_export_sub1_0000342_1.90A.mrc particles/TIR242/TIR242_70s_export_sub1_0000342_ctf_1.90A.mrc 1 1 242 106.350586 243.208268 9.3 8.8 0.6 8.2 1 1.300215 -4.21454 1.067465 1 1.000000 4.606924e+07 0.363254 5 7904.525395 9595.474605
TIR242.tomostar 1332.533000 1787.309000 795.562600 -60.17684 15.629933 80.843794 particles/TIR242/TIR242_70s_export_sub1_0000343_1.90A.mrc particles/TIR242/TIR242_70s_export_sub1_0000343_ctf_1.90A.mrc 2 1 242 34.271209 243.208268 9.3 8.8 0.6 8.2 1 -14.87354 -8.19979 -8.94079 1 1.000000 4.601264e+07 0.664809 5 8064.06127 9435.93873
TIR242.tomostar 436.642800 3851.556000 805.947400 -23.26481 27.506014 138.764886 particles/TIR242/TIR242_70s_export_sub1_0000344_1.90A.mrc particles/TIR242/TIR242_70s_export_sub1_0000344_ctf_1.90A.mrc 1 1 242 92.819526 243.208268 9.3 8.8 0.6 8.2 1 -7.82929 -7.27354 -4.81779 1 1.000000 4.598431e+07 0.503160 4 7893.842132 9606.157868
TIR242.tomostar 840.201000 3687.790000 831.015300 161.039906 52.631504 152.718681 particles/TIR242/TIR242_70s_export_sub1_0000345_1.90A.mrc particles/TIR242/TIR242_70s_export_sub1_0000345_ctf_1.90A.mrc 2 1 242 124.160894 243.208268 9.3 8.8 0.6 8.2 1 4.496965 0.696965 -5.55879 1 1.000000 4.597538e+07 0.889687 2 7970.51819 9529.48181
TIR242.tomostar 791.258400 1461.355000 951.277400 77.414665 103.229320 112.354697 particles/TIR242/TIR242_70s_export_sub1_0000346_1.90A.mrc particles/TIR242/TIR242_70s_export_sub1_0000346_ctf_1.90A.mrc 1 1 242 102.090800 243.208268 9.3 8.8 0.6 8.2 1 -2.87029 0.326465 0.326465 1 1.000000 4.602344e+07 0.207459 3 7961.219096 9538.780904
TIR242.tomostar 2061.215000 1838.574000 1167.283000 157.858814 82.372699 -110.83354 particles/TIR242/TIR242_70s_export_sub1_0000347_1.90A.mrc particles/TIR242/TIR242_70s_export_sub1_0000347_ctf_1.90A.mrc 2 1 242 34.768168 243.208268 9.3 8.8 0.6 8.2 1 1.485465 -2.91779 -7.45879 1 1.000000 4.601656e+07 0.467824 9 8202.51085 9297.48915
TIR242.tomostar 1637.686000 3724.187000 1732.014000 63.375742 166.867108 8.975027 particles/TIR242/TIR242_70s_export_sub1_0000348_1.90A.mrc particles/TIR242/TIR242_70s_export_sub1_0000348_ctf_1.90A.mrc 2 1 242 41.197140 243.208268 9.3 8.8 0.6 8.2 1 8.714965 -9.35879 -31.60304 1 1.000000 4.601888e+07 0.665166 2 8122.04034 9377.95966
TIR243.tomostar 1876.736000 2969.803000 1102.856000 178.999803 25.044765 -178.18686 particles/TIR243/TIR243_70s_export_sub1_0000000_1.90A.mrc particles/TIR243/TIR243_70s_export_sub1_0000000_ctf_1.90A.mrc 2 1 243 27.164101 202.897864 10.6 4.5 0.6 3.9 1 2.041215 -2.91779 -0.59979 1 1.000000 4.592454e+07 0.841482 4 3867.45984 10632.54016
TIR243.tomostar 1059.173000 2886.929000 1074.434000 15.636813 114.295145 29.446936 particles/TIR243/TIR243_70s_export_sub1_0000001_1.90A.mrc particles/TIR243/TIR243_70s_export_sub1_0000001_ctf_1.90A.mrc 1 1 243 85.740520 202.897864 10.6 4.5 0.6 3.9 1 -5.00304 0.511715 -4.21454 1 1.000000 4.590491e+07 0.730915 1 3712.12287 10787.87713
TIR243.tomostar 858.051100 1740.722000 1168.469000 164.278971 69.977740 -101.09903 particles/TIR243/TIR243_70s_export_sub1_0000002_1.90A.mrc particles/TIR243/TIR243_70s_export_sub1_0000002_ctf_1.90A.mrc 1 1 243 49.637098 202.897864 10.6 4.5 0.6 3.9 1 -0.04404 -1.20304 -7.45879 1 1.000000 4.593222e+07 0.184427 4 3673.909709 10826.090291
TIR243.tomostar 1715.637000 3127.679000 1133.212000 144.917115 109.383865 -40.65801 particles/TIR243/TIR243_70s_export_sub1_0000003_1.90A.mrc particles/TIR243/TIR243_70s_export_sub1_0000003_ctf_1.90A.mrc 2 1 243 45.749299 202.897864 10.6 4.5 0.6 3.9 1 7.370715 -7.82929 13.626465 1 1.000000 4.592420e+07 0.342935 1 3836.85103 10663.14897
TIR243.tomostar 934.832600 2255.252000 1233.238000 57.534201 47.144365 6.052825 particles/TIR243/TIR243_70s_export_sub1_0000004_1.90A.mrc particles/TIR243/TIR243_70s_export_sub1_0000004_ctf_1.90A.mrc 2 1 243 47.985873 202.897864 10.6 4.5 0.6 3.9 1 0.511715 -16.77354 -12.37029 1 1.000000 4.595254e+07 0.282625 3 3688.498194 10811.501806
TIR243.tomostar 1757.766000 375.706100 1101.693000 -43.75136 104.337946 95.276468 particles/TIR243/TIR243_70s_export_sub1_0000005_1.90A.mrc particles/TIR243/TIR243_70s_export_sub1_0000005_ctf_1.90A.mrc 1 1 243 47.709799 202.897864 10.6 4.5 0.6 3.9 1 5.841215 -2.68504 -6.48504 1 1.000000 4.590987e+07 0.585906 9 3844.85554 10655.14446
TIR243.tomostar 1312.696000 1842.965000 1042.418000 -58.14579 136.033991 -142.57002 particles/TIR243/TIR243_70s_export_sub1_0000006_1.90A.mrc particles/TIR243/TIR243_70s_export_sub1_0000006_ctf_1.90A.mrc 1 1 243 69.825154 202.897864 10.6 4.5 0.6 3.9 1 2.226465 -2.91779 -2.12929 1 1.000000 4.596077e+07 0.473404 5 3760.2922399999998 10739.70776
TIR243.tomostar 2816.858000 3320.835000 1533.496000 -39.82120 141.866639 -14.50022 particles/TIR243/TIR243_70s_export_sub1_0000007_1.90A.mrc particles/TIR243/TIR243_70s_export_sub1_0000007_ctf_1.90A.mrc 2 1 243 16.199592 202.897864 10.6 4.5 0.6 3.9 1 -0.04404 1.114965 6.767465 1 1.000000 4.591133e+07 0.390419 2 4046.08302 10453.91698
TIR243.tomostar 828.710600 1637.404000 1158.090000 -121.48025 76.106217 -123.38100 particles/TIR243/TIR243_70s_export_sub1_0000008_1.90A.mrc particles/TIR243/TIR243_70s_export_sub1_0000008_ctf_1.90A.mrc 1 1 243 47.417751 202.897864 10.6 4.5 0.6 3.9 1 0.141215 5.841215 7.185465 1 1.000000 4.594742e+07 0.530255 5 3668.335014 10831.664986
TIR243.tomostar 1312.503000 2925.484000 994.767900 -17.32588 60.775207 122.080115 particles/TIR243/TIR243_70s_export_sub1_0000009_1.90A.mrc particles/TIR243/TIR243_70s_export_sub1_0000009_ctf_1.90A.mrc 2 1 243 58.901845 202.897864 10.6 4.5 0.6 3.9 1 -2.91779 -0.04404 3.570715 1 1.000000 4.590430e+07 0.679136 3 3760.25557 10739.74443
TIR243.tomostar 1100.130000 2804.468000 1015.806000 56.915339 41.616072 10.730773 particles/TIR243/TIR243_70s_export_sub1_0000010_1.90A.mrc particles/TIR243/TIR243_70s_export_sub1_0000010_ctf_1.90A.mrc 1 1 243 81.732180 202.897864 10.6 4.5 0.6 3.9 1 3.385465 -2.68504 -6.67029 1 1.000000 4.590652e+07 0.301130 4 3719.9047 10780.0953
TIR243.tomostar 704.994800 3501.104000 1128.564000 165.756408 111.225610 -22.58126 particles/TIR243/TIR243_70s_export_sub1_0000011_1.90A.mrc particles/TIR243/TIR243_70s_export_sub1_0000011_ctf_1.90A.mrc 2 1 243 48.605844 202.897864 10.6 4.5 0.6 3.9 1 4.311715 -5.92929 -7.82929 1 1.000000 4.593329e+07 0.717515 3 3644.829012 10855.170988
TIR243.tomostar 598.604700 955.369000 1095.275000 -31.78317 123.705359 112.261679 particles/TIR243/TIR243_70s_export_sub1_0000012_1.90A.mrc particles/TIR243/TIR243_70s_export_sub1_0000012_ctf_1.90A.mrc 2 1 243 39.155304 202.897864 10.6 4.5 0.6 3.9 1 2.411715 -0.59979 -2.31454 1 1.000000 4.592864e+07 0.575727 4 3624.614893 10875.385107
TIR243.tomostar 1337.094000 1849.271000 949.547400 -106.73188 66.787995 -103.56220 particles/TIR243/TIR243_70s_export_sub1_0000013_1.90A.mrc particles/TIR243/TIR243_70s_export_sub1_0000013_ctf_1.90A.mrc 1 1 243 52.111386 202.897864 10.6 4.5 0.6 3.9 1 -1.20304 0.696965 10.011715 1 1.000000 4.594060e+07 0.642691 3 3764.92786 10735.07214
TIR243.tomostar 226.897500 2256.108000 1055.376000 -106.71117 156.001524 -151.37856 particles/TIR243/TIR243_70s_export_sub1_0000014_1.90A.mrc particles/TIR243/TIR243_70s_export_sub1_0000014_ctf_1.90A.mrc 2 1 243 14.072278 202.897864 10.6 4.5 0.6 3.9 1 0.141215 -8.01454 -9.72929 1 1.000000 4.589955e+07 0.574460 1 3553.990525 10946.009475
TIR243.tomostar 686.796800 2432.753000 1141.546000 130.648148 58.755577 36.310054 particles/TIR243/TIR243_70s_export_sub1_0000015_1.90A.mrc particles/TIR243/TIR243_70s_export_sub1_0000015_ctf_1.90A.mrc 1 1 243 41.190700 202.897864 10.6 4.5 0.6 3.9 1 -0.59979 -3.10304 -5.00304 1 1.000000 4.591337e+07 0.407491 2 3641.371392 10858.628607999999
TIR243.tomostar 2750.745000 2958.221000 1442.359000 -139.09190 122.508134 -118.70233 particles/TIR243/TIR243_70s_export_sub1_0000016_1.90A.mrc particles/TIR243/TIR243_70s_export_sub1_0000016_ctf_1.90A.mrc 1 1 243 6.991537 202.897864 10.6 4.5 0.6 3.9 1 -4.02929 1.485465 -0.59979 1 1.000000 4.591203e+07 0.298054 3 4033.52155 10466.47845
TIR243.tomostar 756.322100 3294.703000 1292.031000 -52.56085 85.691004 -71.35703 particles/TIR243/TIR243_70s_export_sub1_0000017_1.90A.mrc particles/TIR243/TIR243_70s_export_sub1_0000017_ctf_1.90A.mrc 1 1 243 21.057860 202.897864 10.6 4.5 0.6 3.9 1 -8.94079 7.370715 17.055965 1 1.000000 4.592241e+07 0.371190 2 3654.581199 10845.418801
TIR243.tomostar 644.346900 2468.708000 983.992700 -177.58940 135.968940 136.118692 particles/TIR243/TIR243_70s_export_sub1_0000018_1.90A.mrc particles/TIR243/TIR243_70s_export_sub1_0000018_ctf_1.90A.mrc 2 1 243 63.669949 202.897864 10.6 4.5 0.6 3.9 1 16.314965 -8.80304 -10.28504 1 1.000000 4.592344e+07 0.352471 3 3633.305911 10866.694089
TIR243.tomostar 1469.196000 3654.748000 1527.331000 121.710480 105.914486 -131.15061 particles/TIR243/TIR243_70s_export_sub1_0000019_1.90A.mrc particles/TIR243/TIR243_70s_export_sub1_0000019_ctf_1.90A.mrc 2 1 243 52.834908 202.897864 10.6 4.5 0.6 3.9 1 -0.59979 0.882215 -3.84404 1 1.000000 4.594547e+07 0.788191 3 3790.02724 10709.97276
TIR243.tomostar 1886.098000 3020.901000 1428.458000 170.337041 81.624289 29.692491 particles/TIR243/TIR243_70s_export_sub1_0000020_1.90A.mrc particles/TIR243/TIR243_70s_export_sub1_0000020_ctf_1.90A.mrc 1 1 243 80.764671 202.897864 10.6 4.5 0.6 3.9 1 4.867465 3.200215 -7.27354 1 1.000000 4.594718e+07 0.807537 1 3869.23862 10630.76138
TIR243.tomostar 2112.445000 807.337400 1373.430000 170.434114 51.593965 52.188841 particles/TIR243/TIR243_70s_export_sub1_0000021_1.90A.mrc particles/TIR243/TIR243_70s_export_sub1_0000021_ctf_1.90A.mrc 2 1 243 51.977847 202.897864 10.6 4.5 0.6 3.9 1 -4.21454 -9.35879 21.226465 1 1.000000 4.595308e+07 0.397519 2 3912.24455 10587.75545
TIR243.tomostar 2276.846000 2523.188000 1358.724000 148.158782 121.374334 131.138159 particles/TIR243/TIR243_70s_export_sub1_0000022_1.90A.mrc particles/TIR243/TIR243_70s_export_sub1_0000022_ctf_1.90A.mrc 1 1 243 30.901069 202.897864 10.6 4.5 0.6 3.9 1 4.311715 -5.00304 20.300215 1 1.000000 4.593646e+07 0.296341 6 3943.48074 10556.51926
TIR243.tomostar 2096.703000 3689.082000 1260.779000 29.100838 148.274905 166.501687 particles/TIR243/TIR243_70s_export_sub1_0000023_1.90A.mrc particles/TIR243/TIR243_70s_export_sub1_0000023_ctf_1.90A.mrc 2 1 243 35.244003 202.897864 10.6 4.5 0.6 3.9 1 -3.47354 -7.08829 -13.89979 1 1.000000 4.592086e+07 0.927377 2 3909.25357 10590.74643
TIR243.tomostar 1349.451000 587.495800 1175.204000 179.563129 119.570910 67.323611 particles/TIR243/TIR243_70s_export_sub1_0000024_1.90A.mrc particles/TIR243/TIR243_70s_export_sub1_0000024_ctf_1.90A.mrc 2 1 243 92.803031 202.897864 10.6 4.5 0.6 3.9 1 2.226465 3.941215 15.944465 1 1.000000 4.590188e+07 0.766234 2 3767.27569 10732.72431
TIR243.tomostar 1642.587000 2926.381000 1340.332000 -38.02069 121.845836 106.761828 particles/TIR243/TIR243_70s_export_sub1_0000025_1.90A.mrc particles/TIR243/TIR243_70s_export_sub1_0000025_ctf_1.90A.mrc 1 1 243 87.805868 202.897864 10.6 4.5 0.6 3.9 1 -2.87029 5.655965 0.511715 1 1.000000 4.590338e+07 0.887149 1 3822.97153 10677.02847
TIR243.tomostar 2094.113000 1317.158000 1270.951000 -172.19790 8.774165 -68.76911 particles/TIR243/TIR243_70s_export_sub1_0000026_1.90A.mrc particles/TIR243/TIR243_70s_export_sub1_0000026_ctf_1.90A.mrc 1 1 243 38.015556 202.897864 10.6 4.5 0.6 3.9 1 0.696965 -0.04404 -6.29979 1 1.000000 4.596955e+07 0.579668 4 3908.76147 10591.23853
TIR243.tomostar 1574.077000 3104.675000 1252.565000 -25.60102 138.161011 107.927004 particles/TIR243/TIR243_70s_export_sub1_0000027_1.90A.mrc particles/TIR243/TIR243_70s_export_sub1_0000027_ctf_1.90A.mrc 2 1 243 78.296134 202.897864 10.6 4.5 0.6 3.9 1 -0.41454 9.641215 -6.71779 1 1.000000 4.592657e+07 0.471106 4 3809.95463 10690.04537
TIR243.tomostar 1652.025000 3555.740000 1246.624000 -16.34768 83.112068 -100.93265 particles/TIR243/TIR243_70s_export_sub1_0000028_1.90A.mrc particles/TIR243/TIR243_70s_export_sub1_0000028_ctf_1.90A.mrc 1 1 243 72.166904 202.897864 10.6 4.5 0.6 3.9 1 1.114965 0.141215 2.596965 1 1.000000 4.592246e+07 0.498040 7 3824.76475 10675.23525
TIR243.tomostar 2357.215000 3952.797000 1303.152000 -92.34227 107.899513 70.696244 particles/TIR243/TIR243_70s_export_sub1_0000029_1.90A.mrc particles/TIR243/TIR243_70s_export_sub1_0000029_ctf_1.90A.mrc 2 1 243 17.209612 202.897864 10.6 4.5 0.6 3.9 1 2.041215 0.929715 2.829715 1 1.000000 4.590150e+07 0.794128 9 3958.75085 10541.24915
TIR243.tomostar 912.176800 3899.278000 1249.778000 119.227512 119.698367 -125.88752 particles/TIR243/TIR243_70s_export_sub1_0000030_1.90A.mrc particles/TIR243/TIR243_70s_export_sub1_0000030_ctf_1.90A.mrc 1 1 243 55.723592 202.897864 10.6 4.5 0.6 3.9 1 3.570715 6.026465 -12.41779 1 1.000000 4.598137e+07 0.334653 4 3684.193592 10815.806408
TIR243.tomostar 711.978500 1824.311000 1189.523000 177.452438 113.566906 20.562359 particles/TIR243/TIR243_70s_export_sub1_0000031_1.90A.mrc particles/TIR243/TIR243_70s_export_sub1_0000031_ctf_1.90A.mrc 2 1 243 34.188923 202.897864 10.6 4.5 0.6 3.9 1 -0.22929 -0.04404 2.967465 1 1.000000 4.590798e+07 0.414985 6 3646.155915 10853.844085
TIR243.tomostar 1979.621000 1250.274000 1340.874000 -66.85404 52.890522 45.978475 particles/TIR243/TIR243_70s_export_sub1_0000032_1.90A.mrc particles/TIR243/TIR243_70s_export_sub1_0000032_ctf_1.90A.mrc 2 1 243 59.544519 202.897864 10.6 4.5 0.6 3.9 1 2.829715 -0.97029 0.696965 1 1.000000 4.596644e+07 0.497949 4 3887.00799 10612.99201
TIR243.tomostar 1649.947000 1226.053000 892.124200 -108.75534 65.403327 -163.09350 particles/TIR243/TIR243_70s_export_sub1_0000033_1.90A.mrc particles/TIR243/TIR243_70s_export_sub1_0000033_ctf_1.90A.mrc 1 1 243 13.480718 202.897864 10.6 4.5 0.6 3.9 1 8.111715 -19.04404 -7.04079 1 1.000000 4.589048e+07 0.187718 2 3824.36993 10675.63007
TIR243.tomostar 2209.928000 2258.081000 1203.730000 -0.78776 109.384777 74.942529 particles/TIR243/TIR243_70s_export_sub1_0000034_1.90A.mrc particles/TIR243/TIR243_70s_export_sub1_0000034_ctf_1.90A.mrc 2 1 243 13.857858 202.897864 10.6 4.5 0.6 3.9 1 -1.57354 6.211715 -6.11454 1 1.000000 4.592111e+07 0.473341 3 3930.76632 10569.23368
TIR243.tomostar 1617.628000 1782.812000 929.295300 163.475457 99.298883 82.533810 particles/TIR243/TIR243_70s_export_sub1_0000035_1.90A.mrc particles/TIR243/TIR243_70s_export_sub1_0000035_ctf_1.90A.mrc 1 1 243 24.191783 202.897864 10.6 4.5 0.6 3.9 1 9.455965 -5.00304 10.985465 1 1.000000 4.592659e+07 0.789934 5 3818.22932 10681.77068
TIR243.tomostar 972.679400 1786.962000 1212.037000 -114.69908 86.602168 -1.50329 particles/TIR243/TIR243_70s_export_sub1_0000036_1.90A.mrc particles/TIR243/TIR243_70s_export_sub1_0000036_ctf_1.90A.mrc 2 1 243 53.328066 202.897864 10.6 4.5 0.6 3.9 1 12.282215 5.470715 -12.37029 1 1.000000 4.594598e+07 0.472852 7 3695.689086 10804.310914
TIR243.tomostar 593.099500 1752.956000 1106.874000 105.308862 154.877557 -17.24693 particles/TIR243/TIR243_70s_export_sub1_0000037_1.90A.mrc particles/TIR243/TIR243_70s_export_sub1_0000037_ctf_1.90A.mrc 1 1 243 37.065385 202.897864 10.6 4.5 0.6 3.9 1 15.896965 0.141215 -25.48504 1 1.000000 4.592983e+07 0.506951 3 3623.568905 10876.431095
TIR243.tomostar 1994.288000 1854.343000 1148.032000 -65.23021 131.574152 -90.89118 particles/TIR243/TIR243_70s_export_sub1_0000038_1.90A.mrc particles/TIR243/TIR243_70s_export_sub1_0000038_ctf_1.90A.mrc 2 1 243 27.168443 202.897864 10.6 4.5 0.6 3.9 1 -11.99979 7.926465 -1.20304 1 1.000000 4.594509e+07 0.580690 5 3889.79472 10610.20528
TIR243.tomostar 2001.866000 991.890600 1073.953000 1.322013 69.966876 -98.02960 particles/TIR243/TIR243_70s_export_sub1_0000039_1.90A.mrc particles/TIR243/TIR243_70s_export_sub1_0000039_ctf_1.90A.mrc 1 1 243 11.041272 202.897864 10.6 4.5 0.6 3.9 1 7.000215 0.511715 -12.37029 1 1.000000 4.589946e+07 0.362116 11 3891.23454 10608.76546
TIR243.tomostar 1559.706000 674.260500 1021.264000 178.333845 69.662802 -134.82676 particles/TIR243/TIR243_70s_export_sub1_0000040_1.90A.mrc particles/TIR243/TIR243_70s_export_sub1_0000040_ctf_1.90A.mrc 2 1 243 45.965441 202.897864 10.6 4.5 0.6 3.9 1 -15.24404 -4.02929 -6.29979 1 1.000000 4.592800e+07 0.481543 2 3807.22414 10692.77586
TIR243.tomostar 492.537600 1845.282000 1090.735000 175.080820 91.503761 18.801308 particles/TIR243/TIR243_70s_export_sub1_0000041_1.90A.mrc particles/TIR243/TIR243_70s_export_sub1_0000041_ctf_1.90A.mrc 1 1 243 30.971318 202.897864 10.6 4.5 0.6 3.9 1 0.511715 24.470715 -7.04079 1 1.000000 4.589542e+07 0.619755 1 3604.462144 10895.537856
TIR243.tomostar 1043.884000 3296.532000 1315.156000 -19.49584 114.296825 103.918260 particles/TIR243/TIR243_70s_export_sub1_0000042_1.90A.mrc particles/TIR243/TIR243_70s_export_sub1_0000042_ctf_1.90A.mrc 1 1 243 42.442152 202.897864 10.6 4.5 0.6 3.9 1 -9.54404 -5.55879 12.329715 1 1.000000 4.591186e+07 0.502773 1 3709.21796 10790.78204
TIR243.tomostar 1137.953000 1336.769000 884.939500 81.990370 99.582162 -9.75481 particles/TIR243/TIR243_70s_export_sub1_0000043_1.90A.mrc particles/TIR243/TIR243_70s_export_sub1_0000043_ctf_1.90A.mrc 2 1 243 57.756574 202.897864 10.6 4.5 0.6 3.9 1 -3.10304 3.014965 -36.32929 1 1.000000 4.593543e+07 0.654406 4 3727.09107 10772.90893
TIR243.tomostar 505.456800 1341.133000 527.074800 2.333023 31.563273 -121.94055 particles/TIR243/TIR243_70s_export_sub1_0000044_1.90A.mrc particles/TIR243/TIR243_70s_export_sub1_0000044_ctf_1.90A.mrc 2 1 243 53.606514 202.897864 10.6 4.5 0.6 3.9 1 -1.94404 7.555965 16.129715 1 1.000000 4.595466e+07 0.752627 1 3606.916792 10893.083208
TIR243.tomostar 750.663100 3723.076000 1250.964000 -142.50613 132.478699 -163.34656 particles/TIR243/TIR243_70s_export_sub1_0000045_1.90A.mrc particles/TIR243/TIR243_70s_export_sub1_0000045_ctf_1.90A.mrc 1 1 243 37.313952 202.897864 10.6 4.5 0.6 3.9 1 -5.00304 -14.68829 -5.55879 1 1.000000 4.591625e+07 0.336344 1 3653.505989 10846.494011
TIR243.tomostar 1159.143000 1645.182000 1516.086000 56.564863 160.581253 -17.26850 particles/TIR243/TIR243_70s_export_sub1_0000046_1.90A.mrc particles/TIR243/TIR243_70s_export_sub1_0000046_ctf_1.90A.mrc 2 1 243 16.728168 202.897864 10.6 4.5 0.6 3.9 1 -1.38829 -1.94404 6.026465 1 1.000000 4.592600e+07 0.380213 4 3731.11717 10768.88283
TIR243.tomostar 1134.131000 1220.112000 1480.277000 -90.14072 57.202872 -155.58075 particles/TIR243/TIR243_70s_export_sub1_0000047_1.90A.mrc particles/TIR243/TIR243_70s_export_sub1_0000047_ctf_1.90A.mrc 1 1 243 23.277279 202.897864 10.6 4.5 0.6 3.9 1 0.511715 -0.22929 16.685465 1 1.000000 4.592826e+07 0.769572 1 3726.36489 10773.63511
TIR243.tomostar 945.468000 2866.725000 915.385800 -72.26651 74.182151 -144.69963 particles/TIR243/TIR243_70s_export_sub1_0000048_1.90A.mrc particles/TIR243/TIR243_70s_export_sub1_0000048_ctf_1.90A.mrc 1 1 243 78.161624 202.897864 10.6 4.5 0.6 3.9 1 -19.97029 -2.68504 6.396965 1 1.000000 4.593439e+07 0.210392 3 3690.51892 10809.48108
TIR243.tomostar 2441.053000 1303.589000 1522.131000 9.233926 79.714773 -167.41657 particles/TIR243/TIR243_70s_export_sub1_0000049_1.90A.mrc particles/TIR243/TIR243_70s_export_sub1_0000049_ctf_1.90A.mrc 1 1 243 49.160704 202.897864 10.6 4.5 0.6 3.9 1 7.926465 -7.08829 1.300215 1 1.000000 4.595469e+07 0.699133 5 3974.68007 10525.31993
TIR243.tomostar 1567.816000 2897.779000 959.708400 -8.61249 80.698539 -123.91280 particles/TIR243/TIR243_70s_export_sub1_0000050_1.90A.mrc particles/TIR243/TIR243_70s_export_sub1_0000050_ctf_1.90A.mrc 1 1 243 30.647753 202.897864 10.6 4.5 0.6 3.9 1 5.100215 -2.49979 -9.35879 1 1.000000 4.595534e+07 0.249850 3 3808.76504 10691.23496
TIR243.tomostar 1469.014000 2011.480000 1022.267000 40.819058 58.283931 118.234282 particles/TIR243/TIR243_70s_export_sub1_0000051_1.90A.mrc particles/TIR243/TIR243_70s_export_sub1_0000051_ctf_1.90A.mrc 2 1 243 52.308236 202.897864 10.6 4.5 0.6 3.9 1 1.855965 1.485465 -12.37029 1 1.000000 4.592801e+07 0.353725 5 3789.99266 10710.00734
TIR243.tomostar 2661.440000 2865.976000 1452.422000 -28.22283 72.497438 -152.35962 particles/TIR243/TIR243_70s_export_sub1_0000052_1.90A.mrc particles/TIR243/TIR243_70s_export_sub1_0000052_ctf_1.90A.mrc 2 1 243 15.965778 202.897864 10.6 4.5 0.6 3.9 1 7.185465 2.411715 0.929715 1 1.000000 4.590154e+07 0.514883 2 4016.5536 10483.4464
TIR243.tomostar 2448.512000 2344.175000 1519.753000 26.635591 87.236058 -171.07407 particles/TIR243/TIR243_70s_export_sub1_0000053_1.90A.mrc particles/TIR243/TIR243_70s_export_sub1_0000053_ctf_1.90A.mrc 2 1 243 43.171433 202.897864 10.6 4.5 0.6 3.9 1 -1.38829 2.041215 4.496965 1 1.000000 4.595719e+07 0.505454 4 3976.09728 10523.90272
TIR243.tomostar 1418.397000 3809.766000 913.739000 97.870249 62.227529 3.125881 particles/TIR243/TIR243_70s_export_sub1_0000054_1.90A.mrc particles/TIR243/TIR243_70s_export_sub1_0000054_ctf_1.90A.mrc 2 1 243 38.022947 202.897864 10.6 4.5 0.6 3.9 1 3.941215 -2.12929 2.596965 1 1.000000 4.593328e+07 0.456950 6 3780.37543 10719.62457
TIR243.tomostar 930.756800 2647.137000 928.855800 150.734367 150.415437 -58.15158 particles/TIR243/TIR243_70s_export_sub1_0000055_1.90A.mrc particles/TIR243/TIR243_70s_export_sub1_0000055_ctf_1.90A.mrc 1 1 243 82.437511 202.897864 10.6 4.5 0.6 3.9 1 0.696965 2.782215 -0.04404 1 1.000000 4.590948e+07 0.940894 1 3687.7237920000002 10812.276208
TIR243.tomostar 1309.119000 2746.270000 847.014800 43.924998 111.079621 100.306693 particles/TIR243/TIR243_70s_export_sub1_0000056_1.90A.mrc particles/TIR243/TIR243_70s_export_sub1_0000056_ctf_1.90A.mrc 2 1 243 35.118048 202.897864 10.6 4.5 0.6 3.9 1 -1.20304 -0.59979 -0.59979 1 1.000000 4.589923e+07 0.546722 12 3759.61261 10740.38739
TIR243.tomostar 1120.055000 605.179400 789.277300 129.280286 98.289587 50.264500 particles/TIR243/TIR243_70s_export_sub1_0000057_1.90A.mrc particles/TIR243/TIR243_70s_export_sub1_0000057_ctf_1.90A.mrc 1 1 243 48.630661 202.897864 10.6 4.5 0.6 3.9 1 -8.43254 9.455965 6.629715 1 1.000000 4.590891e+07 0.945458 2 3723.69045 10776.30955
TIR243.tomostar 1299.071000 3574.795000 696.763200 80.535577 73.728798 -30.38182 particles/TIR243/TIR243_70s_export_sub1_0000058_1.90A.mrc particles/TIR243/TIR243_70s_export_sub1_0000058_ctf_1.90A.mrc 2 1 243 11.063115 202.897864 10.6 4.5 0.6 3.9 1 14.367465 -22.65879 17.426465 1 1.000000 4.591263e+07 0.439536 1 3757.70349 10742.29651
TIR243.tomostar 1009.648000 547.011600 613.400000 85.230135 107.184857 60.905903 particles/TIR243/TIR243_70s_export_sub1_0000059_1.90A.mrc particles/TIR243/TIR243_70s_export_sub1_0000059_ctf_1.90A.mrc 1 1 243 32.621070 202.897864 10.6 4.5 0.6 3.9 1 1.485465 1.300215 -6.67029 1 1.000000 4.590874e+07 0.553250 6 3702.71312 10797.28688
TIR243.tomostar 2074.095000 3130.971000 1421.547000 126.752920 80.382087 115.886846 particles/TIR243/TIR243_70s_export_sub1_0000060_1.90A.mrc particles/TIR243/TIR243_70s_export_sub1_0000060_ctf_1.90A.mrc 1 1 243 62.512284 202.897864 10.6 4.5 0.6 3.9 1 -1.38829 8.111715 7.555965 1 1.000000 4.597510e+07 0.362425 2 3904.95805 10595.04195
TIR243.tomostar 954.217300 734.505800 596.500000 21.897345 73.273793 -133.21737 particles/TIR243/TIR243_70s_export_sub1_0000061_1.90A.mrc particles/TIR243/TIR243_70s_export_sub1_0000061_ctf_1.90A.mrc 2 1 243 27.318582 202.897864 10.6 4.5 0.6 3.9 1 3.755965 -2.68504 -4.39979 1 1.000000 4.589076e+07 0.592328 11 3692.181287 10807.818713
TIR243.tomostar 2951.295000 3690.774000 2188.247000 -114.30066 118.157721 -66.06295 particles/TIR243/TIR243_70s_export_sub1_0000062_1.90A.mrc particles/TIR243/TIR243_70s_export_sub1_0000062_ctf_1.90A.mrc 2 1 243 73.554486 202.897864 10.6 4.5 0.6 3.9 1 -0.04404 0.511715 -10.09979 1 1.000000 4.592201e+07 0.423500 5 4071.62605 10428.37395
TIR243.tomostar 2865.468000 3877.468000 2070.287000 -109.99977 19.215273 -76.21751 particles/TIR243/TIR243_70s_export_sub1_0000063_1.90A.mrc particles/TIR243/TIR243_70s_export_sub1_0000063_ctf_1.90A.mrc 1 1 243 90.098211 202.897864 10.6 4.5 0.6 3.9 1 -4.39979 15.155965 -3.10304 1 1.000000 4.593775e+07 0.757077 8 4055.31892 10444.68108
TIR243.tomostar 2494.001000 3347.824000 2000.802000 -33.85114 71.403734 -76.76573 particles/TIR243/TIR243_70s_export_sub1_0000064_1.90A.mrc particles/TIR243/TIR243_70s_export_sub1_0000064_ctf_1.90A.mrc 2 1 243 56.647235 202.897864 10.6 4.5 0.6 3.9 1 -3.65879 5.285465 0.929715 1 1.000000 4.593511e+07 0.342261 4 3984.74019 10515.25981
TIR243.tomostar 2992.938000 3710.851000 1999.268000 155.831665 44.097773 130.437518 particles/TIR243/TIR243_70s_export_sub1_0000065_1.90A.mrc particles/TIR243/TIR243_70s_export_sub1_0000065_ctf_1.90A.mrc 1 1 243 77.400888 202.897864 10.6 4.5 0.6 3.9 1 9.826465 -7.64404 3.200215 1 1.000000 4.590522e+07 0.397806 12 4079.53822 10420.46178
TIR243.tomostar 2304.717000 3834.722000 1775.042000 108.399224 71.660289 -13.85592 particles/TIR243/TIR243_70s_export_sub1_0000066_1.90A.mrc particles/TIR243/TIR243_70s_export_sub1_0000066_ctf_1.90A.mrc 2 1 243 89.077201 202.897864 10.6 4.5 0.6 3.9 1 -11.44404 1.670715 8.344465 1 1.000000 4.592489e+07 0.207337 3 3948.77623 10551.22377
TIR243.tomostar 1399.839000 743.004800 1629.851000 92.432725 56.672468 -50.55259 particles/TIR243/TIR243_70s_export_sub1_0000067_1.90A.mrc particles/TIR243/TIR243_70s_export_sub1_0000067_ctf_1.90A.mrc 1 1 243 24.273171 202.897864 10.6 4.5 0.6 3.9 1 12.514965 -5.18829 18.214965 1 1.000000 4.592461e+07 0.455988 3 3776.84941 10723.15059
TIR243.tomostar 903.972700 1591.193000 557.207900 -97.84348 74.297789 -78.71961 particles/TIR243/TIR243_70s_export_sub1_0000068_1.90A.mrc particles/TIR243/TIR243_70s_export_sub1_0000068_ctf_1.90A.mrc 1 1 243 24.715698 202.897864 10.6 4.5 0.6 3.9 1 9.641215 -1.57354 0.744465 1 1.000000 4.592626e+07 0.524304 3 3682.634813 10817.365187
TIR243.tomostar 611.905800 3402.789000 754.065800 -160.60942 11.154547 -159.16632 particles/TIR243/TIR243_70s_export_sub1_0000069_1.90A.mrc particles/TIR243/TIR243_70s_export_sub1_0000069_ctf_1.90A.mrc 2 1 243 80.079635 202.897864 10.6 4.5 0.6 3.9 1 4.682215 7.370715 18.214965 1 1.000000 4.589207e+07 0.702952 7 3627.142102 10872.857898
TIR243.tomostar 1401.591000 2638.320000 1525.113000 -53.13109 119.948051 8.458676 particles/TIR243/TIR243_70s_export_sub1_0000070_1.90A.mrc particles/TIR243/TIR243_70s_export_sub1_0000070_ctf_1.90A.mrc 2 1 243 41.725993 202.897864 10.6 4.5 0.6 3.9 1 -1.75879 0.696965 3.200215 1 1.000000 4.591160e+07 0.360606 2 3777.18229 10722.81771
TIR243.tomostar 1649.480000 3759.209000 1510.637000 -77.86658 91.100832 -141.06784 particles/TIR243/TIR243_70s_export_sub1_0000071_1.90A.mrc particles/TIR243/TIR243_70s_export_sub1_0000071_ctf_1.90A.mrc 2 1 243 73.779503 202.897864 10.6 4.5 0.6 3.9 1 -0.59979 -3.65879 5.100215 1 1.000000 4.592311e+07 0.372168 2 3824.2812 10675.7188
TIR243.tomostar 537.304700 3224.639000 1064.701000 -143.58526 116.096978 163.943946 particles/TIR243/TIR243_70s_export_sub1_0000072_1.90A.mrc particles/TIR243/TIR243_70s_export_sub1_0000072_ctf_1.90A.mrc 2 1 243 38.751935 202.897864 10.6 4.5 0.6 3.9 1 -4.81779 1.670715 3.385465 1 1.000000 4.593617e+07 0.335256 3 3612.967893 10887.032106999999
TIR243.tomostar 2668.063000 2860.298000 2222.789000 179.509442 39.606404 153.338886 particles/TIR243/TIR243_70s_export_sub1_0000073_1.90A.mrc particles/TIR243/TIR243_70s_export_sub1_0000073_ctf_1.90A.mrc 1 1 243 37.592762 202.897864 10.6 4.5 0.6 3.9 1 -14.87354 -8.19979 1.670715 1 1.000000 4.593216e+07 0.297585 8 4017.81197 10482.18803
TIR243.tomostar 2329.931000 1553.216000 2036.292000 169.531230 141.340844 122.025887 particles/TIR243/TIR243_70s_export_sub1_0000074_1.90A.mrc particles/TIR243/TIR243_70s_export_sub1_0000074_ctf_1.90A.mrc 2 1 243 31.944200 202.897864 10.6 4.5 0.6 3.9 1 -1.20304 -1.38829 0.326465 1 1.000000 4.591968e+07 0.882548 4 3953.56689 10546.43311
TIR243.tomostar 2454.957000 3945.795000 1884.020000 169.756368 35.264599 154.250882 particles/TIR243/TIR243_70s_export_sub1_0000075_1.90A.mrc particles/TIR243/TIR243_70s_export_sub1_0000075_ctf_1.90A.mrc 1 1 243 86.593230 202.897864 10.6 4.5 0.6 3.9 1 5.470715 -1.01779 0.696965 1 1.000000 4.590951e+07 0.476156 1 3977.32183 10522.67817
TIR243.tomostar 1891.266000 1371.845000 1873.859000 -78.97481 112.976760 -98.75551 particles/TIR243/TIR243_70s_export_sub1_0000076_1.90A.mrc particles/TIR243/TIR243_70s_export_sub1_0000076_ctf_1.90A.mrc 2 1 243 23.961808 202.897864 10.6 4.5 0.6 3.9 1 1.067465 -0.22929 -8.19979 1 1.000000 4.595151e+07 0.456030 3 3870.22054 10629.77946
TIR243.tomostar 2499.597000 1787.729000 1887.022000 -34.89992 31.293825 -148.67471 particles/TIR243/TIR243_70s_export_sub1_0000077_1.90A.mrc particles/TIR243/TIR243_70s_export_sub1_0000077_ctf_1.90A.mrc 1 1 243 73.171585 202.897864 10.6 4.5 0.6 3.9 1 -11.25879 0.511715 23.914965 1 1.000000 4.595129e+07 0.899352 3 3985.80343 10514.19657
TIR243.tomostar 1301.552000 3062.382000 1543.571000 -20.01065 9.340475 -91.05051 particles/TIR243/TIR243_70s_export_sub1_0000078_1.90A.mrc particles/TIR243/TIR243_70s_export_sub1_0000078_ctf_1.90A.mrc 2 1 243 27.993392 202.897864 10.6 4.5 0.6 3.9 1 3.014965 3.755965 -6.90304 1 1.000000 4.593846e+07 0.674617 3 3758.17488 10741.82512
TIR243.tomostar 533.140500 2749.760000 790.067900 -73.75815 128.945218 175.243426 particles/TIR243/TIR243_70s_export_sub1_0000079_1.90A.mrc particles/TIR243/TIR243_70s_export_sub1_0000079_ctf_1.90A.mrc 1 1 243 85.682671 202.897864 10.6 4.5 0.6 3.9 1 5.100215 14.182215 3.200215 1 1.000000 4.592719e+07 0.280888 4 3612.176695 10887.823305
TIR243.tomostar 881.453200 3770.443000 612.250500 32.087932 83.797622 17.121670 particles/TIR243/TIR243_70s_export_sub1_0000080_1.90A.mrc particles/TIR243/TIR243_70s_export_sub1_0000080_ctf_1.90A.mrc 2 1 243 34.929720 202.897864 10.6 4.5 0.6 3.9 1 3.200215 -10.51779 5.470715 1 1.000000 4.591984e+07 0.776825 3 3678.356108 10821.643892
TIR243.tomostar 1071.412000 1126.534000 687.119400 -177.93491 140.663506 139.048080 particles/TIR243/TIR243_70s_export_sub1_0000081_1.90A.mrc particles/TIR243/TIR243_70s_export_sub1_0000081_ctf_1.90A.mrc 1 1 243 29.692990 202.897864 10.6 4.5 0.6 3.9 1 -1.01779 6.026465 -4.39979 1 1.000000 4.591377e+07 0.409001 8 3714.44828 10785.55172
TIR243.tomostar 651.260600 878.703200 529.078400 -21.98861 59.661011 163.572491 particles/TIR243/TIR243_70s_export_sub1_0000082_1.90A.mrc particles/TIR243/TIR243_70s_export_sub1_0000082_ctf_1.90A.mrc 2 1 243 38.663449 202.897864 10.6 4.5 0.6 3.9 1 -2.31454 10.382215 -3.47354 1 1.000000 4.592528e+07 0.703939 6 3634.619514 10865.380486
TIR243.tomostar 905.386400 3764.876000 537.999500 76.649557 42.132508 -8.03554 particles/TIR243/TIR243_70s_export_sub1_0000083_1.90A.mrc particles/TIR243/TIR243_70s_export_sub1_0000083_ctf_1.90A.mrc 1 1 243 20.271212 202.897864 10.6 4.5 0.6 3.9 1 2.829715 4.311715 2.596965 1 1.000000 4.592027e+07 0.980754 1 3682.903416 10817.096584
TIR243.tomostar 2658.208000 3238.154000 2286.852000 82.768029 107.963771 146.218414 particles/TIR243/TIR243_70s_export_sub1_0000084_1.90A.mrc particles/TIR243/TIR243_70s_export_sub1_0000084_ctf_1.90A.mrc 2 1 243 20.916198 202.897864 10.6 4.5 0.6 3.9 1 -9.91454 8.296965 -0.41454 1 1.000000 4.591931e+07 0.516513 7 4015.93952 10484.06048
TIR243.tomostar 2631.642000 321.443900 2111.049000 135.574098 126.115442 115.413546 particles/TIR243/TIR243_70s_export_sub1_0000085_1.90A.mrc particles/TIR243/TIR243_70s_export_sub1_0000085_ctf_1.90A.mrc 1 1 243 52.212508 202.897864 10.6 4.5 0.6 3.9 1 -0.22929 -0.41454 -1.94404 1 1.000000 4.577390e+07 0.315126 4 4010.89198 10489.10802
TIR243.tomostar 2028.078000 684.120000 1674.060000 -8.62117 137.664160 103.905800 particles/TIR243/TIR243_70s_export_sub1_0000086_1.90A.mrc particles/TIR243/TIR243_70s_export_sub1_0000086_ctf_1.90A.mrc 2 1 243 72.279769 202.897864 10.6 4.5 0.6 3.9 1 1.485465 -0.59979 -4.95554 1 1.000000 4.591844e+07 0.522982 3 3896.21482 10603.78518
TIR243.tomostar 1556.978000 2655.281000 1666.972000 9.850276 154.769328 92.953174 particles/TIR243/TIR243_70s_export_sub1_0000087_1.90A.mrc particles/TIR243/TIR243_70s_export_sub1_0000087_ctf_1.90A.mrc 1 1 243 32.207627 202.897864 10.6 4.5 0.6 3.9 1 -8.61779 -0.22929 -13.71454 1 1.000000 4.592601e+07 0.535862 3 3806.70582 10693.29418
TIR243.tomostar 1387.767000 1310.222000 1568.737000 116.047997 69.215884 6.655246 particles/TIR243/TIR243_70s_export_sub1_0000088_1.90A.mrc particles/TIR243/TIR243_70s_export_sub1_0000088_ctf_1.90A.mrc 2 1 243 31.294124 202.897864 10.6 4.5 0.6 3.9 1 -9.72929 5.655965 12.144465 1 1.000000 4.592941e+07 0.569601 5 3774.55573 10725.44427
TIR243.tomostar 1444.546000 1223.213000 1312.812000 19.336006 134.318309 -52.95039 particles/TIR243/TIR243_70s_export_sub1_0000089_1.90A.mrc particles/TIR243/TIR243_70s_export_sub1_0000089_ctf_1.90A.mrc 1 1 243 79.164731 202.897864 10.6 4.5 0.6 3.9 1 0.511715 -3.28829 -3.84404 1 1.000000 4.592580e+07 0.361856 2 3785.34374 10714.65626
TIR243.tomostar 1440.175000 829.968400 1204.835000 153.965618 119.819642 122.007216 particles/TIR243/TIR243_70s_export_sub1_0000090_1.90A.mrc particles/TIR243/TIR243_70s_export_sub1_0000090_ctf_1.90A.mrc 2 1 243 82.576416 202.897864 10.6 4.5 0.6 3.9 1 11.911715 -10.28504 -10.70304 1 1.000000 4.593312e+07 0.672353 1 3784.51325 10715.48675
TIR243.tomostar 804.407400 801.733200 924.071000 72.407328 101.922440 -7.87724 particles/TIR243/TIR243_70s_export_sub1_0000091_1.90A.mrc particles/TIR243/TIR243_70s_export_sub1_0000091_ctf_1.90A.mrc 1 1 243 87.358970 202.897864 10.6 4.5 0.6 3.9 1 -3.10304 -2.12929 -0.59979 1 1.000000 4.589089e+07 0.460847 1 3663.717406 10836.282594
TIR243.tomostar 1212.073000 2992.233000 768.676300 -38.55419 116.542424 58.595306 particles/TIR243/TIR243_70s_export_sub1_0000092_1.90A.mrc particles/TIR243/TIR243_70s_export_sub1_0000092_ctf_1.90A.mrc 2 1 243 29.340495 202.897864 10.6 4.5 0.6 3.9 1 4.311715 1.300215 -1.94404 1 1.000000 4.589270e+07 0.396767 7 3741.17387 10758.82613
TIR243.tomostar 1976.155000 3210.828000 1236.612000 2.990287 100.644656 81.967934 particles/TIR243/TIR243_70s_export_sub1_0000093_1.90A.mrc particles/TIR243/TIR243_70s_export_sub1_0000093_ctf_1.90A.mrc 1 1 243 39.827196 202.897864 10.6 4.5 0.6 3.9 1 1.670715 -1.20304 -4.39979 1 1.000000 4.593650e+07 0.499503 5 3886.34945 10613.65055
TIR243.tomostar 2468.770000 2009.738000 2138.218000 163.127985 139.005568 110.645598 particles/TIR243/TIR243_70s_export_sub1_0000094_1.90A.mrc particles/TIR243/TIR243_70s_export_sub1_0000094_ctf_1.90A.mrc 1 1 243 32.738684 202.897864 10.6 4.5 0.6 3.9 1 0.929715 -2.12929 14.367465 1 1.000000 4.591577e+07 0.750561 1 3979.9463 10520.0537
TIR243.tomostar 1732.106000 417.755800 1760.059000 -132.91804 149.073433 -133.52920 particles/TIR243/TIR243_70s_export_sub1_0000095_1.90A.mrc particles/TIR243/TIR243_70s_export_sub1_0000095_ctf_1.90A.mrc 2 1 243 32.514753 202.897864 10.6 4.5 0.6 3.9 1 -2.31454 -1.20304 1.114965 1 1.000000 4.595811e+07 0.488785 2 3839.98014 10660.01986
TIR243.tomostar 790.044700 2174.684000 502.358800 -53.07852 44.065349 -60.31099 particles/TIR243/TIR243_70s_export_sub1_0000096_1.90A.mrc particles/TIR243/TIR243_70s_export_sub1_0000096_ctf_1.90A.mrc 2 1 243 24.807842 202.897864 10.6 4.5 0.6 3.9 1 2.226465 8.296965 -10.88829 1 1.000000 4.589647e+07 0.342102 4 3660.988493 10839.011507
TIR243.tomostar 842.321100 1134.750000 569.954200 51.424981 138.380782 -14.57465 particles/TIR243/TIR243_70s_export_sub1_0000097_1.90A.mrc particles/TIR243/TIR243_70s_export_sub1_0000097_ctf_1.90A.mrc 1 1 243 29.969482 202.897864 10.6 4.5 0.6 3.9 1 5.100215 -1.75879 -8.75554 1 1.000000 4.591490e+07 0.340347 3 3670.921009 10829.078991
TIR243.tomostar 2274.296000 3922.148000 1896.896000 24.695219 97.704227 62.248583 particles/TIR243/TIR243_70s_export_sub1_0000098_1.90A.mrc particles/TIR243/TIR243_70s_export_sub1_0000098_ctf_1.90A.mrc 2 1 243 68.042089 202.897864 10.6 4.5 0.6 3.9 1 1.485465 5.100215 -11.81454 1 1.000000 4.591002e+07 0.779321 2 3942.99624 10557.00376
TIR243.tomostar 1277.552000 471.625900 1315.957000 8.875496 107.810695 72.231942 particles/TIR243/TIR243_70s_export_sub1_0000099_1.90A.mrc particles/TIR243/TIR243_70s_export_sub1_0000099_ctf_1.90A.mrc 1 1 243 66.153257 202.897864 10.6 4.5 0.6 3.9 1 -4.39979 3.941215 -12.23254 1 1.000000 4.593840e+07 0.715141 2 3753.61488 10746.38512
TIR243.tomostar 1395.723000 1849.175000 797.728400 -49.34962 122.652069 -21.19168 particles/TIR243/TIR243_70s_export_sub1_0000100_1.90A.mrc particles/TIR243/TIR243_70s_export_sub1_0000100_ctf_1.90A.mrc 2 1 243 21.371826 202.897864 10.6 4.5 0.6 3.9 1 -7.08829 12.514965 1.855965 1 1.000000 4.594025e+07 0.977695 1 3776.06737 10723.93263
TIR243.tomostar 2979.464000 3349.206000 2160.860000 97.824246 90.608741 92.316712 particles/TIR243/TIR243_70s_export_sub1_0000101_1.90A.mrc particles/TIR243/TIR243_70s_export_sub1_0000101_ctf_1.90A.mrc 1 1 243 72.679635 202.897864 10.6 4.5 0.6 3.9 1 2.829715 3.941215 -16.40304 1 1.000000 4.589778e+07 0.430201 3 4076.97816 10423.02184
TIR243.tomostar 2541.478000 2742.992000 2020.058000 123.077018 69.384647 -88.02656 particles/TIR243/TIR243_70s_export_sub1_0000102_1.90A.mrc particles/TIR243/TIR243_70s_export_sub1_0000102_ctf_1.90A.mrc 2 1 243 62.073796 202.897864 10.6 4.5 0.6 3.9 1 3.385465 8.714965 -16.58829 1 1.000000 4.592765e+07 0.149117 3 3993.76082 10506.23918
TIR243.tomostar 1068.362000 451.282400 1473.479000 88.667161 43.819872 -42.60529 particles/TIR243/TIR243_70s_export_sub1_0000103_1.90A.mrc particles/TIR243/TIR243_70s_export_sub1_0000103_ctf_1.90A.mrc 1 1 243 21.718169 202.897864 10.6 4.5 0.6 3.9 1 1.114965 -5.74404 2.967465 1 1.000000 4.593574e+07 0.307292 4 3713.86878 10786.13122
TIR243.tomostar 2062.990000 1481.352000 1372.710000 -112.15389 140.318357 166.590231 particles/TIR243/TIR243_70s_export_sub1_0000104_1.90A.mrc particles/TIR243/TIR243_70s_export_sub1_0000104_ctf_1.90A.mrc 2 1 243 58.773155 202.897864 10.6 4.5 0.6 3.9 1 0.141215 4.729715 -6.67029 1 1.000000 4.595349e+07 0.616090 4 3902.8481 10597.1519
TIR243.tomostar 1726.421000 3007.175000 1382.034000 -48.39217 49.420496 -114.11430 particles/TIR243/TIR243_70s_export_sub1_0000105_1.90A.mrc particles/TIR243/TIR243_70s_export_sub1_0000105_ctf_1.90A.mrc 1 1 243 87.070268 202.897864 10.6 4.5 0.6 3.9 1 -2.91779 1.485465 7.000215 1 1.000000 4.593761e+07 0.760550 4 3838.89999 10661.10001
TIR243.tomostar 2131.402000 2037.133000 1369.149000 108.710618 99.017164 101.108549 particles/TIR243/TIR243_70s_export_sub1_0000106_1.90A.mrc particles/TIR243/TIR243_70s_export_sub1_0000106_ctf_1.90A.mrc 2 1 243 51.324319 202.897864 10.6 4.5 0.6 3.9 1 -2.91779 -0.41454 1.855965 1 1.000000 4.594597e+07 0.712654 2 3915.84638 10584.15362
TIR243.tomostar 1439.741000 1960.119000 1252.842000 -80.36157 69.163197 -96.99868 particles/TIR243/TIR243_70s_export_sub1_0000107_1.90A.mrc particles/TIR243/TIR243_70s_export_sub1_0000107_ctf_1.90A.mrc 1 1 243 89.771659 202.897864 10.6 4.5 0.6 3.9 1 -0.59979 0.696965 0.511715 1 1.000000 4.593823e+07 0.804409 5 3784.43079 10715.56921
TIR243.tomostar 1386.316000 3890.408000 1052.232000 38.149885 87.320055 96.333159 particles/TIR243/TIR243_70s_export_sub1_0000108_1.90A.mrc particles/TIR243/TIR243_70s_export_sub1_0000108_ctf_1.90A.mrc 2 1 243 63.411088 202.897864 10.6 4.5 0.6 3.9 1 -6.53254 17.426465 -9.91454 1 1.000000 4.592624e+07 0.738805 2 3774.28004 10725.71996
TIR243.tomostar 858.076800 1862.868000 866.293200 -120.02164 41.706291 91.929105 particles/TIR243/TIR243_70s_export_sub1_0000109_1.90A.mrc particles/TIR243/TIR243_70s_export_sub1_0000109_ctf_1.90A.mrc 1 1 243 80.429793 202.897864 10.6 4.5 0.6 3.9 1 12.514965 -9.54404 8.111715 1 1.000000 4.589899e+07 0.473024 4 3673.914592 10826.085408
TIR243.tomostar 1367.307000 877.516400 830.457900 -17.63997 40.117866 107.208363 particles/TIR243/TIR243_70s_export_sub1_0000110_1.90A.mrc particles/TIR243/TIR243_70s_export_sub1_0000110_ctf_1.90A.mrc 2 1 243 25.830737 202.897864 10.6 4.5 0.6 3.9 1 -0.04404 -0.78504 -0.04404 1 1.000000 4.591361e+07 0.649352 2 3770.66833 10729.33167
TIR243.tomostar 2092.801000 2219.949000 2019.367000 -80.11330 60.671793 -78.94532 particles/TIR243/TIR243_70s_export_sub1_0000111_1.90A.mrc particles/TIR243/TIR243_70s_export_sub1_0000111_ctf_1.90A.mrc 1 1 243 21.461777 202.897864 10.6 4.5 0.6 3.9 1 6.396965 -0.78504 -10.09979 1 1.000000 4.591568e+07 0.579683 2 3908.51219 10591.48781
TIR243.tomostar 1644.634000 563.645800 1680.306000 -19.51518 77.512111 173.173975 particles/TIR243/TIR243_70s_export_sub1_0000112_1.90A.mrc particles/TIR243/TIR243_70s_export_sub1_0000112_ctf_1.90A.mrc 2 1 243 35.951013 202.897864 10.6 4.5 0.6 3.9 1 6.582215 5.100215 3.755965 1 1.000000 4.594248e+07 0.605033 1 3823.36046 10676.63954
TIR243.tomostar 2352.806000 2296.917000 1363.607000 135.166089 101.704983 41.012081 particles/TIR243/TIR243_70s_export_sub1_0000113_1.90A.mrc particles/TIR243/TIR243_70s_export_sub1_0000113_ctf_1.90A.mrc 1 1 243 26.552766 202.897864 10.6 4.5 0.6 3.9 1 4.126465 -1.57354 -8.01454 1 1.000000 4.592283e+07 0.539088 3 3957.91314 10542.08686
TIR243.tomostar 1685.304000 1128.021000 1281.969000 -35.99839 123.708899 79.103974 particles/TIR243/TIR243_70s_export_sub1_0000114_1.90A.mrc particles/TIR243/TIR243_70s_export_sub1_0000114_ctf_1.90A.mrc 2 1 243 74.708039 202.897864 10.6 4.5 0.6 3.9 1 10.196965 -6.53254 -3.84404 1 1.000000 4.592548e+07 0.675409 2 3831.08776 10668.91224
TIR243.tomostar 1169.527000 2080.124000 1189.781000 -119.56402 64.677379 51.001257 particles/TIR243/TIR243_70s_export_sub1_0000115_1.90A.mrc particles/TIR243/TIR243_70s_export_sub1_0000115_ctf_1.90A.mrc 1 1 243 76.070702 202.897864 10.6 4.5 0.6 3.9 1 0.326465 1.670715 6.814965 1 1.000000 4.594535e+07 0.508644 1 3733.09013 10766.90987
TIR243.tomostar 498.791200 2713.851000 986.684200 -1.63146 136.682061 -156.85207 particles/TIR243/TIR243_70s_export_sub1_0000116_1.90A.mrc particles/TIR243/TIR243_70s_export_sub1_0000116_ctf_1.90A.mrc 2 1 243 49.742673 202.897864 10.6 4.5 0.6 3.9 1 2.782215 -16.77354 9.085465 1 1.000000 4.591253e+07 0.577295 3 3605.650328 10894.349672
TIR243.tomostar 1182.769000 3898.505000 727.992100 138.522728 85.808519 -78.27997 particles/TIR243/TIR243_70s_export_sub1_0000117_1.90A.mrc particles/TIR243/TIR243_70s_export_sub1_0000117_ctf_1.90A.mrc 1 1 243 27.727216 202.897864 10.6 4.5 0.6 3.9 1 2.226465 -2.91779 1.300215 1 1.000000 4.595654e+07 0.207368 7 3735.60611 10764.39389
TIR243.tomostar 707.905800 918.561600 1209.203000 133.881691 71.062875 -20.98377 particles/TIR243/TIR243_70s_export_sub1_0000118_1.90A.mrc particles/TIR243/TIR243_70s_export_sub1_0000118_ctf_1.90A.mrc 1 1 243 30.187166 202.897864 10.6 4.5 0.6 3.9 1 4.496965 8.111715 -0.59979 1 1.000000 4.592250e+07 0.928438 4 3645.382102 10854.617898
TIR243.tomostar 2615.122000 2454.028000 1739.605000 -12.03768 91.407670 49.764002 particles/TIR243/TIR243_70s_export_sub1_0000119_1.90A.mrc particles/TIR243/TIR243_70s_export_sub1_0000119_ctf_1.90A.mrc 2 1 243 63.437415 202.897864 10.6 4.5 0.6 3.9 1 -2.49979 -0.83254 -0.59979 1 1.000000 4.593294e+07 0.800343 2 4007.75318 10492.24682
TIR243.tomostar 1371.292000 1039.323000 1487.527000 113.575748 36.654823 33.324289 particles/TIR243/TIR243_70s_export_sub1_0000120_1.90A.mrc particles/TIR243/TIR243_70s_export_sub1_0000120_ctf_1.90A.mrc 1 1 243 43.300202 202.897864 10.6 4.5 0.6 3.9 1 19.326465 -4.63254 -4.02929 1 1.000000 4.595138e+07 0.134565 2 3771.42548 10728.57452
TIR243.tomostar 1094.514000 3641.214000 1370.875000 -57.43603 119.695285 -132.39664 particles/TIR243/TIR243_70s_export_sub1_0000121_1.90A.mrc particles/TIR243/TIR243_70s_export_sub1_0000121_ctf_1.90A.mrc 2 1 243 45.583929 202.897864 10.6 4.5 0.6 3.9 1 -1.94404 6.396965 -3.47354 1 1.000000 4.593800e+07 0.249457 13 3718.83766 10781.16234
TIR243.tomostar 2263.197000 3205.822000 1347.912000 -114.90447 124.355470 -158.40109 particles/TIR243/TIR243_70s_export_sub1_0000122_1.90A.mrc particles/TIR243/TIR243_70s_export_sub1_0000122_ctf_1.90A.mrc 1 1 243 33.093819 202.897864 10.6 4.5 0.6 3.9 1 -8.01454 -6.90304 4.496965 1 1.000000 4.592099e+07 0.880576 3 3940.88743 10559.11257
TIR243.tomostar 2463.938000 3914.238000 1408.238000 105.385807 145.131086 -57.74331 particles/TIR243/TIR243_70s_export_sub1_0000123_1.90A.mrc particles/TIR243/TIR243_70s_export_sub1_0000123_ctf_1.90A.mrc 2 1 243 25.329462 202.897864 10.6 4.5 0.6 3.9 1 9.270715 8.482215 13.811715 1 1.000000 4.591964e+07 0.800386 2 3979.02822 10520.97178
TIR243.tomostar 2393.523000 1911.229000 1315.513000 -32.96613 77.902695 -65.16686 particles/TIR243/TIR243_70s_export_sub1_0000124_1.90A.mrc particles/TIR243/TIR243_70s_export_sub1_0000124_ctf_1.90A.mrc 1 1 243 20.090724 202.897864 10.6 4.5 0.6 3.9 1 7.741215 2.226465 -20.20304 1 1.000000 4.592701e+07 0.388976 1 3965.64937 10534.35063
TIR243.tomostar 2302.548000 2512.856000 1309.739000 -79.56458 45.386160 -131.77516 particles/TIR243/TIR243_70s_export_sub1_0000125_1.90A.mrc particles/TIR243/TIR243_70s_export_sub1_0000125_ctf_1.90A.mrc 2 1 243 20.297034 202.897864 10.6 4.5 0.6 3.9 1 -6.71779 -9.54404 -2.68504 1 1.000000 4.592202e+07 0.623214 4 3948.36412 10551.63588
TIR243.tomostar 2146.306000 1189.891000 1224.314000 -112.71156 64.171687 -75.79023 particles/TIR243/TIR243_70s_export_sub1_0000126_1.90A.mrc particles/TIR243/TIR243_70s_export_sub1_0000126_ctf_1.90A.mrc 1 1 243 24.876015 202.897864 10.6 4.5 0.6 3.9 1 -6.53254 1.855965 8.529715 1 1.000000 4.591393e+07 0.554316 6 3918.67814 10581.32186
TIR243.tomostar 2013.477000 3849.428000 1235.437000 -53.72101 71.895774 47.944312 particles/TIR243/TIR243_70s_export_sub1_0000127_1.90A.mrc particles/TIR243/TIR243_70s_export_sub1_0000127_ctf_1.90A.mrc 2 1 243 37.470491 202.897864 10.6 4.5 0.6 3.9 1 -3.10304 -5.74404 20.300215 1 1.000000 4.592862e+07 0.498306 5 3893.44063 10606.55937
TIR243.tomostar 732.874300 2177.096000 1157.652000 120.213687 107.548165 -36.46498 particles/TIR243/TIR243_70s_export_sub1_0000128_1.90A.mrc particles/TIR243/TIR243_70s_export_sub1_0000128_ctf_1.90A.mrc 1 1 243 42.210485 202.897864 10.6 4.5 0.6 3.9 1 -1.38829 -0.04404 -0.22929 1 1.000000 4.594350e+07 0.176642 2 3650.126117 10849.873883
TIR243.tomostar 1849.266000 1829.042000 1212.431000 36.714199 117.462508 29.062694 particles/TIR243/TIR243_70s_export_sub1_0000129_1.90A.mrc particles/TIR243/TIR243_70s_export_sub1_0000129_ctf_1.90A.mrc 2 1 243 50.920961 202.897864 10.6 4.5 0.6 3.9 1 1.855965 -1.57354 -5.14079 1 1.000000 4.595496e+07 0.391628 12 3862.2405400000002 10637.75946
TIR243.tomostar 2085.549000 701.945300 1333.253000 -83.99057 109.224848 -145.86599 particles/TIR243/TIR243_70s_export_sub1_0000130_1.90A.mrc particles/TIR243/TIR243_70s_export_sub1_0000130_ctf_1.90A.mrc 1 1 243 50.890658 202.897864 10.6 4.5 0.6 3.9 1 0.326465 -4.81779 -13.89979 1 1.000000 4.594301e+07 0.586959 4 3907.13431 10592.86569
TIR243.tomostar 1999.258000 183.881600 1176.326000 -11.42738 75.206452 40.974607 particles/TIR243/TIR243_70s_export_sub1_0000131_1.90A.mrc particles/TIR243/TIR243_70s_export_sub1_0000131_ctf_1.90A.mrc 2 1 243 37.602124 202.897864 10.6 4.5 0.6 3.9 1 17.426465 -3.65879 -25.11454 1 1.000000 4.595418e+07 0.418121 6 3890.73902 10609.26098
TIR243.tomostar 1684.028000 3278.770000 1122.103000 -109.28361 161.027910 -36.95627 particles/TIR243/TIR243_70s_export_sub1_0000132_1.90A.mrc particles/TIR243/TIR243_70s_export_sub1_0000132_ctf_1.90A.mrc 1 1 243 46.581515 202.897864 10.6 4.5 0.6 3.9 1 7.000215 -1.94404 11.541215 1 1.000000 4.593183e+07 0.698721 7 3830.84532 10669.15468
TIR243.tomostar 1210.133000 3551.762000 1135.213000 140.914065 67.559170 104.648141 particles/TIR243/TIR243_70s_export_sub1_0000133_1.90A.mrc particles/TIR243/TIR243_70s_export_sub1_0000133_ctf_1.90A.mrc 2 1 243 92.353134 202.897864 10.6 4.5 0.6 3.9 1 0.326465 0.696965 -2.12929 1 1.000000 4.591125e+07 0.195881 7 3740.80527 10759.19473
TIR243.tomostar 1591.556000 1743.923000 1159.548000 49.051428 33.306186 179.353768 particles/TIR243/TIR243_70s_export_sub1_0000134_1.90A.mrc particles/TIR243/TIR243_70s_export_sub1_0000134_ctf_1.90A.mrc 1 1 243 65.072468 202.897864 10.6 4.5 0.6 3.9 1 3.941215 -7.64404 12.096965 1 1.000000 4.590963e+07 0.801389 1 3813.27564 10686.72436
TIR243.tomostar 1788.581000 574.198400 1079.759000 104.699104 77.539289 -58.50358 particles/TIR243/TIR243_70s_export_sub1_0000135_1.90A.mrc particles/TIR243/TIR243_70s_export_sub1_0000135_ctf_1.90A.mrc 2 1 243 43.251158 202.897864 10.6 4.5 0.6 3.9 1 -0.04404 3.755965 -0.97029 1 1.000000 4.594266e+07 0.184295 5 3850.71039 10649.28961
TIR243.tomostar 1138.021000 3298.455000 1019.532000 126.929415 161.792222 90.307039 particles/TIR243/TIR243_70s_export_sub1_0000136_1.90A.mrc particles/TIR243/TIR243_70s_export_sub1_0000136_ctf_1.90A.mrc 1 1 243 77.465981 202.897864 10.6 4.5 0.6 3.9 1 -4.77029 -1.38829 4.311715 1 1.000000 4.589835e+07 0.460574 4 3727.10399 10772.89601
TIR243.tomostar 1042.542000 3534.435000 1083.870000 -175.68964 97.266951 -103.76285 particles/TIR243/TIR243_70s_export_sub1_0000137_1.90A.mrc particles/TIR243/TIR243_70s_export_sub1_0000137_ctf_1.90A.mrc 2 1 243 86.459932 202.897864 10.6 4.5 0.6 3.9 1 4.867465 -4.39979 4.126465 1 1.000000 4.592557e+07 0.746136 2 3708.96298 10791.03702
TIR243.tomostar 544.965800 3490.459000 1109.537000 -52.56175 84.942517 140.400856 particles/TIR243/TIR243_70s_export_sub1_0000138_1.90A.mrc particles/TIR243/TIR243_70s_export_sub1_0000138_ctf_1.90A.mrc 1 1 243 37.445938 202.897864 10.6 4.5 0.6 3.9 1 20.114965 -8.19979 -24.18829 1 1.000000 4.591912e+07 0.569812 5 3614.423502 10885.576498
TIR243.tomostar 713.363200 927.716300 1068.463000 47.568239 75.464246 144.953541 particles/TIR243/TIR243_70s_export_sub1_0000139_1.90A.mrc particles/TIR243/TIR243_70s_export_sub1_0000139_ctf_1.90A.mrc 2 1 243 53.859832 202.897864 10.6 4.5 0.6 3.9 1 -12.60304 20.300215 -11.62929 1 1.000000 4.592749e+07 0.598315 3 3646.419008 10853.580992
TIR243.tomostar 816.213700 2329.361000 882.582100 -74.06799 170.738068 -174.26757 particles/TIR243/TIR243_70s_export_sub1_0000140_1.90A.mrc particles/TIR243/TIR243_70s_export_sub1_0000140_ctf_1.90A.mrc 1 1 243 84.811521 202.897864 10.6 4.5 0.6 3.9 1 4.682215 3.570715 7.370715 1 1.000000 4.595012e+07 0.210224 6 3665.960603 10834.039397
TIR243.tomostar 1604.572000 3695.406000 873.559400 15.899261 116.360230 167.141379 particles/TIR243/TIR243_70s_export_sub1_0000141_1.90A.mrc particles/TIR243/TIR243_70s_export_sub1_0000141_ctf_1.90A.mrc 2 1 243 14.845714 202.897864 10.6 4.5 0.6 3.9 1 -1.94404 2.596965 6.767465 1 1.000000 4.591977e+07 0.599746 1 3815.74868 10684.25132
TIR243.tomostar 281.751500 3368.987000 856.319500 110.455071 52.767710 -144.06656 particles/TIR243/TIR243_70s_export_sub1_0000142_1.90A.mrc particles/TIR243/TIR243_70s_export_sub1_0000142_ctf_1.90A.mrc 1 1 243 53.845926 202.897864 10.6 4.5 0.6 3.9 1 4.914965 0.326465 -5.37354 1 1.000000 4.591869e+07 0.758747 3 3564.412785 10935.587215
TIR243.tomostar 915.817400 1463.970000 1382.433000 -20.30623 153.836350 99.618740 particles/TIR243/TIR243_70s_export_sub1_0000143_1.90A.mrc particles/TIR243/TIR243_70s_export_sub1_0000143_ctf_1.90A.mrc 2 1 243 19.780242 202.897864 10.6 4.5 0.6 3.9 1 4.867465 -3.65879 -18.85879 1 1.000000 4.591914e+07 0.621647 2 3684.885306 10815.114694
TIR243.tomostar 2622.416000 3642.848000 1524.832000 -85.23255 169.837608 -106.56223 particles/TIR243/TIR243_70s_export_sub1_0000144_1.90A.mrc particles/TIR243/TIR243_70s_export_sub1_0000144_ctf_1.90A.mrc 1 1 243 32.175234 202.897864 10.6 4.5 0.6 3.9 1 -16.40304 1.670715 6.629715 1 1.000000 4.593797e+07 0.538981 11 4009.13904 10490.86096
TIR243.tomostar 1767.734000 3823.770000 1486.738000 -166.64663 66.196218 146.682132 particles/TIR243/TIR243_70s_export_sub1_0000145_1.90A.mrc particles/TIR243/TIR243_70s_export_sub1_0000145_ctf_1.90A.mrc 2 1 243 89.615071 202.897864 10.6 4.5 0.6 3.9 1 5.655965 8.900215 8.482215 1 1.000000 4.592796e+07 0.904946 1 3846.74946 10653.250540000001
TIR243.tomostar 2200.904000 3272.531000 1637.177000 65.059467 149.736197 12.676215 particles/TIR243/TIR243_70s_export_sub1_0000146_1.90A.mrc particles/TIR243/TIR243_70s_export_sub1_0000146_ctf_1.90A.mrc 1 1 243 87.414762 202.897864 10.6 4.5 0.6 3.9 1 -18.30304 -2.12929 1.300215 1 1.000000 4.591355e+07 0.745773 1 3929.05176 10570.94824
TIR243.tomostar 921.881000 2398.564000 1390.057000 36.620608 25.357091 55.719492 particles/TIR243/TIR243_70s_export_sub1_0000147_1.90A.mrc particles/TIR243/TIR243_70s_export_sub1_0000147_ctf_1.90A.mrc 1 1 243 21.063894 202.897864 10.6 4.5 0.6 3.9 1 20.670715 1.300215 2.596965 1 1.000000 4.592609e+07 0.689940 2 3686.03739 10813.96261
TIR243.tomostar 765.803700 3436.009000 1250.338000 -42.35272 97.492911 -112.85150 particles/TIR243/TIR243_70s_export_sub1_0000148_1.90A.mrc particles/TIR243/TIR243_70s_export_sub1_0000148_ctf_1.90A.mrc 2 1 243 32.206566 202.897864 10.6 4.5 0.6 3.9 1 -3.47354 0.696965 7.370715 1 1.000000 4.589231e+07 0.510043 3 3656.382703 10843.617297
TIR243.tomostar 945.472100 2878.044000 1224.929000 122.759696 109.993606 2.090704 particles/TIR243/TIR243_70s_export_sub1_0000149_1.90A.mrc particles/TIR243/TIR243_70s_export_sub1_0000149_ctf_1.90A.mrc 1 1 243 50.224231 202.897864 10.6 4.5 0.6 3.9 1 8.482215 0.511715 -9.72929 1 1.000000 4.590441e+07 0.733790 2 3690.519699 10809.480301
TIR243.tomostar 1723.732000 357.149600 1162.829000 136.617485 141.899376 -51.48266 particles/TIR243/TIR243_70s_export_sub1_0000150_1.90A.mrc particles/TIR243/TIR243_70s_export_sub1_0000150_ctf_1.90A.mrc 2 1 243 60.642915 202.897864 10.6 4.5 0.6 3.9 1 -19.22929 0.929715 -2.91779 1 1.000000 4.592444e+07 0.863839 5 3838.38908 10661.61092
TIR243.tomostar 1702.581000 3751.601000 952.331600 125.130543 50.016783 -118.51021 particles/TIR243/TIR243_70s_export_sub1_0000151_1.90A.mrc particles/TIR243/TIR243_70s_export_sub1_0000151_ctf_1.90A.mrc 1 1 243 19.250186 202.897864 10.6 4.5 0.6 3.9 1 10.382215 -18.48829 -4.02929 1 1.000000 4.591658e+07 0.912002 2 3834.37039 10665.62961
TIR243.tomostar 1601.581000 3694.593000 910.150000 -53.64803 125.817930 119.441294 particles/TIR243/TIR243_70s_export_sub1_0000152_1.90A.mrc particles/TIR243/TIR243_70s_export_sub1_0000152_ctf_1.90A.mrc 2 1 243 20.910113 202.897864 10.6 4.5 0.6 3.9 1 8.714965 1.300215 -16.40304 1 1.000000 4.592538e+07 0.675564 2 3815.18039 10684.81961
TIR243.tomostar 1352.177000 3889.700000 827.841600 -101.68303 92.405396 45.846478 particles/TIR243/TIR243_70s_export_sub1_0000153_1.90A.mrc particles/TIR243/TIR243_70s_export_sub1_0000153_ctf_1.90A.mrc 1 1 243 29.163283 202.897864 10.6 4.5 0.6 3.9 1 -3.10304 1.300215 19.511715 1 1.000000 4.591855e+07 0.448412 3 3767.79363 10732.20637
TIR243.tomostar 476.949800 2580.128000 866.280000 12.490048 70.365254 -148.55513 particles/TIR243/TIR243_70s_export_sub1_0000154_1.90A.mrc particles/TIR243/TIR243_70s_export_sub1_0000154_ctf_1.90A.mrc 2 1 243 68.130892 202.897864 10.6 4.5 0.6 3.9 1 -0.22929 2.411715 11.541215 1 1.000000 4.592033e+07 0.304325 3 3601.500462 10898.499538
TIR243.tomostar 518.357400 3026.645000 766.298500 116.012458 27.623437 38.328441 particles/TIR243/TIR243_70s_export_sub1_0000155_1.90A.mrc particles/TIR243/TIR243_70s_export_sub1_0000155_ctf_1.90A.mrc 1 1 243 87.985182 202.897864 10.6 4.5 0.6 3.9 1 -6.90304 -4.58504 -3.65879 1 1.000000 4.592750e+07 0.621114 3 3609.367906 10890.632094
TIR243.tomostar 671.437900 2241.570000 471.828600 -146.53446 14.823365 44.425931 particles/TIR243/TIR243_70s_export_sub1_0000156_1.90A.mrc particles/TIR243/TIR243_70s_export_sub1_0000156_ctf_1.90A.mrc 2 1 243 30.009779 202.897864 10.6 4.5 0.6 3.9 1 -3.10304 4.914965 1.300215 1 1.000000 4.592140e+07 0.146001 7 3638.453201 10861.546799
TIR243.tomostar 1119.001000 717.354700 644.355300 135.031128 65.190476 174.835104 particles/TIR243/TIR243_70s_export_sub1_0000157_1.90A.mrc particles/TIR243/TIR243_70s_export_sub1_0000157_ctf_1.90A.mrc 2 1 243 20.807558 202.897864 10.6 4.5 0.6 3.9 1 -5.00304 -10.09979 1.114965 1 1.000000 4.589328e+07 0.918046 3 3723.49019 10776.50981
TIR243.tomostar 2906.988000 3879.812000 1903.852000 96.488128 102.263542 158.408210 particles/TIR243/TIR243_70s_export_sub1_0000158_1.90A.mrc particles/TIR243/TIR243_70s_export_sub1_0000158_ctf_1.90A.mrc 1 1 243 68.024507 202.897864 10.6 4.5 0.6 3.9 1 18.400215 -7.64404 -3.10304 1 1.000000 4.594581e+07 0.349666 3 4063.20772 10436.79228
TIR243.tomostar 2119.119000 2821.056000 1934.481000 -73.33062 123.664310 -27.14661 particles/TIR243/TIR243_70s_export_sub1_0000159_1.90A.mrc particles/TIR243/TIR243_70s_export_sub1_0000159_ctf_1.90A.mrc 1 1 243 37.986963 202.897864 10.6 4.5 0.6 3.9 1 -1.57354 -6.11454 8.900215 1 1.000000 4.593279e+07 0.401209 2 3913.51261 10586.48739
TIR243.tomostar 1689.219000 3018.037000 1796.146000 58.239903 115.072330 94.664836 particles/TIR243/TIR243_70s_export_sub1_0000160_1.90A.mrc particles/TIR243/TIR243_70s_export_sub1_0000160_ctf_1.90A.mrc 2 1 243 20.601661 202.897864 10.6 4.5 0.6 3.9 1 -0.41454 -14.68829 3.014965 1 1.000000 4.592701e+07 0.308016 11 3831.83161 10668.16839
TIR243.tomostar 1979.366000 1082.941000 1771.565000 -135.86523 100.186086 10.901090 particles/TIR243/TIR243_70s_export_sub1_0000161_1.90A.mrc particles/TIR243/TIR243_70s_export_sub1_0000161_ctf_1.90A.mrc 1 1 243 50.885379 202.897864 10.6 4.5 0.6 3.9 1 21.782215 16.685465 1.485465 1 1.000000 4.594933e+07 0.683033 1 3886.95954 10613.04046
TIR243.tomostar 2400.553000 1814.724000 1740.325000 156.576929 147.193221 65.268960 particles/TIR243/TIR243_70s_export_sub1_0000162_1.90A.mrc particles/TIR243/TIR243_70s_export_sub1_0000162_ctf_1.90A.mrc 2 1 243 89.730814 202.897864 10.6 4.5 0.6 3.9 1 6.814965 -9.91454 2.596965 1 1.000000 4.591372e+07 0.674035 6 3966.98507 10533.01493
TIR243.tomostar 2341.796000 2751.416000 1755.234000 90.841418 61.200242 -0.74317 particles/TIR243/TIR243_70s_export_sub1_0000163_1.90A.mrc particles/TIR243/TIR243_70s_export_sub1_0000163_ctf_1.90A.mrc 1 1 243 88.250105 202.897864 10.6 4.5 0.6 3.9 1 -3.65879 -1.75879 6.582215 1 1.000000 4.593883e+07 0.722069 2 3955.8212399999998 10544.17876
TIR243.tomostar 1705.781000 59.061110 1748.073000 146.921824 126.033888 87.656686 particles/TIR243/TIR243_70s_export_sub1_0000164_1.90A.mrc particles/TIR243/TIR243_70s_export_sub1_0000164_ctf_1.90A.mrc 2 1 243 31.707890 202.897864 10.6 4.5 0.6 3.9 1 -4.63254 6.814965 -0.22929 1 1.000000 4.591329e+07 0.801662 4 3834.97839 10665.02161
TIR243.tomostar 2204.447000 3175.176000 1707.204000 129.758105 20.539883 145.532989 particles/TIR243/TIR243_70s_export_sub1_0000165_1.90A.mrc particles/TIR243/TIR243_70s_export_sub1_0000165_ctf_1.90A.mrc 1 1 243 78.712173 202.897864 10.6 4.5 0.6 3.9 1 -6.53254 -9.54404 -18.67354 1 1.000000 4.594134e+07 0.770645 3 3929.72493 10570.27507
TIR243.tomostar 2456.361000 2531.430000 1670.899000 -77.73701 44.789836 -70.01689 particles/TIR243/TIR243_70s_export_sub1_0000166_1.90A.mrc particles/TIR243/TIR243_70s_export_sub1_0000166_ctf_1.90A.mrc 2 1 243 66.798115 202.897864 10.6 4.5 0.6 3.9 1 2.041215 3.014965 20.670715 1 1.000000 4.593735e+07 0.511263 7 3977.58859 10522.41141
TIR243.tomostar 2928.721000 3917.519000 1732.101000 -5.71393 65.125406 -105.75238 particles/TIR243/TIR243_70s_export_sub1_0000167_1.90A.mrc particles/TIR243/TIR243_70s_export_sub1_0000167_ctf_1.90A.mrc 1 1 243 37.334436 202.897864 10.6 4.5 0.6 3.9 1 -0.83254 0.141215 5.841215 1 1.000000 4.594976e+07 0.644723 1 4067.33699 10432.66301
TIR243.tomostar 1310.644000 926.936300 1546.056000 -142.88058 117.096945 164.414153 particles/TIR243/TIR243_70s_export_sub1_0000168_1.90A.mrc particles/TIR243/TIR243_70s_export_sub1_0000168_ctf_1.90A.mrc 2 1 243 28.210350 202.897864 10.6 4.5 0.6 3.9 1 3.941215 1.670715 -10.84079 1 1.000000 4.592045e+07 0.244231 3 3759.90236 10740.09764
TIR243.tomostar 2755.058000 2878.941000 1905.517000 -71.77031 112.158214 -42.04027 particles/TIR243/TIR243_70s_export_sub1_0000169_1.90A.mrc particles/TIR243/TIR243_70s_export_sub1_0000169_ctf_1.90A.mrc 2 1 243 82.692860 202.897864 10.6 4.5 0.6 3.9 1 -10.09979 -17.88504 0.326465 1 1.000000 4.593177e+07 0.781679 3 4034.34102 10465.65898
TIR243.tomostar 1185.949000 847.477900 1147.094000 -42.47344 66.618177 11.957994 particles/TIR243/TIR243_70s_export_sub1_0000170_1.90A.mrc particles/TIR243/TIR243_70s_export_sub1_0000170_ctf_1.90A.mrc 1 1 243 83.868421 202.897864 10.6 4.5 0.6 3.9 1 -4.21454 -0.41454 12.282215 1 1.000000 4.594244e+07 0.403539 5 3736.21031 10763.78969
TIR243.tomostar 880.853100 3901.258000 1342.782000 129.685565 123.475957 -135.25539 particles/TIR243/TIR243_70s_export_sub1_0000171_1.90A.mrc particles/TIR243/TIR243_70s_export_sub1_0000171_ctf_1.90A.mrc 2 1 243 37.510831 202.897864 10.6 4.5 0.6 3.9 1 -10.09979 -3.84404 6.444465 1 1.000000 4.597277e+07 0.572795 7 3678.242089 10821.757911
TIR243.tomostar 1895.772000 2811.748000 1332.040000 -46.12348 104.571663 137.466655 particles/TIR243/TIR243_70s_export_sub1_0000172_1.90A.mrc particles/TIR243/TIR243_70s_export_sub1_0000172_ctf_1.90A.mrc 1 1 243 64.040961 202.897864 10.6 4.5 0.6 3.9 1 2.226465 -0.41454 -1.15554 1 1.000000 4.595470e+07 0.255449 2 3871.07668 10628.92332
TIR243.tomostar 1913.463000 1495.733000 1151.038000 21.778822 138.842574 -148.11541 particles/TIR243/TIR243_70s_export_sub1_0000173_1.90A.mrc particles/TIR243/TIR243_70s_export_sub1_0000173_ctf_1.90A.mrc 2 1 243 34.829825 202.897864 10.6 4.5 0.6 3.9 1 2.596965 5.655965 -4.77029 1 1.000000 4.594380e+07 0.455018 3 3874.43797 10625.56203
TIR243.tomostar 2159.056000 183.340700 1228.447000 -12.65238 92.975835 -45.74288 particles/TIR243/TIR243_70s_export_sub1_0000174_1.90A.mrc particles/TIR243/TIR243_70s_export_sub1_0000174_ctf_1.90A.mrc 1 1 243 32.510673 202.897864 10.6 4.5 0.6 3.9 1 2.411715 -6.29979 7.926465 1 1.000000 4.591236e+07 0.297563 1 3921.10064 10578.89936
TIR243.tomostar 1741.364000 2466.329000 1284.974000 -129.14036 64.606720 27.437628 particles/TIR243/TIR243_70s_export_sub1_0000175_1.90A.mrc particles/TIR243/TIR243_70s_export_sub1_0000175_ctf_1.90A.mrc 2 1 243 66.584190 202.897864 10.6 4.5 0.6 3.9 1 5.100215 2.782215 13.255965 1 1.000000 4.593997e+07 0.280653 4 3841.73916 10658.26084
TIR243.tomostar 1980.070000 3751.243000 1429.069000 34.509149 125.247624 -170.50938 particles/TIR243/TIR243_70s_export_sub1_0000176_1.90A.mrc particles/TIR243/TIR243_70s_export_sub1_0000176_ctf_1.90A.mrc 1 1 243 73.532531 202.897864 10.6 4.5 0.6 3.9 1 2.411715 -0.59979 3.755965 1 1.000000 4.591865e+07 0.478797 1 3887.0933 10612.9067
TIR243.tomostar 1980.884000 2890.263000 1528.787000 151.954459 105.635283 -107.09285 particles/TIR243/TIR243_70s_export_sub1_0000177_1.90A.mrc particles/TIR243/TIR243_70s_export_sub1_0000177_ctf_1.90A.mrc 2 1 243 89.807418 202.897864 10.6 4.5 0.6 3.9 1 3.385465 3.200215 -0.97029 1 1.000000 4.593097e+07 0.574084 5 3887.24796 10612.75204
TIR243.tomostar 1426.008000 740.706400 1552.710000 65.009205 142.186590 -159.21003 particles/TIR243/TIR243_70s_export_sub1_0000178_1.90A.mrc particles/TIR243/TIR243_70s_export_sub1_0000178_ctf_1.90A.mrc 1 1 243 39.546249 202.897864 10.6 4.5 0.6 3.9 1 -2.73254 9.641215 -11.07354 1 1.000000 4.594627e+07 0.978194 1 3781.82152 10718.17848
TIR243.tomostar 1324.967000 833.976900 1552.863000 -98.45633 75.766088 -9.81410 particles/TIR243/TIR243_70s_export_sub1_0000179_1.90A.mrc particles/TIR243/TIR243_70s_export_sub1_0000179_ctf_1.90A.mrc 2 1 243 29.015590 202.897864 10.6 4.5 0.6 3.9 1 -7.08829 2.226465 13.626465 1 1.000000 4.594780e+07 0.324777 3 3762.6237300000003 10737.37627
TIR243.tomostar 2817.966000 2918.162000 1655.071000 111.222059 122.033386 -108.55200 particles/TIR243/TIR243_70s_export_sub1_0000180_1.90A.mrc particles/TIR243/TIR243_70s_export_sub1_0000180_ctf_1.90A.mrc 1 1 243 35.730092 202.897864 10.6 4.5 0.6 3.9 1 2.967465 12.885465 -21.49979 1 1.000000 4.592975e+07 0.505684 3 4046.29354 10453.70646
TIR243.tomostar 2371.928000 1697.651000 1846.436000 50.683462 115.724011 145.531103 particles/TIR243/TIR243_70s_export_sub1_0000181_1.90A.mrc particles/TIR243/TIR243_70s_export_sub1_0000181_ctf_1.90A.mrc 2 1 243 67.136129 202.897864 10.6 4.5 0.6 3.9 1 -13.71454 12.514965 12.096965 1 1.000000 4.593880e+07 0.204419 5 3961.54632 10538.45368
TIR243.tomostar 1724.785000 2137.332000 1870.479000 98.261135 92.325902 -89.90982 particles/TIR243/TIR243_70s_export_sub1_0000182_1.90A.mrc particles/TIR243/TIR243_70s_export_sub1_0000182_ctf_1.90A.mrc 1 1 243 13.485857 202.897864 10.6 4.5 0.6 3.9 1 7.926465 -4.21454 2.782215 1 1.000000 4.589282e+07 0.488881 1 3838.58915 10661.41085
TIR243.tomostar 1933.515000 2749.022000 1922.488000 122.691607 95.201425 -79.46751 particles/TIR243/TIR243_70s_export_sub1_0000183_1.90A.mrc particles/TIR243/TIR243_70s_export_sub1_0000183_ctf_1.90A.mrc 2 1 243 23.344521 202.897864 10.6 4.5 0.6 3.9 1 29.011715 -7.45879 -14.27029 1 1.000000 4.592633e+07 0.697586 5 3878.24785 10621.75215
TIR243.tomostar 2514.137000 2721.995000 2103.071000 -178.66186 41.749629 -19.97724 particles/TIR243/TIR243_70s_export_sub1_0000184_1.90A.mrc particles/TIR243/TIR243_70s_export_sub1_0000184_ctf_1.90A.mrc 1 1 243 45.848795 202.897864 10.6 4.5 0.6 3.9 1 -22.10304 -1.38829 -12.37029 1 1.000000 4.592596e+07 0.349545 4 3988.56603 10511.43397
TIR243.tomostar 2873.417000 3341.266000 2110.739000 -69.74735 56.817027 -36.75865 particles/TIR243/TIR243_70s_export_sub1_0000185_1.90A.mrc particles/TIR243/TIR243_70s_export_sub1_0000185_ctf_1.90A.mrc 2 1 243 71.584250 202.897864 10.6 4.5 0.6 3.9 1 -13.52929 -4.58504 12.282215 1 1.000000 4.591071e+07 0.339061 11 4056.82923 10443.17077
TIR243.tomostar 2724.584000 3145.701000 2153.519000 -60.06594 122.842744 -84.11008 particles/TIR243/TIR243_70s_export_sub1_0000186_1.90A.mrc particles/TIR243/TIR243_70s_export_sub1_0000186_ctf_1.90A.mrc 1 1 243 50.153006 202.897864 10.6 4.5 0.6 3.9 1 0.696965 -3.10304 22.200215 1 1.000000 4.593328e+07 0.851257 1 4028.55096 10471.44904
TIR243.tomostar 2950.945000 3254.345000 1872.908000 157.575445 32.014605 51.793351 particles/TIR243/TIR243_70s_export_sub1_0000187_1.90A.mrc particles/TIR243/TIR243_70s_export_sub1_0000187_ctf_1.90A.mrc 2 1 243 60.658543 202.897864 10.6 4.5 0.6 3.9 1 5.285465 1.300215 0.326465 1 1.000000 4.591470e+07 0.346164 8 4071.55955 10428.44045
TIR243.tomostar 596.869500 2991.063000 580.766800 135.743617 58.060053 64.557874 particles/TIR243/TIR243_70s_export_sub1_0000188_1.90A.mrc particles/TIR243/TIR243_70s_export_sub1_0000188_ctf_1.90A.mrc 1 1 243 52.132509 202.897864 10.6 4.5 0.6 3.9 1 22.570715 -5.37354 -4.39979 1 1.000000 4.595717e+07 0.828114 6 3624.285205 10875.714795
TIR243.tomostar 949.613200 2656.117000 661.046900 -158.97337 132.291024 93.967824 particles/TIR243/TIR243_70s_export_sub1_0000189_1.90A.mrc particles/TIR243/TIR243_70s_export_sub1_0000189_ctf_1.90A.mrc 2 1 243 35.930092 202.897864 10.6 4.5 0.6 3.9 1 5.655965 3.570715 -1.94404 1 1.000000 4.592863e+07 0.835246 2 3691.306508 10808.693492
TIR243.tomostar 1445.937000 1023.060000 846.984300 -124.43649 100.931671 -58.81404 particles/TIR243/TIR243_70s_export_sub1_0000190_1.90A.mrc particles/TIR243/TIR243_70s_export_sub1_0000190_ctf_1.90A.mrc 1 1 243 22.207528 202.897864 10.6 4.5 0.6 3.9 1 2.411715 10.800215 10.800215 1 1.000000 4.594444e+07 0.714099 5 3785.60803 10714.39197
TIR243.tomostar 335.842300 2608.815000 863.226900 97.829604 87.026397 -83.81621 particles/TIR243/TIR243_70s_export_sub1_0000191_1.90A.mrc particles/TIR243/TIR243_70s_export_sub1_0000191_ctf_1.90A.mrc 2 1 243 55.909647 202.897864 10.6 4.5 0.6 3.9 1 2.596965 7.370715 -14.64079 1 1.000000 4.591841e+07 0.314944 4 3574.690037 10925.309963
TIR243.tomostar 1414.938000 2658.174000 987.036900 106.623083 83.895648 -30.61062 particles/TIR243/TIR243_70s_export_sub1_0000192_1.90A.mrc particles/TIR243/TIR243_70s_export_sub1_0000192_ctf_1.90A.mrc 1 1 243 48.429669 202.897864 10.6 4.5 0.6 3.9 1 -6.48504 -8.19979 -3.65879 1 1.000000 4.594756e+07 0.513400 1 3779.71822 10720.28178
TIR243.tomostar 232.014100 1496.061000 1024.930000 137.387694 78.648548 -175.78227 particles/TIR243/TIR243_70s_export_sub1_0000193_1.90A.mrc particles/TIR243/TIR243_70s_export_sub1_0000193_ctf_1.90A.mrc 2 1 243 18.168332 202.897864 10.6 4.5 0.6 3.9 1 -7.82929 -3.84404 16.500215 1 1.000000 4.609952e+07 0.468856 5 3554.962679 10945.037321
TIR243.tomostar 990.611600 967.824700 1134.714000 152.042088 106.022921 -43.22563 particles/TIR243/TIR243_70s_export_sub1_0000194_1.90A.mrc particles/TIR243/TIR243_70s_export_sub1_0000194_ctf_1.90A.mrc 1 1 243 67.824095 202.897864 10.6 4.5 0.6 3.9 1 6.814965 1.300215 0.696965 1 1.000000 4.592506e+07 0.828155 2 3699.096204 10800.903796
TIR243.tomostar 1122.957000 448.290800 1096.292000 -158.38321 77.368228 157.356991 particles/TIR243/TIR243_70s_export_sub1_0000195_1.90A.mrc particles/TIR243/TIR243_70s_export_sub1_0000195_ctf_1.90A.mrc 2 1 243 89.667511 202.897864 10.6 4.5 0.6 3.9 1 -2.49979 -20.75879 8.296965 1 1.000000 4.596663e+07 0.188269 3 3724.24183 10775.75817
TIR243.tomostar 2022.575000 3758.464000 1087.480000 122.671893 109.914149 118.809417 particles/TIR243/TIR243_70s_export_sub1_0000196_1.90A.mrc particles/TIR243/TIR243_70s_export_sub1_0000196_ctf_1.90A.mrc 1 1 243 12.633440 202.897864 10.6 4.5 0.6 3.9 1 1.067465 9.826465 -18.85879 1 1.000000 4.590666e+07 0.200261 4 3895.16925 10604.83075
TIR243.tomostar 1798.151000 163.778000 997.971600 -53.05684 110.770129 101.148056 particles/TIR243/TIR243_70s_export_sub1_0000197_1.90A.mrc particles/TIR243/TIR243_70s_export_sub1_0000197_ctf_1.90A.mrc 2 1 243 24.571089 202.897864 10.6 4.5 0.6 3.9 1 -5.55879 12.096965 3.755965 1 1.000000 4.591615e+07 0.503510 3 3852.52869 10647.47131
TIR243.tomostar 2781.839000 3112.064000 1588.511000 -34.85432 125.614334 98.322414 particles/TIR243/TIR243_70s_export_sub1_0000198_1.90A.mrc particles/TIR243/TIR243_70s_export_sub1_0000198_ctf_1.90A.mrc 1 1 243 28.172511 202.897864 10.6 4.5 0.6 3.9 1 8.296965 -1.20304 -0.97029 1 1.000000 4.591253e+07 0.214503 1 4039.42941 10460.57059
TIR243.tomostar 2300.503000 905.380100 1704.545000 48.460797 64.989732 55.768378 particles/TIR243/TIR243_70s_export_sub1_0000199_1.90A.mrc particles/TIR243/TIR243_70s_export_sub1_0000199_ctf_1.90A.mrc 2 1 243 89.072430 202.897864 10.6 4.5 0.6 3.9 1 -0.22929 -0.78504 -5.37354 1 1.000000 4.593081e+07 0.491599 13 3947.97557 10552.02443
TIR243.tomostar 1892.718000 684.417900 1655.460000 -72.63798 118.435243 111.949279 particles/TIR243/TIR243_70s_export_sub1_0000200_1.90A.mrc particles/TIR243/TIR243_70s_export_sub1_0000200_ctf_1.90A.mrc 1 1 243 63.475897 202.897864 10.6 4.5 0.6 3.9 1 0.326465 -8.19979 5.841215 1 1.000000 4.591760e+07 0.644057 1 3870.49642 10629.50358
TIR243.tomostar 1770.048000 2758.923000 1676.242000 -167.70392 58.258279 6.877287 particles/TIR243/TIR243_70s_export_sub1_0000201_1.90A.mrc particles/TIR243/TIR243_70s_export_sub1_0000201_ctf_1.90A.mrc 2 1 243 49.783128 202.897864 10.6 4.5 0.6 3.9 1 -0.04404 2.411715 -1.34079 1 1.000000 4.594438e+07 0.585635 1 3847.18912 10652.81088
TIR243.tomostar 1603.012000 2270.194000 1659.357000 -125.63821 121.176643 101.859508 particles/TIR243/TIR243_70s_export_sub1_0000202_1.90A.mrc particles/TIR243/TIR243_70s_export_sub1_0000202_ctf_1.90A.mrc 1 1 243 37.284633 202.897864 10.6 4.5 0.6 3.9 1 3.200215 -1.01779 -1.57354 1 1.000000 4.595967e+07 0.835315 3 3815.45228 10684.54772
TIR243.tomostar 2217.395000 2031.797000 1709.817000 -45.05008 47.029817 -91.38144 particles/TIR243/TIR243_70s_export_sub1_0000203_1.90A.mrc particles/TIR243/TIR243_70s_export_sub1_0000203_ctf_1.90A.mrc 1 1 243 83.043148 202.897864 10.6 4.5 0.6 3.9 1 -5.18829 7.741215 15.341215 1 1.000000 4.593466e+07 0.631200 6 3932.18505 10567.81495
TIR243.tomostar 2693.792000 3015.754000 1817.610000 -154.67256 108.052592 -123.53521 particles/TIR243/TIR243_70s_export_sub1_0000204_1.90A.mrc particles/TIR243/TIR243_70s_export_sub1_0000204_ctf_1.90A.mrc 2 1 243 74.816911 202.897864 10.6 4.5 0.6 3.9 1 -4.77029 -0.78504 3.755965 1 1.000000 4.594455e+07 0.548250 1 4022.70048 10477.29952
TIR243.tomostar 2230.575000 1953.759000 1843.185000 8.525124 103.622842 -20.46254 particles/TIR243/TIR243_70s_export_sub1_0000205_1.90A.mrc particles/TIR243/TIR243_70s_export_sub1_0000205_ctf_1.90A.mrc 1 1 243 60.369096 202.897864 10.6 4.5 0.6 3.9 1 -3.65879 2.411715 -6.11454 1 1.000000 4.594032e+07 0.494505 13 3934.68925 10565.31075
TIR243.tomostar 2545.218000 2164.684000 1857.490000 -7.15308 47.903786 -105.74741 particles/TIR243/TIR243_70s_export_sub1_0000206_1.90A.mrc particles/TIR243/TIR243_70s_export_sub1_0000206_ctf_1.90A.mrc 2 1 243 89.336093 202.897864 10.6 4.5 0.6 3.9 1 6.629715 -5.37354 21.596965 1 1.000000 4.592327e+07 0.488238 1 3994.47142 10505.52858
TIR243.tomostar 2151.746000 3449.046000 1911.154000 -67.12024 107.627339 32.017129 particles/TIR243/TIR243_70s_export_sub1_0000207_1.90A.mrc particles/TIR243/TIR243_70s_export_sub1_0000207_ctf_1.90A.mrc 1 1 243 44.069500 202.897864 10.6 4.5 0.6 3.9 1 6.396965 3.385465 -0.97029 1 1.000000 4.594361e+07 0.671182 1 3919.71174 10580.28826
TIR243.tomostar 1439.478000 2779.013000 1026.708000 -96.94787 137.760050 -166.80594 particles/TIR243/TIR243_70s_export_sub1_0000208_1.90A.mrc particles/TIR243/TIR243_70s_export_sub1_0000208_ctf_1.90A.mrc 1 1 243 53.586554 202.897864 10.6 4.5 0.6 3.9 1 2.041215 -2.49979 -2.73254 1 1.000000 4.592481e+07 0.346682 4 3784.38082 10715.61918
TIR243.tomostar 2415.976000 3050.003000 1817.479000 -117.34179 82.106247 -128.30131 particles/TIR243/TIR243_70s_export_sub1_0000209_1.90A.mrc particles/TIR243/TIR243_70s_export_sub1_0000209_ctf_1.90A.mrc 2 1 243 80.674892 202.897864 10.6 4.5 0.6 3.9 1 -3.28829 -3.84404 0.882215 1 1.000000 4.593357e+07 0.300113 9 3969.91544 10530.08456
TIR243.tomostar 2192.777000 990.717400 1982.586000 5.181902 129.364810 60.634251 particles/TIR243/TIR243_70s_export_sub1_0000210_1.90A.mrc particles/TIR243/TIR243_70s_export_sub1_0000210_ctf_1.90A.mrc 2 1 243 34.972943 202.897864 10.6 4.5 0.6 3.9 1 -0.97029 -0.59979 0.141215 1 1.000000 4.595199e+07 0.661479 2 3927.50763 10572.49237
TIR243.tomostar 2604.449000 3264.560000 2091.703000 106.011987 145.992977 -103.56639 particles/TIR243/TIR243_70s_export_sub1_0000211_1.90A.mrc particles/TIR243/TIR243_70s_export_sub1_0000211_ctf_1.90A.mrc 1 1 243 49.214368 202.897864 10.6 4.5 0.6 3.9 1 1.855965 2.782215 3.755965 1 1.000000 4.594616e+07 0.453359 1 4005.72531 10494.27469
TIR243.tomostar 2866.737000 3230.213000 2217.303000 -60.22850 70.643905 -169.66665 particles/TIR243/TIR243_70s_export_sub1_0000212_1.90A.mrc particles/TIR243/TIR243_70s_export_sub1_0000212_ctf_1.90A.mrc 2 1 243 51.185420 202.897864 10.6 4.5 0.6 3.9 1 -2.31454 -6.29979 0.511715 1 1.000000 4.588775e+07 0.248775 4 4055.56003 10444.43997
TIR243.tomostar 2651.837000 2927.588000 2117.578000 -141.01821 128.558443 -177.05930 particles/TIR243/TIR243_70s_export_sub1_0000213_1.90A.mrc particles/TIR243/TIR243_70s_export_sub1_0000213_ctf_1.90A.mrc 1 1 243 52.789618 202.897864 10.6 4.5 0.6 3.9 1 -9.54404 1.670715 0.511715 1 1.000000 4.592227e+07 0.216040 5 4014.72903 10485.27097
TIR243.tomostar 2946.097000 3985.967000 2289.610000 -151.33347 105.247866 130.179806 particles/TIR243/TIR243_70s_export_sub1_0000214_1.90A.mrc particles/TIR243/TIR243_70s_export_sub1_0000214_ctf_1.90A.mrc 2 1 243 63.226084 202.897864 10.6 4.5 0.6 3.9 1 -5.37354 -9.35879 0.141215 1 1.000000 4.591596e+07 0.229226 2 4070.63843 10429.36157
TIR243.tomostar 1209.880000 1088.815000 685.497400 88.249428 137.453204 -32.06139 particles/TIR243/TIR243_70s_export_sub1_0000215_1.90A.mrc particles/TIR243/TIR243_70s_export_sub1_0000215_ctf_1.90A.mrc 1 1 243 16.658984 202.897864 10.6 4.5 0.6 3.9 1 -4.02929 19.696965 -1.38829 1 1.000000 4.589799e+07 0.258407 1 3740.7572 10759.2428
TIR243.tomostar 770.380000 3375.798000 644.364200 -7.20515 84.609767 -56.88377 particles/TIR243/TIR243_70s_export_sub1_0000216_1.90A.mrc particles/TIR243/TIR243_70s_export_sub1_0000216_ctf_1.90A.mrc 2 1 243 47.442038 202.897864 10.6 4.5 0.6 3.9 1 3.941215 10.985465 8.111715 1 1.000000 4.590734e+07 0.530743 4 3657.2522 10842.7478
TIR243.tomostar 1450.992000 3114.373000 825.189000 -170.77754 57.465469 -133.28418 particles/TIR243/TIR243_70s_export_sub1_0000217_1.90A.mrc particles/TIR243/TIR243_70s_export_sub1_0000217_ctf_1.90A.mrc 1 1 243 17.232656 202.897864 10.6 4.5 0.6 3.9 1 -19.59979 12.700215 2.459215 1 1.000000 4.590828e+07 0.626583 2 3786.56848 10713.43152
TIR243.tomostar 959.333700 3012.381000 994.237900 -59.71915 138.293145 -15.88389 particles/TIR243/TIR243_70s_export_sub1_0000218_1.90A.mrc particles/TIR243/TIR243_70s_export_sub1_0000218_ctf_1.90A.mrc 2 1 243 89.601073 202.897864 10.6 4.5 0.6 3.9 1 -3.65879 7.555965 7.370715 1 1.000000 4.591838e+07 0.465635 3 3693.1534030000003 10806.846597
TIR243.tomostar 385.700200 1605.694000 970.053200 -31.03771 71.086450 -21.57411 particles/TIR243/TIR243_70s_export_sub1_0000219_1.90A.mrc particles/TIR243/TIR243_70s_export_sub1_0000219_ctf_1.90A.mrc 1 1 243 40.055796 202.897864 10.6 4.5 0.6 3.9 1 -0.59979 -0.78504 11.170715 1 1.000000 4.590144e+07 0.395387 8 3584.163038 10915.836962
TIR243.tomostar 2085.874000 2429.465000 1934.625000 35.051306 111.792763 -124.09658 particles/TIR243/TIR243_70s_export_sub1_0000220_1.90A.mrc particles/TIR243/TIR243_70s_export_sub1_0000220_ctf_1.90A.mrc 1 1 243 35.385632 202.897864 10.6 4.5 0.6 3.9 1 -0.04404 1.114965 6.259215 1 1.000000 4.594528e+07 0.714933 1 3907.1960599999998 10592.80394
TIR243.tomostar 2340.524000 3559.954000 1532.350000 -118.64260 31.026639 173.877964 particles/TIR243/TIR243_70s_export_sub1_0000221_1.90A.mrc particles/TIR243/TIR243_70s_export_sub1_0000221_ctf_1.90A.mrc 1 1 243 59.445067 202.897864 10.6 4.5 0.6 3.9 1 -11.44404 23.682215 -8.38504 1 1.000000 4.595496e+07 0.204456 7 3955.57956 10544.42044
TIR243.tomostar 1592.271000 3303.052000 1422.664000 32.094564 37.221372 32.091979 particles/TIR243/TIR243_70s_export_sub1_0000222_1.90A.mrc particles/TIR243/TIR243_70s_export_sub1_0000222_ctf_1.90A.mrc 2 1 243 72.910996 202.897864 10.6 4.5 0.6 3.9 1 -8.61779 7.000215 -3.84404 1 1.000000 4.591185e+07 0.615210 2 3813.41149 10686.58851
TIR243.tomostar 2710.131000 3339.377000 1594.877000 -27.53553 54.237938 48.388906 particles/TIR243/TIR243_70s_export_sub1_0000223_1.90A.mrc particles/TIR243/TIR243_70s_export_sub1_0000223_ctf_1.90A.mrc 2 1 243 35.765733 202.897864 10.6 4.5 0.6 3.9 1 2.829715 -2.49979 -3.28829 1 1.000000 4.592716e+07 0.506364 2 4025.80489 10474.19511
TIR243.tomostar 1233.541000 1505.771000 1489.806000 -52.59920 57.592853 -136.61801 particles/TIR243/TIR243_70s_export_sub1_0000224_1.90A.mrc particles/TIR243/TIR243_70s_export_sub1_0000224_ctf_1.90A.mrc 2 1 243 29.057929 202.897864 10.6 4.5 0.6 3.9 1 -4.39979 0.929715 10.196965 1 1.000000 4.594649e+07 0.779773 6 3745.25279 10754.74721
TIR243.tomostar 1850.131000 3846.800000 1454.309000 -47.31421 42.583679 -128.16804 particles/TIR243/TIR243_70s_export_sub1_0000225_1.90A.mrc particles/TIR243/TIR243_70s_export_sub1_0000225_ctf_1.90A.mrc 1 1 243 88.829086 202.897864 10.6 4.5 0.6 3.9 1 -8.61779 2.041215 17.426465 1 1.000000 4.592695e+07 0.487063 4 3862.40489 10637.59511
TIR243.tomostar 1681.936000 1989.365000 1491.176000 -33.30426 34.915501 -154.66350 particles/TIR243/TIR243_70s_export_sub1_0000226_1.90A.mrc particles/TIR243/TIR243_70s_export_sub1_0000226_ctf_1.90A.mrc 2 1 243 71.928917 202.897864 10.6 4.5 0.6 3.9 1 -4.21454 1.300215 5.841215 1 1.000000 4.593010e+07 0.348925 4 3830.44784 10669.55216
TIR243.tomostar 1415.653000 2903.219000 1446.998000 104.884494 125.615913 -12.23161 particles/TIR243/TIR243_70s_export_sub1_0000227_1.90A.mrc particles/TIR243/TIR243_70s_export_sub1_0000227_ctf_1.90A.mrc 1 1 243 55.760341 202.897864 10.6 4.5 0.6 3.9 1 7.926465 -7.08829 -16.95879 1 1.000000 4.596432e+07 0.455938 7 3779.85407 10720.14593
TIR243.tomostar 1115.867000 779.352100 1368.979000 -28.89052 137.967630 35.628708 particles/TIR243/TIR243_70s_export_sub1_0000228_1.90A.mrc particles/TIR243/TIR243_70s_export_sub1_0000228_ctf_1.90A.mrc 2 1 243 41.576976 202.897864 10.6 4.5 0.6 3.9 1 2.967465 0.141215 -9.54404 1 1.000000 4.593733e+07 0.882391 2 3722.89473 10777.10527
TIR243.tomostar 1055.479000 2324.292000 1404.795000 -33.00442 130.057985 55.080977 particles/TIR243/TIR243_70s_export_sub1_0000229_1.90A.mrc particles/TIR243/TIR243_70s_export_sub1_0000229_ctf_1.90A.mrc 1 1 243 30.467237 202.897864 10.6 4.5 0.6 3.9 1 -14.68829 3.570715 4.867465 1 1.000000 4.594698e+07 0.481599 3 3711.42101 10788.57899
TIR243.tomostar 1734.599000 1689.831000 1230.382000 -60.70261 50.988069 33.788294 particles/TIR243/TIR243_70s_export_sub1_0000230_1.90A.mrc particles/TIR243/TIR243_70s_export_sub1_0000230_ctf_1.90A.mrc 2 1 243 64.351844 202.897864 10.6 4.5 0.6 3.9 1 2.226465 -0.04404 1.067465 1 1.000000 4.594871e+07 0.611541 3 3840.45381 10659.54619
TIR243.tomostar 937.082600 686.966300 1049.757000 -149.12600 115.852807 -15.71233 particles/TIR243/TIR243_70s_export_sub1_0000231_1.90A.mrc particles/TIR243/TIR243_70s_export_sub1_0000231_ctf_1.90A.mrc 1 1 243 79.848309 202.897864 10.6 4.5 0.6 3.9 1 -7.45879 -3.10304 -10.28504 1 1.000000 4.590587e+07 0.406664 5 3688.925694 10811.074306
TIR243.tomostar 1329.241000 1183.773000 786.434200 -40.82323 127.290894 -125.49543 particles/TIR243/TIR243_70s_export_sub1_0000232_1.90A.mrc particles/TIR243/TIR243_70s_export_sub1_0000232_ctf_1.90A.mrc 2 1 243 23.903807 202.897864 10.6 4.5 0.6 3.9 1 -0.41454 -0.78504 16.870715 1 1.000000 4.592236e+07 0.586860 2 3763.43579 10736.56421
TIR243.tomostar 2467.321000 3386.030000 2192.588000 136.620924 58.762091 21.903277 particles/TIR243/TIR243_70s_export_sub1_0000233_1.90A.mrc particles/TIR243/TIR243_70s_export_sub1_0000233_ctf_1.90A.mrc 1 1 243 23.360738 202.897864 10.6 4.5 0.6 3.9 1 -6.11454 -1.38829 0.696965 1 1.000000 4.590384e+07 0.260672 2 3979.67099 10520.32901
TIR243.tomostar 2268.358000 1055.347000 1487.248000 82.816318 138.032757 -8.15566 particles/TIR243/TIR243_70s_export_sub1_0000234_1.90A.mrc particles/TIR243/TIR243_70s_export_sub1_0000234_ctf_1.90A.mrc 2 1 243 56.706058 202.897864 10.6 4.5 0.6 3.9 1 -0.78504 -7.45879 -4.02929 1 1.000000 4.590786e+07 0.407194 3 3941.86802 10558.13198
TIR243.tomostar 910.916300 3256.506000 1307.731000 113.526403 111.496732 9.582855 particles/TIR243/TIR243_70s_export_sub1_0000235_1.90A.mrc particles/TIR243/TIR243_70s_export_sub1_0000235_ctf_1.90A.mrc 1 1 243 31.251324 202.897864 10.6 4.5 0.6 3.9 1 -0.22929 -3.10304 8.111715 1 1.000000 4.591105e+07 0.421889 3 3683.954097 10816.045903
TIR243.tomostar 1759.492000 1469.206000 1187.839000 47.012484 100.596216 115.423843 particles/TIR243/TIR243_70s_export_sub1_0000236_1.90A.mrc particles/TIR243/TIR243_70s_export_sub1_0000236_ctf_1.90A.mrc 2 1 243 54.299409 202.897864 10.6 4.5 0.6 3.9 1 11.170715 4.496965 -11.44404 1 1.000000 4.595533e+07 0.486351 4 3845.18348 10654.81652
TIR243.tomostar 1733.759000 1569.274000 1083.769000 16.809188 52.560900 -47.08239 particles/TIR243/TIR243_70s_export_sub1_0000237_1.90A.mrc particles/TIR243/TIR243_70s_export_sub1_0000237_ctf_1.90A.mrc 1 1 243 39.768835 202.897864 10.6 4.5 0.6 3.9 1 1.670715 0.882215 3.014965 1 1.000000 4.593425e+07 0.633360 4 3840.29421 10659.70579
TIR243.tomostar 1098.832000 1278.881000 748.962100 114.448149 81.574934 -88.73185 particles/TIR243/TIR243_70s_export_sub1_0000238_1.90A.mrc particles/TIR243/TIR243_70s_export_sub1_0000238_ctf_1.90A.mrc 2 1 243 38.309931 202.897864 10.6 4.5 0.6 3.9 1 3.200215 4.496965 -1.20304 1 1.000000 4.592025e+07 0.740944 3 3719.65808 10780.34192
TIR243.tomostar 2857.056000 3119.182000 1747.283000 151.324359 133.283745 73.712774 particles/TIR243/TIR243_70s_export_sub1_0000239_1.90A.mrc particles/TIR243/TIR243_70s_export_sub1_0000239_ctf_1.90A.mrc 1 1 243 48.198367 202.897864 10.6 4.5 0.6 3.9 1 -3.28829 3.200215 0.929715 1 1.000000 4.591237e+07 0.712361 1 4053.72064 10446.27936
TIR243.tomostar 2120.600000 1276.735000 1856.044000 120.192440 60.043561 93.019263 particles/TIR243/TIR243_70s_export_sub1_0000240_1.90A.mrc particles/TIR243/TIR243_70s_export_sub1_0000240_ctf_1.90A.mrc 2 1 243 48.645124 202.897864 10.6 4.5 0.6 3.9 1 -0.97029 9.826465 -1.20304 1 1.000000 4.592882e+07 0.372023 9 3913.794 10586.206
TIR243.tomostar 2017.803000 815.859500 1802.264000 132.084056 106.082148 -16.06276 particles/TIR243/TIR243_70s_export_sub1_0000241_1.90A.mrc particles/TIR243/TIR243_70s_export_sub1_0000241_ctf_1.90A.mrc 1 1 243 50.245423 202.897864 10.6 4.5 0.6 3.9 1 1.300215 2.226465 0.511715 1 1.000000 4.593034e+07 0.615122 2 3894.26257 10605.73743
TIR243.tomostar 1800.261000 993.652600 1753.827000 -133.62714 59.973350 -140.02523 particles/TIR243/TIR243_70s_export_sub1_0000242_1.90A.mrc particles/TIR243/TIR243_70s_export_sub1_0000242_ctf_1.90A.mrc 2 1 243 37.636810 202.897864 10.6 4.5 0.6 3.9 1 1.300215 -1.20304 -10.88829 1 1.000000 4.593401e+07 0.276087 3 3852.92959 10647.07041
TIR243.tomostar 2685.163000 2705.406000 1630.912000 -34.37468 75.759046 118.702574 particles/TIR243/TIR243_70s_export_sub1_0000243_1.90A.mrc particles/TIR243/TIR243_70s_export_sub1_0000243_ctf_1.90A.mrc 1 1 243 41.473955 202.897864 10.6 4.5 0.6 3.9 1 3.570715 -0.97029 -8.80304 1 1.000000 4.592106e+07 0.198366 10 4021.06097 10478.93903
TIR243.tomostar 1938.448000 1628.533000 1548.887000 -175.69087 86.652362 116.198044 particles/TIR243/TIR243_70s_export_sub1_0000244_1.90A.mrc particles/TIR243/TIR243_70s_export_sub1_0000244_ctf_1.90A.mrc 2 1 243 78.577258 202.897864 10.6 4.5 0.6 3.9 1 0.882215 -0.41454 1.485465 1 1.000000 4.593165e+07 0.509973 3 3879.18512 10620.81488
TIR243.tomostar 1859.330000 1149.847000 1436.003000 -131.08626 123.835643 -177.87072 particles/TIR243/TIR243_70s_export_sub1_0000245_1.90A.mrc particles/TIR243/TIR243_70s_export_sub1_0000245_ctf_1.90A.mrc 1 1 243 85.139487 202.897864 10.6 4.5 0.6 3.9 1 0.696965 -2.68504 2.596965 1 1.000000 4.591051e+07 0.412903 2 3864.1527 10635.8473
TIR243.tomostar 2194.640000 1258.794000 1516.126000 161.003882 117.613506 44.675437 particles/TIR243/TIR243_70s_export_sub1_0000246_1.90A.mrc particles/TIR243/TIR243_70s_export_sub1_0000246_ctf_1.90A.mrc 2 1 243 69.797911 202.897864 10.6 4.5 0.6 3.9 1 -1.20304 -6.48504 7.926465 1 1.000000 4.591384e+07 0.516489 2 3927.8616 10572.1384
TIR243.tomostar 2347.626000 3762.376000 1562.763000 85.532316 148.913279 166.415059 particles/TIR243/TIR243_70s_export_sub1_0000247_1.90A.mrc particles/TIR243/TIR243_70s_export_sub1_0000247_ctf_1.90A.mrc 1 1 243 62.460875 202.897864 10.6 4.5 0.6 3.9 1 4.311715 1.485465 -5.92929 1 1.000000 4.596254e+07 0.425130 5 3956.9289400000002 10543.07106
TIR243.tomostar 2039.002000 509.477600 1757.496000 97.345927 60.697948 -56.28972 particles/TIR243/TIR243_70s_export_sub1_0000248_1.90A.mrc particles/TIR243/TIR243_70s_export_sub1_0000248_ctf_1.90A.mrc 2 1 243 58.444834 202.897864 10.6 4.5 0.6 3.9 1 2.596965 -1.75879 -6.29979 1 1.000000 4.592991e+07 0.837520 1 3898.29038 10601.70962
TIR243.tomostar 2095.095000 821.772100 1672.729000 36.351095 126.819019 -108.63842 particles/TIR243/TIR243_70s_export_sub1_0000249_1.90A.mrc particles/TIR243/TIR243_70s_export_sub1_0000249_ctf_1.90A.mrc 1 1 243 78.532534 202.897864 10.6 4.5 0.6 3.9 1 -0.78504 0.511715 -5.00304 1 1.000000 4.591231e+07 0.188499 4 3908.94805 10591.051950000001
TIR243.tomostar 2213.130000 1364.831000 1681.599000 -105.57406 76.314753 -91.02753 particles/TIR243/TIR243_70s_export_sub1_0000250_1.90A.mrc particles/TIR243/TIR243_70s_export_sub1_0000250_ctf_1.90A.mrc 2 1 243 84.481764 202.897864 10.6 4.5 0.6 3.9 1 -3.10304 9.270715 11.911715 1 1.000000 4.592967e+07 0.375095 1 3931.3747 10568.6253
TIR243.tomostar 1877.182000 286.265900 1739.612000 -50.43582 140.716057 45.398219 particles/TIR243/TIR243_70s_export_sub1_0000251_1.90A.mrc particles/TIR243/TIR243_70s_export_sub1_0000251_ctf_1.90A.mrc 1 1 243 50.356343 202.897864 10.6 4.5 0.6 3.9 1 4.682215 5.655965 -10.28504 1 1.000000 4.595637e+07 0.558993 9 3867.54458 10632.45542
TIR243.tomostar 1951.918000 461.930100 1894.768000 98.453915 23.102670 141.520288 particles/TIR243/TIR243_70s_export_sub1_0000252_1.90A.mrc particles/TIR243/TIR243_70s_export_sub1_0000252_ctf_1.90A.mrc 2 1 243 28.457721 202.897864 10.6 4.5 0.6 3.9 1 3.755965 20.485465 -8.38504 1 1.000000 4.591668e+07 0.471301 6 3881.74442 10618.255580000001
TIR243.tomostar 2515.595000 3662.285000 1960.091000 -29.23125 128.415810 36.323323 particles/TIR243/TIR243_70s_export_sub1_0000253_1.90A.mrc particles/TIR243/TIR243_70s_export_sub1_0000253_ctf_1.90A.mrc 1 1 243 72.817312 202.897864 10.6 4.5 0.6 3.9 1 4.126465 -3.84404 3.941215 1 1.000000 4.591611e+07 0.341641 5 3988.84305 10511.15695
TIR243.tomostar 678.120500 3817.526000 494.555000 125.932619 161.976080 7.567600 particles/TIR243/TIR243_70s_export_sub1_0000254_1.90A.mrc particles/TIR243/TIR243_70s_export_sub1_0000254_ctf_1.90A.mrc 2 1 243 33.412488 202.897864 10.6 4.5 0.6 3.9 1 2.041215 -1.94404 0.929715 1 1.000000 4.602302e+07 0.508909 1 3639.722895 10860.277105
TIR243.tomostar 610.203700 2275.961000 570.542100 36.360491 119.500673 142.147982 particles/TIR243/TIR243_70s_export_sub1_0000255_1.90A.mrc particles/TIR243/TIR243_70s_export_sub1_0000255_ctf_1.90A.mrc 1 1 243 51.885483 202.897864 10.6 4.5 0.6 3.9 1 0.141215 1.855965 -5.14079 1 1.000000 4.592447e+07 0.242053 5 3626.818703 10873.181297
TIR243.tomostar 958.561600 863.655800 596.990000 0.178390 124.232698 56.308110 particles/TIR243/TIR243_70s_export_sub1_0000256_1.90A.mrc particles/TIR243/TIR243_70s_export_sub1_0000256_ctf_1.90A.mrc 2 1 243 23.390396 202.897864 10.6 4.5 0.6 3.9 1 -2.91779 1.670715 -11.81454 1 1.000000 4.590968e+07 0.498579 5 3693.006704 10806.993296
TIR243.tomostar 1037.255000 2106.026000 597.644800 0.788428 39.239400 50.681511 particles/TIR243/TIR243_70s_export_sub1_0000257_1.90A.mrc particles/TIR243/TIR243_70s_export_sub1_0000257_ctf_1.90A.mrc 1 1 243 18.831112 202.897864 10.6 4.5 0.6 3.9 1 1.855965 -0.41454 1.485465 1 1.000000 4.590873e+07 0.469103 9 3707.95845 10792.04155
TIR243.tomostar 1016.619000 1761.259000 671.646900 -124.73647 42.887762 21.139750 particles/TIR243/TIR243_70s_export_sub1_0000258_1.90A.mrc particles/TIR243/TIR243_70s_export_sub1_0000258_ctf_1.90A.mrc 2 1 243 34.214309 202.897864 10.6 4.5 0.6 3.9 1 6.026465 2.596965 -13.89979 1 1.000000 4.593567e+07 0.614967 4 3704.03761 10795.96239
TIR243.tomostar 2101.598000 1576.625000 1500.715000 -61.38397 45.756903 -70.61688 particles/TIR243/TIR243_70s_export_sub1_0000259_1.90A.mrc particles/TIR243/TIR243_70s_export_sub1_0000259_ctf_1.90A.mrc 1 1 243 77.226051 202.897864 10.6 4.5 0.6 3.9 1 4.496965 5.470715 -27.57029 1 1.000000 4.593891e+07 0.497541 4 3910.18362 10589.81638
TIR243.tomostar 1003.988000 1758.128000 697.882100 -123.70188 41.906602 21.143044 particles/TIR243/TIR243_70s_export_sub1_0000260_1.90A.mrc particles/TIR243/TIR243_70s_export_sub1_0000260_ctf_1.90A.mrc 1 1 243 39.761448 202.897864 10.6 4.5 0.6 3.9 1 -1.20304 1.670715 5.100215 1 1.000000 4.593975e+07 0.457309 2 3701.63772 10798.36228
TIR243.tomostar 2109.186000 824.493700 1540.792000 119.827399 160.486489 -159.30589 particles/TIR243/TIR243_70s_export_sub1_0000261_1.90A.mrc particles/TIR243/TIR243_70s_export_sub1_0000261_ctf_1.90A.mrc 2 1 243 79.550741 202.897864 10.6 4.5 0.6 3.9 1 -9.17354 13.996965 5.100215 1 1.000000 4.591319e+07 0.464710 2 3911.62534 10588.37466
TIR243.tomostar 1339.527000 2311.468000 1250.528000 103.014483 42.760053 -32.87797 particles/TIR243/TIR243_70s_export_sub1_0000262_1.90A.mrc particles/TIR243/TIR243_70s_export_sub1_0000262_ctf_1.90A.mrc 1 1 243 81.809045 202.897864 10.6 4.5 0.6 3.9 1 -0.41454 -0.97029 4.496965 1 1.000000 4.594002e+07 0.636084 2 3765.3901299999998 10734.60987
TIR243.tomostar 1972.871000 1007.359000 1186.860000 -4.30360 91.406030 -25.71630 particles/TIR243/TIR243_70s_export_sub1_0000263_1.90A.mrc particles/TIR243/TIR243_70s_export_sub1_0000263_ctf_1.90A.mrc 2 1 243 32.196780 202.897864 10.6 4.5 0.6 3.9 1 -0.83254 -8.19979 2.041215 1 1.000000 4.591583e+07 0.290379 3 3885.72549 10614.27451
TIR243.tomostar 1044.752000 2760.638000 655.526300 -175.59841 121.736899 -38.48815 particles/TIR243/TIR243_70s_export_sub1_0000264_1.90A.mrc particles/TIR243/TIR243_70s_export_sub1_0000264_ctf_1.90A.mrc 1 1 243 26.320501 202.897864 10.6 4.5 0.6 3.9 1 -2.87029 3.014965 4.496965 1 1.000000 4.588685e+07 0.562781 3 3709.38288 10790.61712
TIR243.tomostar 607.971100 2434.203000 617.963700 -6.50959 48.403353 15.305884 particles/TIR243/TIR243_70s_export_sub1_0000265_1.90A.mrc particles/TIR243/TIR243_70s_export_sub1_0000265_ctf_1.90A.mrc 2 1 243 58.176992 202.897864 10.6 4.5 0.6 3.9 1 -0.59979 10.985465 -13.52929 1 1.000000 4.589765e+07 0.637986 8 3626.3945089999997 10873.605491
TIR243.tomostar 2560.453000 3074.794000 2019.121000 -78.65990 89.535245 -16.49729 particles/TIR243/TIR243_70s_export_sub1_0000266_1.90A.mrc particles/TIR243/TIR243_70s_export_sub1_0000266_ctf_1.90A.mrc 1 1 243 59.352970 202.897864 10.6 4.5 0.6 3.9 1 6.814965 -10.09979 -1.57354 1 1.000000 4.593227e+07 0.941623 2 3997.36607 10502.63393
TIR243.tomostar 1946.060000 2478.890000 1877.613000 -22.75231 104.243693 -31.78202 particles/TIR243/TIR243_70s_export_sub1_0000267_1.90A.mrc particles/TIR243/TIR243_70s_export_sub1_0000267_ctf_1.90A.mrc 2 1 243 32.396663 202.897864 10.6 4.5 0.6 3.9 1 -1.20304 -2.31454 8.529715 1 1.000000 4.592932e+07 0.923023 7 3880.6314 10619.3686
TIR243.tomostar 1937.456000 2323.828000 1829.966000 -82.68911 98.676177 -13.79999 particles/TIR243/TIR243_70s_export_sub1_0000268_1.90A.mrc particles/TIR243/TIR243_70s_export_sub1_0000268_ctf_1.90A.mrc 1 1 243 39.309490 202.897864 10.6 4.5 0.6 3.9 1 -4.02929 1.485465 11.726465 1 1.000000 4.594715e+07 0.580768 1 3878.99664 10621.00336
TIR243.tomostar 2173.473000 2337.078000 1696.333000 -108.91501 29.309954 4.796198 particles/TIR243/TIR243_70s_export_sub1_0000269_1.90A.mrc particles/TIR243/TIR243_70s_export_sub1_0000269_ctf_1.90A.mrc 2 1 243 82.997788 202.897864 10.6 4.5 0.6 3.9 1 -1.57354 6.211715 4.729715 1 1.000000 4.592206e+07 0.583456 3 3923.83987 10576.16013
TIR243.tomostar 1780.991000 3565.287000 1612.055000 -2.40407 148.263974 102.018381 particles/TIR243/TIR243_70s_export_sub1_0000270_1.90A.mrc particles/TIR243/TIR243_70s_export_sub1_0000270_ctf_1.90A.mrc 1 1 243 63.928567 202.897864 10.6 4.5 0.6 3.9 1 -8.01454 -7.45879 -18.44079 1 1.000000 4.591505e+07 0.975985 4 3849.26829 10650.73171
TIR243.tomostar 1979.123000 909.864200 1917.383000 121.139671 72.383749 -121.89399 particles/TIR243/TIR243_70s_export_sub1_0000271_1.90A.mrc particles/TIR243/TIR243_70s_export_sub1_0000271_ctf_1.90A.mrc 1 1 243 26.581053 202.897864 10.6 4.5 0.6 3.9 1 3.200215 0.696965 -18.07029 1 1.000000 4.594394e+07 0.538201 4 3886.91337 10613.08663
TIR243.tomostar 2805.783000 3207.984000 1734.500000 -165.92520 21.776637 -64.45450 particles/TIR243/TIR243_70s_export_sub1_0000272_1.90A.mrc particles/TIR243/TIR243_70s_export_sub1_0000272_ctf_1.90A.mrc 2 1 243 50.209495 202.897864 10.6 4.5 0.6 3.9 1 -7.45879 1.114965 6.396965 1 1.000000 4.594411e+07 0.766948 1 4043.97877 10456.02123
TIR245.tomostar 768.279500 733.303200 530.068400 -6.85512 75.975348 36.983154 particles/TIR245/TIR245_70s_export_sub1_0000000_1.90A.mrc particles/TIR245/TIR245_70s_export_sub1_0000000_ctf_1.90A.mrc 1 1 245 25.282346 211.691783 13.2 4.1 0.6 3.5 1 10.800215 -14.50304 9.826465 1 1.000000 4.593886e+07 0.523124 1 3256.853105 13443.146895
TIR245.tomostar 607.197400 1952.042000 414.444900 14.955749 62.888432 104.916219 particles/TIR245/TIR245_70s_export_sub1_0000001_1.90A.mrc particles/TIR245/TIR245_70s_export_sub1_0000001_ctf_1.90A.mrc 2 1 245 28.938001 211.691783 13.2 4.1 0.6 3.5 1 -6.29979 14.182215 -9.72929 1 1.000000 4.599121e+07 0.198413 4 3226.247506 13473.752494
TIR245.tomostar 3552.708000 1648.561000 2493.858000 -171.23362 134.187746 -170.43069 particles/TIR245/TIR245_70s_export_sub1_0000002_1.90A.mrc particles/TIR245/TIR245_70s_export_sub1_0000002_ctf_1.90A.mrc 1 1 245 68.984093 211.691783 13.2 4.1 0.6 3.5 1 -1.94404 9.826465 -12.37029 1 1.000000 4.597062e+07 0.381467 4 3785.89452 12914.10548
TIR245.tomostar 3348.995000 1411.372000 2351.875000 161.454198 97.864717 82.296591 particles/TIR245/TIR245_70s_export_sub1_0000003_1.90A.mrc particles/TIR245/TIR245_70s_export_sub1_0000003_ctf_1.90A.mrc 1 1 245 78.114609 211.691783 13.2 4.1 0.6 3.5 1 4.496965 -0.97029 -16.58829 1 1.000000 4.599368e+07 0.309509 2 3747.18905 12952.81095
TIR245.tomostar 3494.914000 1316.667000 2167.776000 75.106898 116.922296 30.902337 particles/TIR245/TIR245_70s_export_sub1_0000004_1.90A.mrc particles/TIR245/TIR245_70s_export_sub1_0000004_ctf_1.90A.mrc 2 1 245 69.486665 211.691783 13.2 4.1 0.6 3.5 1 -3.10304 -0.97029 5.285465 1 1.000000 4.598533e+07 0.378858 6 3774.91366 12925.08634
TIR245.tomostar 740.659500 1023.479000 596.016800 123.843733 87.660238 -23.91945 particles/TIR245/TIR245_70s_export_sub1_0000005_1.90A.mrc particles/TIR245/TIR245_70s_export_sub1_0000005_ctf_1.90A.mrc 2 1 245 39.625233 211.691783 13.2 4.1 0.6 3.5 1 5.285465 2.411715 -19.97029 1 1.000000 4.598081e+07 0.758511 4 3251.605305 13448.394695
TIR245.tomostar 2507.530000 661.823200 2179.151000 -89.28937 93.059015 -11.69078 particles/TIR245/TIR245_70s_export_sub1_0000006_1.90A.mrc particles/TIR245/TIR245_70s_export_sub1_0000006_ctf_1.90A.mrc 1 1 245 42.233416 211.691783 13.2 4.1 0.6 3.5 1 -2.31454 -0.59979 2.829715 1 1.000000 4.601124e+07 0.310039 1 3587.3107 13112.6893
TIR245.tomostar 3364.173000 1826.613000 2263.559000 142.179496 39.782530 156.655479 particles/TIR245/TIR245_70s_export_sub1_0000007_1.90A.mrc particles/TIR245/TIR245_70s_export_sub1_0000007_ctf_1.90A.mrc 2 1 245 90.619588 211.691783 13.2 4.1 0.6 3.5 1 13.996965 2.829715 -8.19979 1 1.000000 4.601262e+07 0.943264 8 3750.07287 12949.92713
TIR245.tomostar 2254.750000 2933.548000 2097.537000 13.710209 99.888638 109.256411 particles/TIR245/TIR245_70s_export_sub1_0000008_1.90A.mrc particles/TIR245/TIR245_70s_export_sub1_0000008_ctf_1.90A.mrc 2 1 245 24.675903 211.691783 13.2 4.1 0.6 3.5 1 -4.39979 1.485465 4.867465 1 1.000000 4.598829e+07 0.557478 8 3539.2825 13160.7175
TIR245.tomostar 810.196400 1949.901000 827.381100 -157.69500 171.757948 -83.97169 particles/TIR245/TIR245_70s_export_sub1_0000009_1.90A.mrc particles/TIR245/TIR245_70s_export_sub1_0000009_ctf_1.90A.mrc 1 1 245 80.683070 211.691783 13.2 4.1 0.6 3.5 1 -7.64404 -8.01454 18.167465 1 1.000000 4.598917e+07 0.458105 3 3264.817316 13435.182684
TIR245.tomostar 577.141100 2375.699000 674.910500 173.234692 93.519697 179.696959 particles/TIR245/TIR245_70s_export_sub1_0000010_1.90A.mrc particles/TIR245/TIR245_70s_export_sub1_0000010_ctf_1.90A.mrc 2 1 245 77.369450 211.691783 13.2 4.1 0.6 3.5 1 0.696965 5.285465 -11.99979 1 1.000000 4.599112e+07 0.507958 7 3220.536809 13479.463191
TIR245.tomostar 324.650200 1207.273000 651.884800 -73.68764 65.269153 168.313946 particles/TIR245/TIR245_70s_export_sub1_0000011_1.90A.mrc particles/TIR245/TIR245_70s_export_sub1_0000011_ctf_1.90A.mrc 1 1 245 87.067702 211.691783 13.2 4.1 0.6 3.5 1 -4.39979 10.800215 -17.69979 1 1.000000 4.619719e+07 0.429804 1 3172.563538 13527.436462
TIR245.tomostar 495.105600 1841.661000 732.575800 140.777955 115.267192 -153.40015 particles/TIR245/TIR245_70s_export_sub1_0000012_1.90A.mrc particles/TIR245/TIR245_70s_export_sub1_0000012_ctf_1.90A.mrc 2 1 245 91.715006 211.691783 13.2 4.1 0.6 3.5 1 -1.94404 -0.22929 -1.38829 1 1.000000 4.597699e+07 0.824987 3 3204.950064 13495.049936
TIR245.tomostar 906.314200 1407.003000 792.138400 105.620418 135.116228 -89.35617 particles/TIR245/TIR245_70s_export_sub1_0000013_1.90A.mrc particles/TIR245/TIR245_70s_export_sub1_0000013_ctf_1.90A.mrc 2 1 245 63.545021 211.691783 13.2 4.1 0.6 3.5 1 0.141215 1.855965 -1.94404 1 1.000000 4.598367e+07 0.195026 2 3283.079698 13416.920302
TIR245.tomostar 777.202100 1540.356000 860.251600 167.511109 121.385248 116.521238 particles/TIR245/TIR245_70s_export_sub1_0000014_1.90A.mrc particles/TIR245/TIR245_70s_export_sub1_0000014_ctf_1.90A.mrc 1 1 245 87.345606 211.691783 13.2 4.1 0.6 3.5 1 6.814965 -1.20304 -13.71454 1 1.000000 4.596873e+07 0.309986 2 3258.548399 13441.451601
TIR245.tomostar 1453.730000 730.796900 871.884200 -75.27186 18.793145 -157.41665 particles/TIR245/TIR245_70s_export_sub1_0000015_1.90A.mrc particles/TIR245/TIR245_70s_export_sub1_0000015_ctf_1.90A.mrc 2 1 245 23.950892 211.691783 13.2 4.1 0.6 3.5 1 -2.49979 -0.04404 0.326465 1 1.000000 4.598255e+07 0.368950 5 3387.0887 13312.9113
TIR245.tomostar 2659.906000 584.726300 2043.948000 133.143553 102.236517 106.400405 particles/TIR245/TIR245_70s_export_sub1_0000016_1.90A.mrc particles/TIR245/TIR245_70s_export_sub1_0000016_ctf_1.90A.mrc 1 1 245 79.154764 211.691783 13.2 4.1 0.6 3.5 1 -1.20304 -0.59979 -0.59979 1 1.000000 4.597847e+07 0.821142 1 3616.26214 13083.73786
TIR245.tomostar 660.272100 616.122100 842.883200 -10.53939 106.327566 -46.91724 particles/TIR245/TIR245_70s_export_sub1_0000017_1.90A.mrc particles/TIR245/TIR245_70s_export_sub1_0000017_ctf_1.90A.mrc 1 1 245 87.830168 211.691783 13.2 4.1 0.6 3.5 1 -1.20304 -0.04404 6.582215 1 1.000000 4.596432e+07 0.351423 2 3236.331699 13463.668301
TIR245.tomostar 432.782000 3095.377000 836.903100 -129.82590 145.067470 -6.62235 particles/TIR245/TIR245_70s_export_sub1_0000018_1.90A.mrc particles/TIR245/TIR245_70s_export_sub1_0000018_ctf_1.90A.mrc 2 1 245 81.661379 211.691783 13.2 4.1 0.6 3.5 1 -3.10304 10.614965 -4.39979 1 1.000000 4.601915e+07 0.365349 8 3193.10858 13506.89142
TIR245.tomostar 473.384400 3181.927000 601.742100 -124.63910 79.621618 111.224740 particles/TIR245/TIR245_70s_export_sub1_0000019_1.90A.mrc particles/TIR245/TIR245_70s_export_sub1_0000019_ctf_1.90A.mrc 1 1 245 69.326553 211.691783 13.2 4.1 0.6 3.5 1 1.670715 -1.75879 0.696965 1 1.000000 4.597234e+07 0.644933 2 3200.823036 13499.176964
TIR245.tomostar 2840.184000 1061.793000 1994.842000 103.409276 60.792465 4.766955 particles/TIR245/TIR245_70s_export_sub1_0000020_1.90A.mrc particles/TIR245/TIR245_70s_export_sub1_0000020_ctf_1.90A.mrc 2 1 245 96.096723 211.691783 13.2 4.1 0.6 3.5 1 3.200215 -4.02929 -16.40304 1 1.000000 4.598542e+07 0.887586 1 3650.51496 13049.48504
TIR245.tomostar 1174.774000 1413.132000 678.894800 9.859584 48.999147 81.718522 particles/TIR245/TIR245_70s_export_sub1_0000021_1.90A.mrc particles/TIR245/TIR245_70s_export_sub1_0000021_ctf_1.90A.mrc 1 1 245 21.455472 211.691783 13.2 4.1 0.6 3.5 1 0.511715 -2.68504 -4.21454 1 1.000000 4.597787e+07 0.610748 7 3334.08706 13365.91294
TIR245.tomostar 2981.939000 1906.464000 1847.153000 -49.28764 103.805472 149.774438 particles/TIR245/TIR245_70s_export_sub1_0000022_1.90A.mrc particles/TIR245/TIR245_70s_export_sub1_0000022_ctf_1.90A.mrc 2 1 245 63.642112 211.691783 13.2 4.1 0.6 3.5 1 0.511715 -6.11454 -2.49979 1 1.000000 4.600250e+07 0.607718 1 3677.44841 13022.55159
TIR245.tomostar 1641.455000 1346.795000 1118.470000 -98.57760 110.994684 -69.10764 particles/TIR245/TIR245_70s_export_sub1_0000023_1.90A.mrc particles/TIR245/TIR245_70s_export_sub1_0000023_ctf_1.90A.mrc 2 1 245 54.654362 211.691783 13.2 4.1 0.6 3.5 1 0.511715 8.900215 1.855965 1 1.000000 4.595969e+07 0.335243 1 3422.75645 13277.24355
TIR245.tomostar 1392.219000 640.490500 971.077400 98.781453 31.662870 -124.67450 particles/TIR245/TIR245_70s_export_sub1_0000024_1.90A.mrc particles/TIR245/TIR245_70s_export_sub1_0000024_ctf_1.90A.mrc 1 1 245 46.379182 211.691783 13.2 4.1 0.6 3.5 1 -0.41454 15.155965 -18.11779 1 1.000000 4.598647e+07 0.738076 1 3375.40161 13324.59839
TIR245.tomostar 2308.399000 2954.390000 1682.572000 -76.12028 150.980309 77.458208 particles/TIR245/TIR245_70s_export_sub1_0000025_1.90A.mrc particles/TIR245/TIR245_70s_export_sub1_0000025_ctf_1.90A.mrc 1 1 245 97.328897 211.691783 13.2 4.1 0.6 3.5 1 -12.60304 -1.20304 -19.97029 1 1.000000 4.598120e+07 0.752219 2 3549.47581 13150.52419
TIR245.tomostar 2808.959000 1451.137000 2193.664000 -48.43756 139.742294 -145.15383 particles/TIR245/TIR245_70s_export_sub1_0000026_1.90A.mrc particles/TIR245/TIR245_70s_export_sub1_0000026_ctf_1.90A.mrc 2 1 245 59.178230 211.691783 13.2 4.1 0.6 3.5 1 -9.91454 10.382215 18.400215 1 1.000000 4.600350e+07 0.353726 2 3644.58221 13055.41779
TIR245.tomostar 1305.720000 2322.473000 1178.658000 -106.94488 100.376640 -116.34168 particles/TIR245/TIR245_70s_export_sub1_0000027_1.90A.mrc particles/TIR245/TIR245_70s_export_sub1_0000027_ctf_1.90A.mrc 1 1 245 96.238243 211.691783 13.2 4.1 0.6 3.5 1 12.096965 -10.70304 -12.18504 1 1.000000 4.598237e+07 0.570954 3 3358.9668 13341.0332
TIR245.tomostar 1461.763000 1995.620000 1386.810000 62.954394 130.581037 176.441452 particles/TIR245/TIR245_70s_export_sub1_0000028_1.90A.mrc particles/TIR245/TIR245_70s_export_sub1_0000028_ctf_1.90A.mrc 2 1 245 76.946165 211.691783 13.2 4.1 0.6 3.5 1 2.411715 3.941215 11.355965 1 1.000000 4.600332e+07 0.483655 6 3388.61497 13311.38503
TIR245.tomostar 2355.312000 2041.105000 1589.918000 66.914578 71.284379 24.818339 particles/TIR245/TIR245_70s_export_sub1_0000029_1.90A.mrc particles/TIR245/TIR245_70s_export_sub1_0000029_ctf_1.90A.mrc 1 1 245 75.450474 211.691783 13.2 4.1 0.6 3.5 1 -2.91779 12.700215 -11.07354 1 1.000000 4.600090e+07 0.640091 1 3558.38928 13141.61072
TIR245.tomostar 863.207400 698.543200 628.076800 54.715027 57.948206 60.678416 particles/TIR245/TIR245_70s_export_sub1_0000030_1.90A.mrc particles/TIR245/TIR245_70s_export_sub1_0000030_ctf_1.90A.mrc 2 1 245 33.604474 211.691783 13.2 4.1 0.6 3.5 1 -3.47354 4.729715 -17.88504 1 1.000000 4.594996e+07 0.731909 1 3274.8894060000002 13425.110594
TIR245.tomostar 1216.402000 1497.256000 813.262100 -167.47405 32.494487 89.507876 particles/TIR245/TIR245_70s_export_sub1_0000031_1.90A.mrc particles/TIR245/TIR245_70s_export_sub1_0000031_ctf_1.90A.mrc 2 1 245 40.923691 211.691783 13.2 4.1 0.6 3.5 1 -2.12929 10.614965 25.026465 1 1.000000 4.597397e+07 0.603099 2 3341.99638 13358.00362
TIR245.tomostar 2025.454000 2744.295000 1952.640000 -85.73430 63.049048 -86.44627 particles/TIR245/TIR245_70s_export_sub1_0000032_1.90A.mrc particles/TIR245/TIR245_70s_export_sub1_0000032_ctf_1.90A.mrc 1 1 245 27.559118 211.691783 13.2 4.1 0.6 3.5 1 -5.37354 4.126465 0.929715 1 1.000000 4.599612e+07 0.437479 1 3495.71626 13204.28374
TIR245.tomostar 1849.532000 2088.915000 1036.081000 -102.05220 131.131425 -106.93853 particles/TIR245/TIR245_70s_export_sub1_0000033_1.90A.mrc particles/TIR245/TIR245_70s_export_sub1_0000033_ctf_1.90A.mrc 1 1 245 25.831861 211.691783 13.2 4.1 0.6 3.5 1 -0.41454 23.496965 -9.17354 1 1.000000 4.598329e+07 0.660556 1 3462.29108 13237.70892
TIR245.tomostar 963.494300 1645.296000 1166.957000 42.347447 107.753914 157.262949 particles/TIR245/TIR245_70s_export_sub1_0000034_1.90A.mrc particles/TIR245/TIR245_70s_export_sub1_0000034_ctf_1.90A.mrc 1 1 245 75.127998 211.691783 13.2 4.1 0.6 3.5 1 -0.41454 8.296965 -1.20304 1 1.000000 4.599592e+07 0.388120 5 3293.943917 13406.056083
TIR245.tomostar 1120.756000 1676.411000 1171.858000 -95.43383 48.795457 -145.72543 particles/TIR245/TIR245_70s_export_sub1_0000035_1.90A.mrc particles/TIR245/TIR245_70s_export_sub1_0000035_ctf_1.90A.mrc 2 1 245 87.362479 211.691783 13.2 4.1 0.6 3.5 1 -5.74404 1.855965 4.867465 1 1.000000 4.598230e+07 0.583702 4 3323.82364 13376.17636
TIR245.tomostar 1052.311000 2591.034000 1166.941000 44.444418 117.134093 -173.56426 particles/TIR245/TIR245_70s_export_sub1_0000036_1.90A.mrc particles/TIR245/TIR245_70s_export_sub1_0000036_ctf_1.90A.mrc 1 1 245 76.564747 211.691783 13.2 4.1 0.6 3.5 1 -1.38829 -7.08829 16.129715 1 1.000000 4.602492e+07 0.304385 1 3310.81909 13389.18091
TIR245.tomostar 1853.603000 601.436800 1378.429000 71.069253 138.308937 11.888640 particles/TIR245/TIR245_70s_export_sub1_0000037_1.90A.mrc particles/TIR245/TIR245_70s_export_sub1_0000037_ctf_1.90A.mrc 2 1 245 75.860658 211.691783 13.2 4.1 0.6 3.5 1 9.085465 18.029715 10.614965 1 1.000000 4.598025e+07 0.260240 3 3463.06457 13236.93543
TIR245.tomostar 1830.087000 1417.246000 1398.934000 95.055327 117.707892 -29.56990 particles/TIR245/TIR245_70s_export_sub1_0000038_1.90A.mrc particles/TIR245/TIR245_70s_export_sub1_0000038_ctf_1.90A.mrc 1 1 245 85.617562 211.691783 13.2 4.1 0.6 3.5 1 12.700215 -1.75879 -23.95554 1 1.000000 4.599655e+07 0.416144 10 3458.59653 13241.40347
TIR245.tomostar 1692.996000 3143.351000 1654.905000 -174.10688 151.935629 -60.27388 particles/TIR245/TIR245_70s_export_sub1_0000039_1.90A.mrc particles/TIR245/TIR245_70s_export_sub1_0000039_ctf_1.90A.mrc 2 1 245 51.679013 211.691783 13.2 4.1 0.6 3.5 1 -4.39979 6.396965 3.385465 1 1.000000 4.610105e+07 0.352940 7 3432.54924 13267.45076
TIR245.tomostar 2656.259000 166.712500 1710.540000 -40.70234 78.062184 4.334852 particles/TIR245/TIR245_70s_export_sub1_0000040_1.90A.mrc particles/TIR245/TIR245_70s_export_sub1_0000040_ctf_1.90A.mrc 1 1 245 57.104590 211.691783 13.2 4.1 0.6 3.5 1 15.155965 -4.81779 7.185465 1 1.000000 4.602249e+07 0.198923 6 3615.56921 13084.43079
TIR245.tomostar 2198.721000 2618.277000 1721.923000 111.289198 38.678792 -121.35937 particles/TIR245/TIR245_70s_export_sub1_0000041_1.90A.mrc particles/TIR245/TIR245_70s_export_sub1_0000041_ctf_1.90A.mrc 2 1 245 79.635364 211.691783 13.2 4.1 0.6 3.5 1 1.067465 2.041215 3.941215 1 1.000000 4.598853e+07 0.667187 4 3528.63699 13171.36301
TIR245.tomostar 1675.071000 1488.945000 1763.388000 -23.18807 146.843744 -141.32457 particles/TIR245/TIR245_70s_export_sub1_0000042_1.90A.mrc particles/TIR245/TIR245_70s_export_sub1_0000042_ctf_1.90A.mrc 1 1 245 35.973134 211.691783 13.2 4.1 0.6 3.5 1 -9.72929 -18.48829 2.411715 1 1.000000 4.598356e+07 0.402438 7 3429.14349 13270.85651
TIR245.tomostar 2049.510000 2386.556000 1113.037000 73.523630 61.937897 -11.05100 particles/TIR245/TIR245_70s_export_sub1_0000043_1.90A.mrc particles/TIR245/TIR245_70s_export_sub1_0000043_ctf_1.90A.mrc 2 1 245 26.704396 211.691783 13.2 4.1 0.6 3.5 1 1.114965 3.755965 -5.14079 1 1.000000 4.597689e+07 0.352923 3 3500.2869 13199.7131
TIR245.tomostar 287.865100 877.160500 982.670000 121.510351 121.608440 5.597175 particles/TIR245/TIR245_70s_export_sub1_0000044_1.90A.mrc particles/TIR245/TIR245_70s_export_sub1_0000044_ctf_1.90A.mrc 2 1 245 58.263562 211.691783 13.2 4.1 0.6 3.5 1 -1.57354 -0.78504 3.941215 1 1.000000 4.608398e+07 0.344370 9 3165.574369 13534.425631
TIR245.tomostar 2575.080000 1504.333000 1401.195000 174.904117 98.396256 47.394715 particles/TIR245/TIR245_70s_export_sub1_0000045_1.90A.mrc particles/TIR245/TIR245_70s_export_sub1_0000045_ctf_1.90A.mrc 1 1 245 21.402698 211.691783 13.2 4.1 0.6 3.5 1 1.114965 2.041215 -9.72929 1 1.000000 4.596351e+07 0.236353 1 3600.1452 13099.8548
TIR245.tomostar 1101.918000 3508.266000 1109.948000 125.813440 124.913614 146.106060 particles/TIR245/TIR245_70s_export_sub1_0000046_1.90A.mrc particles/TIR245/TIR245_70s_export_sub1_0000046_ctf_1.90A.mrc 2 1 245 84.235916 211.691783 13.2 4.1 0.6 3.5 1 0.326465 -15.24404 -8.01454 1 1.000000 4.597750e+07 0.717610 6 3320.24442 13379.755580000001
TIR245.tomostar 1610.528000 771.035800 1022.854000 -158.44304 155.402718 -48.02910 particles/TIR245/TIR245_70s_export_sub1_0000047_1.90A.mrc particles/TIR245/TIR245_70s_export_sub1_0000047_ctf_1.90A.mrc 1 1 245 35.982075 211.691783 13.2 4.1 0.6 3.5 1 -3.65879 2.596965 8.714965 1 1.000000 4.595847e+07 0.456819 3 3416.88032 13283.11968
TIR245.tomostar 739.126800 554.290000 942.731600 115.046373 93.919093 -99.74641 particles/TIR245/TIR245_70s_export_sub1_0000048_1.90A.mrc particles/TIR245/TIR245_70s_export_sub1_0000048_ctf_1.90A.mrc 2 1 245 98.106574 211.691783 13.2 4.1 0.6 3.5 1 3.385465 1.670715 -25.67029 1 1.000000 4.598580e+07 0.510790 7 3251.314092 13448.685908
TIR245.tomostar 1673.726000 2622.074000 933.921000 10.727658 82.508692 46.214112 particles/TIR245/TIR245_70s_export_sub1_0000049_1.90A.mrc particles/TIR245/TIR245_70s_export_sub1_0000049_ctf_1.90A.mrc 1 1 245 28.397921 211.691783 13.2 4.1 0.6 3.5 1 -9.35879 -4.21454 -11.99979 1 1.000000 4.597393e+07 0.427308 4 3428.88794 13271.11206
TIR245.tomostar 712.465800 1937.053000 495.557200 -35.61093 70.141584 75.346353 particles/TIR245/TIR245_70s_export_sub1_0000050_1.90A.mrc particles/TIR245/TIR245_70s_export_sub1_0000050_ctf_1.90A.mrc 2 1 245 33.346604 211.691783 13.2 4.1 0.6 3.5 1 9.826465 -8.38504 -0.78504 1 1.000000 4.598906e+07 0.491607 2 3246.248502 13453.751498
TIR245.tomostar 3264.117000 268.300800 2302.958000 146.802751 64.542025 156.920322 particles/TIR245/TIR245_70s_export_sub1_0000051_1.90A.mrc particles/TIR245/TIR245_70s_export_sub1_0000051_ctf_1.90A.mrc 1 1 245 89.967715 211.691783 13.2 4.1 0.6 3.5 1 18.214965 8.111715 -19.59979 1 1.000000 4.599594e+07 0.837642 1 3731.06223 12968.93777
TIR245.tomostar 2838.572000 1355.613000 2235.653000 -69.46360 67.864715 -68.87751 particles/TIR245/TIR245_70s_export_sub1_0000052_1.90A.mrc particles/TIR245/TIR245_70s_export_sub1_0000052_ctf_1.90A.mrc 2 1 245 55.605215 211.691783 13.2 4.1 0.6 3.5 1 -3.65879 0.696965 9.826465 1 1.000000 4.601709e+07 0.941458 2 3650.20868 13049.79132
TIR245.tomostar 3041.058000 365.158000 2231.292000 21.186180 86.933934 84.870937 particles/TIR245/TIR245_70s_export_sub1_0000053_1.90A.mrc particles/TIR245/TIR245_70s_export_sub1_0000053_ctf_1.90A.mrc 1 1 245 82.137606 211.691783 13.2 4.1 0.6 3.5 1 15.896965 4.311715 -5.55879 1 1.000000 4.598430e+07 0.670647 2 3688.68102 13011.31898
TIR245.tomostar 2110.085000 3296.109000 1107.681000 -136.82129 110.009663 -17.57369 particles/TIR245/TIR245_70s_export_sub1_0000054_1.90A.mrc particles/TIR245/TIR245_70s_export_sub1_0000054_ctf_1.90A.mrc 2 1 245 16.535738 211.691783 13.2 4.1 0.6 3.5 1 9.455965 -8.19979 -20.94404 1 1.000000 4.600363e+07 0.348077 9 3511.79615 13188.20385
TIR245.tomostar 2211.456000 2449.505000 2002.969000 -88.20941 56.128420 -59.01703 particles/TIR245/TIR245_70s_export_sub1_0000055_1.90A.mrc particles/TIR245/TIR245_70s_export_sub1_0000055_ctf_1.90A.mrc 2 1 245 31.783607 211.691783 13.2 4.1 0.6 3.5 1 8.714965 8.529715 0.326465 1 1.000000 4.600988e+07 0.559803 3 3531.0566400000002 13168.94336
TIR245.tomostar 2687.755000 2637.966000 1944.585000 -88.77082 87.236599 -87.62832 particles/TIR245/TIR245_70s_export_sub1_0000056_1.90A.mrc particles/TIR245/TIR245_70s_export_sub1_0000056_ctf_1.90A.mrc 2 1 245 83.485122 211.691783 13.2 4.1 0.6 3.5 1 2.596965 -6.11454 -7.45879 1 1.000000 4.601116e+07 0.212751 13 3621.55345 13078.44655
TIR245.tomostar 2673.735000 942.489500 1904.074000 -43.83828 105.186945 -48.39507 particles/TIR245/TIR245_70s_export_sub1_0000057_1.90A.mrc particles/TIR245/TIR245_70s_export_sub1_0000057_ctf_1.90A.mrc 1 1 245 93.477137 211.691783 13.2 4.1 0.6 3.5 1 -0.83254 0.141215 2.041215 1 1.000000 4.596285e+07 0.963576 1 3618.88965 13081.11035
TIR245.tomostar 1799.624000 1526.125000 1853.130000 -87.51235 164.230896 -11.69386 particles/TIR245/TIR245_70s_export_sub1_0000058_1.90A.mrc particles/TIR245/TIR245_70s_export_sub1_0000058_ctf_1.90A.mrc 2 1 245 30.728662 211.691783 13.2 4.1 0.6 3.5 1 1.300215 -1.94404 2.596965 1 1.000000 4.598761e+07 0.704264 2 3452.80856 13247.19144
TIR245.tomostar 2025.562000 858.251000 1644.564000 -127.04347 122.230053 -13.92229 particles/TIR245/TIR245_70s_export_sub1_0000059_1.90A.mrc particles/TIR245/TIR245_70s_export_sub1_0000059_ctf_1.90A.mrc 1 1 245 90.178816 211.691783 13.2 4.1 0.6 3.5 1 -0.41454 3.941215 0.559215 1 1.000000 4.597638e+07 0.364400 7 3495.73678 13204.26322
TIR245.tomostar 2919.303000 2529.856000 1499.809000 -53.64989 60.378430 77.013560 particles/TIR245/TIR245_70s_export_sub1_0000060_1.90A.mrc particles/TIR245/TIR245_70s_export_sub1_0000060_ctf_1.90A.mrc 2 1 245 19.393101 211.691783 13.2 4.1 0.6 3.5 1 1.114965 -1.01779 26.555965 1 1.000000 4.599392e+07 0.583017 7 3665.54757 13034.45243
TIR245.tomostar 1888.134000 1226.001000 1436.778000 -42.59015 120.108724 72.313656 particles/TIR245/TIR245_70s_export_sub1_0000061_1.90A.mrc particles/TIR245/TIR245_70s_export_sub1_0000061_ctf_1.90A.mrc 1 1 245 85.754014 211.691783 13.2 4.1 0.6 3.5 1 -18.07029 3.755965 8.667465 1 1.000000 4.600148e+07 0.890963 2 3469.62546 13230.37454
TIR245.tomostar 1689.226000 701.339500 1272.339000 124.206725 78.633542 53.540418 particles/TIR245/TIR245_70s_export_sub1_0000062_1.90A.mrc particles/TIR245/TIR245_70s_export_sub1_0000062_ctf_1.90A.mrc 2 1 245 71.667141 211.691783 13.2 4.1 0.6 3.5 1 1.300215 1.670715 -3.10304 1 1.000000 4.599664e+07 0.480964 2 3431.8329400000002 13268.16706
TIR245.tomostar 3299.104000 1781.924000 1998.416000 -60.22691 130.087539 75.273840 particles/TIR245/TIR245_70s_export_sub1_0000063_1.90A.mrc particles/TIR245/TIR245_70s_export_sub1_0000063_ctf_1.90A.mrc 1 1 245 60.083948 211.691783 13.2 4.1 0.6 3.5 1 -11.25879 -5.55879 15.155965 1 1.000000 4.602029e+07 0.330322 4 3737.7097599999997 12962.29024
TIR245.tomostar 2193.553000 3221.071000 1077.360000 -60.31792 128.639305 96.600037 particles/TIR245/TIR245_70s_export_sub1_0000064_1.90A.mrc particles/TIR245/TIR245_70s_export_sub1_0000064_ctf_1.90A.mrc 1 1 245 3.669701 211.691783 13.2 4.1 0.6 3.5 1 -6.67029 9.455965 19.882215 1 1.000000 4.598556e+07 0.329322 1 3527.65507 13172.34493
TIR245.tomostar 565.652600 656.349500 1115.461000 10.128407 28.630814 165.378248 particles/TIR245/TIR245_70s_export_sub1_0000065_1.90A.mrc particles/TIR245/TIR245_70s_export_sub1_0000065_ctf_1.90A.mrc 2 1 245 62.996246 211.691783 13.2 4.1 0.6 3.5 1 -2.68504 6.629715 5.655965 1 1.000000 4.598776e+07 0.314488 3 3218.353994 13481.646006
TIR245.tomostar 1287.964000 260.024000 1307.894000 -106.97465 79.976753 -37.12302 particles/TIR245/TIR245_70s_export_sub1_0000066_1.90A.mrc particles/TIR245/TIR245_70s_export_sub1_0000066_ctf_1.90A.mrc 1 1 245 98.270772 211.691783 13.2 4.1 0.6 3.5 1 -8.01454 -7.82929 2.226465 1 1.000000 4.596571e+07 0.476729 4 3355.59316 13344.40684
TIR245.tomostar 1946.973000 3053.943000 1514.183000 16.897241 52.467024 178.620535 particles/TIR245/TIR245_70s_export_sub1_0000067_1.90A.mrc particles/TIR245/TIR245_70s_export_sub1_0000067_ctf_1.90A.mrc 2 1 245 97.038790 211.691783 13.2 4.1 0.6 3.5 1 -4.21454 0.511715 13.626465 1 1.000000 4.601374e+07 0.687843 3 3480.80487 13219.19513
TIR245.tomostar 1680.981000 313.140100 1313.400000 -163.40252 41.355218 -36.11472 particles/TIR245/TIR245_70s_export_sub1_0000068_1.90A.mrc particles/TIR245/TIR245_70s_export_sub1_0000068_ctf_1.90A.mrc 1 1 245 78.584132 211.691783 13.2 4.1 0.6 3.5 1 -9.35879 -13.15879 8.344465 1 1.000000 4.595870e+07 0.401839 12 3430.26639 13269.73361
TIR245.tomostar 1090.330000 1688.646000 1282.396000 -8.17474 72.644405 -12.93648 particles/TIR245/TIR245_70s_export_sub1_0000069_1.90A.mrc particles/TIR245/TIR245_70s_export_sub1_0000069_ctf_1.90A.mrc 2 1 245 65.870798 211.691783 13.2 4.1 0.6 3.5 1 -3.10304 -13.89979 12.700215 1 1.000000 4.599630e+07 0.630197 5 3318.0427 13381.9573
TIR245.tomostar 2168.284000 875.788900 1282.679000 57.029314 152.367645 120.370569 particles/TIR245/TIR245_70s_export_sub1_0000070_1.90A.mrc particles/TIR245/TIR245_70s_export_sub1_0000070_ctf_1.90A.mrc 1 1 245 31.364093 211.691783 13.2 4.1 0.6 3.5 1 2.041215 8.714965 -15.79979 1 1.000000 4.599025e+07 0.904091 4 3522.85396 13177.14604
TIR245.tomostar 1428.229000 2102.916000 1131.693000 103.021186 35.486697 175.577547 particles/TIR245/TIR245_70s_export_sub1_0000071_1.90A.mrc particles/TIR245/TIR245_70s_export_sub1_0000071_ctf_1.90A.mrc 2 1 245 78.797909 211.691783 13.2 4.1 0.6 3.5 1 2.596965 -5.18829 20.670715 1 1.000000 4.599160e+07 0.651917 8 3382.24351 13317.75649
TIR245.tomostar 510.941900 541.831100 1125.100000 -102.62365 109.410898 -158.17225 particles/TIR245/TIR245_70s_export_sub1_0000072_1.90A.mrc particles/TIR245/TIR245_70s_export_sub1_0000072_ctf_1.90A.mrc 1 1 245 59.600119 211.691783 13.2 4.1 0.6 3.5 1 -1.57354 -2.31454 0.882215 1 1.000000 4.595303e+07 0.496336 4 3207.958961 13492.041039
TIR245.tomostar 1686.475000 1657.986000 1086.229000 155.978534 154.090275 96.775429 particles/TIR245/TIR245_70s_export_sub1_0000073_1.90A.mrc particles/TIR245/TIR245_70s_export_sub1_0000073_ctf_1.90A.mrc 2 1 245 46.385418 211.691783 13.2 4.1 0.6 3.5 1 0.511715 -3.28829 -4.58504 1 1.000000 4.600945e+07 0.315409 1 3431.31025 13268.68975
TIR245.tomostar 286.209000 2649.497000 701.820000 116.272588 40.335931 156.970074 particles/TIR245/TIR245_70s_export_sub1_0000074_1.90A.mrc particles/TIR245/TIR245_70s_export_sub1_0000074_ctf_1.90A.mrc 1 1 245 90.261947 211.691783 13.2 4.1 0.6 3.5 1 1.855965 6.814965 -10.09979 1 1.000000 4.607622e+07 0.363067 4 3165.25971 13534.74029
TIR245.tomostar 559.262100 1777.862000 340.474900 48.045886 117.221934 -40.91228 particles/TIR245/TIR245_70s_export_sub1_0000075_1.90A.mrc particles/TIR245/TIR245_70s_export_sub1_0000075_ctf_1.90A.mrc 2 1 245 19.907184 211.691783 13.2 4.1 0.6 3.5 1 2.411715 -9.72929 1.670715 1 1.000000 4.604238e+07 0.222814 3 3217.139799 13482.860201
TIR245.tomostar 2398.244000 981.277400 2222.813000 -148.46168 30.301141 -112.23418 particles/TIR245/TIR245_70s_export_sub1_0000076_1.90A.mrc particles/TIR245/TIR245_70s_export_sub1_0000076_ctf_1.90A.mrc 1 1 245 22.111795 211.691783 13.2 4.1 0.6 3.5 1 6.814965 10.614965 -13.89979 1 1.000000 4.598687e+07 0.644383 1 3566.54636 13133.45364
TIR245.tomostar 3208.425000 2099.316000 2166.407000 -21.08980 91.934014 43.917724 particles/TIR245/TIR245_70s_export_sub1_0000077_1.90A.mrc particles/TIR245/TIR245_70s_export_sub1_0000077_ctf_1.90A.mrc 2 1 245 91.558583 211.691783 13.2 4.1 0.6 3.5 1 -1.94404 -1.75879 13.626465 1 1.000000 4.597323e+07 0.268986 8 3720.48075 12979.51925
TIR245.tomostar 3408.947000 1969.978000 2120.542000 116.348827 105.365225 -6.70136 particles/TIR245/TIR245_70s_export_sub1_0000078_1.90A.mrc particles/TIR245/TIR245_70s_export_sub1_0000078_ctf_1.90A.mrc 1 1 245 74.548261 211.691783 13.2 4.1 0.6 3.5 1 1.300215 -1.75879 -1.57354 1 1.000000 4.599662e+07 0.662396 1 3758.57993 12941.42007
TIR245.tomostar 3528.116000 1199.876000 1923.217000 -84.83876 42.634447 -49.50182 particles/TIR245/TIR245_70s_export_sub1_0000079_1.90A.mrc particles/TIR245/TIR245_70s_export_sub1_0000079_ctf_1.90A.mrc 2 1 245 25.159130 211.691783 13.2 4.1 0.6 3.5 1 9.455965 -8.98829 0.929715 1 1.000000 4.598386e+07 0.510413 2 3781.22204 12918.77796
TIR245.tomostar 3127.984000 779.250000 1831.486000 169.981994 95.239773 108.676436 particles/TIR245/TIR245_70s_export_sub1_0000080_1.90A.mrc particles/TIR245/TIR245_70s_export_sub1_0000080_ctf_1.90A.mrc 1 1 245 42.201997 211.691783 13.2 4.1 0.6 3.5 1 -3.84404 -2.87029 -13.15879 1 1.000000 4.599034e+07 0.523356 3 3705.19696 12994.80304
TIR245.tomostar 1303.532000 613.265700 1662.451000 179.355540 135.278058 -84.31760 particles/TIR245/TIR245_70s_export_sub1_0000081_1.90A.mrc particles/TIR245/TIR245_70s_export_sub1_0000081_ctf_1.90A.mrc 2 1 245 31.118718 211.691783 13.2 4.1 0.6 3.5 1 0.696965 -7.45879 -4.77029 1 1.000000 4.598034e+07 0.329888 7 3358.55108 13341.44892
TIR245.tomostar 825.005800 385.790700 1488.823000 156.796275 15.937172 80.676567 particles/TIR245/TIR245_70s_export_sub1_0000082_1.90A.mrc particles/TIR245/TIR245_70s_export_sub1_0000082_ctf_1.90A.mrc 1 1 245 27.000475 211.691783 13.2 4.1 0.6 3.5 1 0.696965 5.470715 2.644465 1 1.000000 4.597836e+07 0.360848 5 3267.631102 13432.368898
TIR245.tomostar 2643.069000 762.028400 1483.557000 145.630176 98.758731 -76.39692 particles/TIR245/TIR245_70s_export_sub1_0000083_1.90A.mrc particles/TIR245/TIR245_70s_export_sub1_0000083_ctf_1.90A.mrc 2 1 245 25.167837 211.691783 13.2 4.1 0.6 3.5 1 2.596965 -12.60304 -20.75879 1 1.000000 4.597727e+07 0.767043 5 3613.06311 13086.93689
TIR245.tomostar 1741.053000 636.104700 1062.258000 169.923839 41.162342 79.840458 particles/TIR245/TIR245_70s_export_sub1_0000084_1.90A.mrc particles/TIR245/TIR245_70s_export_sub1_0000084_ctf_1.90A.mrc 1 1 245 32.101286 211.691783 13.2 4.1 0.6 3.5 1 4.496965 -0.41454 -3.84404 1 1.000000 4.597061e+07 0.825281 2 3441.68007 13258.31993
TIR245.tomostar 2149.039000 958.404200 1538.998000 115.845808 38.008010 83.721293 particles/TIR245/TIR245_70s_export_sub1_0000085_1.90A.mrc particles/TIR245/TIR245_70s_export_sub1_0000085_ctf_1.90A.mrc 1 1 245 76.991103 211.691783 13.2 4.1 0.6 3.5 1 -5.00304 20.485465 -2.12929 1 1.000000 4.598090e+07 0.746726 1 3519.19741 13180.80259
TIR245.tomostar 1614.995000 1967.626000 868.194700 -85.45406 125.129178 -140.69541 particles/TIR245/TIR245_70s_export_sub1_0000086_1.90A.mrc particles/TIR245/TIR245_70s_export_sub1_0000086_ctf_1.90A.mrc 2 1 245 17.652639 211.691783 13.2 4.1 0.6 3.5 1 0.326465 -8.80304 35.129715 1 1.000000 4.597194e+07 0.500726 4 3417.72905 13282.27095
TIR245.tomostar 326.532000 1443.579000 645.141100 -122.38995 117.999411 122.953815 particles/TIR245/TIR245_70s_export_sub1_0000087_1.90A.mrc particles/TIR245/TIR245_70s_export_sub1_0000087_ctf_1.90A.mrc 2 1 245 89.013557 211.691783 13.2 4.1 0.6 3.5 1 8.296965 -6.29979 -0.59979 1 1.000000 4.615145e+07 0.626680 4 3172.92108 13527.07892
TIR245.tomostar 2105.164000 877.703700 1406.329000 -37.60749 97.337830 -46.52894 particles/TIR245/TIR245_70s_export_sub1_0000088_1.90A.mrc particles/TIR245/TIR245_70s_export_sub1_0000088_ctf_1.90A.mrc 2 1 245 57.698586 211.691783 13.2 4.1 0.6 3.5 1 7.555965 1.114965 -0.83254 1 1.000000 4.598115e+07 0.657346 5 3510.86116 13189.13884
TIR245.tomostar 1474.315000 1738.386000 1447.010000 -32.64294 162.592086 163.339727 particles/TIR245/TIR245_70s_export_sub1_0000089_1.90A.mrc particles/TIR245/TIR245_70s_export_sub1_0000089_ctf_1.90A.mrc 1 1 245 70.018345 211.691783 13.2 4.1 0.6 3.5 1 3.200215 2.829715 -18.07029 1 1.000000 4.599849e+07 0.742339 2 3390.99985 13309.00015
TIR245.tomostar 1944.191000 1595.169000 1294.669000 -126.11020 98.134863 45.129214 particles/TIR245/TIR245_70s_export_sub1_0000090_1.90A.mrc particles/TIR245/TIR245_70s_export_sub1_0000090_ctf_1.90A.mrc 2 1 245 58.738862 211.691783 13.2 4.1 0.6 3.5 1 9.826465 -2.87029 -9.91454 1 1.000000 4.601023e+07 0.898247 1 3480.27629 13219.72371
TIR245.tomostar 845.420000 2257.252000 666.145800 -144.66144 153.237052 -170.80696 particles/TIR245/TIR245_70s_export_sub1_0000091_1.90A.mrc particles/TIR245/TIR245_70s_export_sub1_0000091_ctf_1.90A.mrc 1 1 245 51.818298 211.691783 13.2 4.1 0.6 3.5 1 -2.49979 -21.68504 -13.52929 1 1.000000 4.597953e+07 0.506090 3 3271.5098 13428.4902
TIR245.tomostar 3214.969000 2090.173000 2365.789000 99.975317 64.401990 12.972010 particles/TIR245/TIR245_70s_export_sub1_0000092_1.90A.mrc particles/TIR245/TIR245_70s_export_sub1_0000092_ctf_1.90A.mrc 2 1 245 58.383999 211.691783 13.2 4.1 0.6 3.5 1 14.785465 11.541215 -1.34079 1 1.000000 4.600794e+07 0.299188 6 3721.72411 12978.27589
TIR245.tomostar 3242.141000 2038.556000 2396.103000 81.791735 135.968995 150.755747 particles/TIR245/TIR245_70s_export_sub1_0000093_1.90A.mrc particles/TIR245/TIR245_70s_export_sub1_0000093_ctf_1.90A.mrc 1 1 245 55.945036 211.691783 13.2 4.1 0.6 3.5 1 -1.57354 1.114965 -2.68504 1 1.000000 4.600083e+07 0.762701 1 3726.88679 12973.11321
TIR245.tomostar 3296.378000 883.645800 2271.318000 61.801303 16.739850 134.091358 particles/TIR245/TIR245_70s_export_sub1_0000094_1.90A.mrc particles/TIR245/TIR245_70s_export_sub1_0000094_ctf_1.90A.mrc 2 1 245 89.040510 211.691783 13.2 4.1 0.6 3.5 1 -0.04404 2.596965 -5.18829 1 1.000000 4.597233e+07 0.829379 1 3737.19182 12962.80818
TIR245.tomostar 622.430000 68.148640 1383.832000 -158.71229 115.942052 37.124858 particles/TIR245/TIR245_70s_export_sub1_0000095_1.90A.mrc particles/TIR245/TIR245_70s_export_sub1_0000095_ctf_1.90A.mrc 1 1 245 36.012310 211.691783 13.2 4.1 0.6 3.5 1 2.596965 1.300215 -5.92929 1 1.000000 4.596974e+07 0.340470 1 3229.1417 13470.8583
TIR245.tomostar 2709.235000 1661.078000 2166.195000 -96.83441 165.259008 -16.94799 particles/TIR245/TIR245_70s_export_sub1_0000096_1.90A.mrc particles/TIR245/TIR245_70s_export_sub1_0000096_ctf_1.90A.mrc 1 1 245 53.138203 211.691783 13.2 4.1 0.6 3.5 1 -12.18504 1.300215 16.129715 1 1.000000 4.599115e+07 0.643934 4 3625.63465 13074.36535
TIR245.tomostar 3076.832000 458.136400 2240.685000 -44.39529 77.455371 -157.96549 particles/TIR245/TIR245_70s_export_sub1_0000097_1.90A.mrc particles/TIR245/TIR245_70s_export_sub1_0000097_ctf_1.90A.mrc 1 1 245 82.149537 211.691783 13.2 4.1 0.6 3.5 1 1.300215 -0.04404 -1.01779 1 1.000000 4.598453e+07 0.987508 4 3695.47808 13004.52192
TIR245.tomostar 2263.794000 425.977100 2092.903000 146.680293 162.182498 -65.13470 particles/TIR245/TIR245_70s_export_sub1_0000098_1.90A.mrc particles/TIR245/TIR245_70s_export_sub1_0000098_ctf_1.90A.mrc 2 1 245 40.239650 211.691783 13.2 4.1 0.6 3.5 1 -1.38829 2.596965 4.126465 1 1.000000 4.600564e+07 0.800706 2 3541.00086 13158.99914
TIR245.tomostar 2431.567000 463.983200 2144.805000 36.210712 93.438901 100.437009 particles/TIR245/TIR245_70s_export_sub1_0000099_1.90A.mrc particles/TIR245/TIR245_70s_export_sub1_0000099_ctf_1.90A.mrc 1 1 245 44.847311 211.691783 13.2 4.1 0.6 3.5 1 -4.77029 0.141215 6.026465 1 1.000000 4.601870e+07 0.862439 1 3572.87773 13127.12227
TIR245.tomostar 3379.526000 551.898400 1982.393000 97.693977 45.017759 92.984348 particles/TIR245/TIR245_70s_export_sub1_0000100_1.90A.mrc particles/TIR245/TIR245_70s_export_sub1_0000100_ctf_1.90A.mrc 2 1 245 43.322554 211.691783 13.2 4.1 0.6 3.5 1 -4.21454 2.411715 16.129715 1 1.000000 4.599974e+07 0.637947 1 3752.98994 12947.01006
TIR245.tomostar 2558.793000 2851.802000 1927.846000 -24.43969 75.828649 123.610974 particles/TIR245/TIR245_70s_export_sub1_0000101_1.90A.mrc particles/TIR245/TIR245_70s_export_sub1_0000101_ctf_1.90A.mrc 1 1 245 78.044315 211.691783 13.2 4.1 0.6 3.5 1 -1.94404 3.014965 5.655965 1 1.000000 4.601089e+07 0.528846 6 3597.05067 13102.94933
TIR245.tomostar 3395.000000 1695.897000 1903.296000 -138.17548 76.125523 124.102467 particles/TIR245/TIR245_70s_export_sub1_0000102_1.90A.mrc particles/TIR245/TIR245_70s_export_sub1_0000102_ctf_1.90A.mrc 2 1 245 35.078179 211.691783 13.2 4.1 0.6 3.5 1 3.014965 -5.92929 -1.20304 1 1.000000 4.599821e+07 0.462807 4 3755.93 12944.07
TIR245.tomostar 3169.024000 275.350700 1901.026000 -60.57399 144.106381 -114.42233 particles/TIR245/TIR245_70s_export_sub1_0000103_1.90A.mrc particles/TIR245/TIR245_70s_export_sub1_0000103_ctf_1.90A.mrc 1 1 245 44.936557 211.691783 13.2 4.1 0.6 3.5 1 -6.67029 -10.47029 -8.80304 1 1.000000 4.598311e+07 0.385656 3 3712.99456 12987.00544
TIR245.tomostar 3291.407000 1964.229000 2143.510000 -5.39540 39.336803 -172.78037 particles/TIR245/TIR245_70s_export_sub1_0000104_1.90A.mrc particles/TIR245/TIR245_70s_export_sub1_0000104_ctf_1.90A.mrc 2 1 245 88.317749 211.691783 13.2 4.1 0.6 3.5 1 -1.38829 1.485465 -0.04404 1 1.000000 4.599966e+07 0.653873 1 3736.24733 12963.75267
TIR245.tomostar 3000.189000 1843.485000 1671.424000 -23.44346 120.785897 150.684460 particles/TIR245/TIR245_70s_export_sub1_0000105_1.90A.mrc particles/TIR245/TIR245_70s_export_sub1_0000105_ctf_1.90A.mrc 2 1 245 31.210349 211.691783 13.2 4.1 0.6 3.5 1 -11.44404 2.782215 -8.19979 1 1.000000 4.599500e+07 0.914381 3 3680.91591 13019.08409
TIR245.tomostar 2498.880000 2394.636000 1833.793000 20.288972 118.890496 118.383564 particles/TIR245/TIR245_70s_export_sub1_0000106_1.90A.mrc particles/TIR245/TIR245_70s_export_sub1_0000106_ctf_1.90A.mrc 1 1 245 85.353308 211.691783 13.2 4.1 0.6 3.5 1 -1.57354 9.455965 -5.14079 1 1.000000 4.600184e+07 0.721593 1 3585.6672 13114.3328
TIR245.tomostar 2530.110000 938.303200 1663.870000 -127.89461 76.344669 -56.58985 particles/TIR245/TIR245_70s_export_sub1_0000107_1.90A.mrc particles/TIR245/TIR245_70s_export_sub1_0000107_ctf_1.90A.mrc 2 1 245 65.204605 211.691783 13.2 4.1 0.6 3.5 1 -4.39979 -0.59979 0.559215 1 1.000000 4.600411e+07 0.753143 2 3591.6009 13108.3991
TIR245.tomostar 1737.365000 104.524300 1705.004000 98.056263 110.834445 152.193598 particles/TIR245/TIR245_70s_export_sub1_0000108_1.90A.mrc particles/TIR245/TIR245_70s_export_sub1_0000108_ctf_1.90A.mrc 1 1 245 70.851785 211.691783 13.2 4.1 0.6 3.5 1 6.582215 3.014965 -9.72929 1 1.000000 4.599640e+07 0.786316 2 3440.97935 13259.02065
TIR245.tomostar 1695.488000 719.123200 1402.063000 152.456621 143.167679 136.984407 particles/TIR245/TIR245_70s_export_sub1_0000109_1.90A.mrc particles/TIR245/TIR245_70s_export_sub1_0000109_ctf_1.90A.mrc 2 1 245 92.945204 211.691783 13.2 4.1 0.6 3.5 1 2.411715 -11.44404 -6.90304 1 1.000000 4.597069e+07 0.704624 1 3433.02272 13266.97728
TIR245.tomostar 855.968400 912.069000 1263.673000 150.366785 42.717614 49.214412 particles/TIR245/TIR245_70s_export_sub1_0000110_1.90A.mrc particles/TIR245/TIR245_70s_export_sub1_0000110_ctf_1.90A.mrc 1 1 245 57.348186 211.691783 13.2 4.1 0.6 3.5 1 10.985465 4.496965 -6.90304 1 1.000000 4.598236e+07 0.294282 7 3273.513996 13426.486004
TIR245.tomostar 1990.015000 233.732800 1130.935000 -84.50077 118.707642 -94.17924 particles/TIR245/TIR245_70s_export_sub1_0000111_1.90A.mrc particles/TIR245/TIR245_70s_export_sub1_0000111_ctf_1.90A.mrc 2 1 245 19.734061 211.691783 13.2 4.1 0.6 3.5 1 -4.39979 -8.61779 -22.47354 1 1.000000 4.592892e+07 0.694025 1 3488.98285 13211.01715
TIR245.tomostar 1907.631000 994.823700 1101.195000 119.596981 50.107102 -7.77373 particles/TIR245/TIR245_70s_export_sub1_0000112_1.90A.mrc particles/TIR245/TIR245_70s_export_sub1_0000112_ctf_1.90A.mrc 1 1 245 24.234486 211.691783 13.2 4.1 0.6 3.5 1 3.200215 -2.49979 -10.33254 1 1.000000 4.595857e+07 0.198737 2 3473.32989 13226.67011
TIR245.tomostar 1302.754000 832.081100 967.104200 -85.32366 49.862228 153.569710 particles/TIR245/TIR245_70s_export_sub1_0000113_1.90A.mrc particles/TIR245/TIR245_70s_export_sub1_0000113_ctf_1.90A.mrc 2 1 245 52.557797 211.691783 13.2 4.1 0.6 3.5 1 -2.49979 -4.81779 9.826465 1 1.000000 4.598575e+07 0.444639 5 3358.40326 13341.59674
TIR245.tomostar 3210.778000 825.725300 2564.296000 85.610785 131.903959 -64.62756 particles/TIR245/TIR245_70s_export_sub1_0000114_1.90A.mrc particles/TIR245/TIR245_70s_export_sub1_0000114_ctf_1.90A.mrc 1 1 245 32.723409 211.691783 13.2 4.1 0.6 3.5 1 -5.00304 9.455965 -19.59979 1 1.000000 4.598626e+07 0.646795 5 3720.92782 12979.07218
TIR245.tomostar 3635.902000 732.957900 2536.495000 -125.42268 131.960426 -155.23727 particles/TIR245/TIR245_70s_export_sub1_0000115_1.90A.mrc particles/TIR245/TIR245_70s_export_sub1_0000115_ctf_1.90A.mrc 2 1 245 74.174626 211.691783 13.2 4.1 0.6 3.5 1 -7.82929 -5.55879 7.185465 1 1.000000 4.598154e+07 0.339361 4 3801.70138 12898.29862
TIR245.tomostar 3553.474000 659.234700 2480.028000 -61.90304 126.754538 70.583439 particles/TIR245/TIR245_70s_export_sub1_0000116_1.90A.mrc particles/TIR245/TIR245_70s_export_sub1_0000116_ctf_1.90A.mrc 1 1 245 78.057766 211.691783 13.2 4.1 0.6 3.5 1 -1.01779 1.855965 3.014965 1 1.000000 4.599747e+07 0.450617 4 3786.0400600000003 12913.95994
TIR245.tomostar 3105.947000 2001.817000 2314.894000 67.410848 92.952422 -42.79482 particles/TIR245/TIR245_70s_export_sub1_0000117_1.90A.mrc particles/TIR245/TIR245_70s_export_sub1_0000117_ctf_1.90A.mrc 2 1 245 58.527131 211.691783 13.2 4.1 0.6 3.5 1 5.470715 5.285465 -6.48504 1 1.000000 4.601250e+07 0.227488 5 3701.00993 12998.99007
TIR245.tomostar 2149.472000 2872.964000 2105.001000 97.051324 78.671671 -28.62264 particles/TIR245/TIR245_70s_export_sub1_0000118_1.90A.mrc particles/TIR245/TIR245_70s_export_sub1_0000118_ctf_1.90A.mrc 1 1 245 14.254310 211.691783 13.2 4.1 0.6 3.5 1 -11.81454 2.782215 -0.41454 1 1.000000 4.596171e+07 0.388154 4 3519.27968 13180.72032
TIR245.tomostar 2671.249000 1268.866000 2042.496000 -86.36417 108.833814 -135.08463 particles/TIR245/TIR245_70s_export_sub1_0000119_1.90A.mrc particles/TIR245/TIR245_70s_export_sub1_0000119_ctf_1.90A.mrc 2 1 245 74.751838 211.691783 13.2 4.1 0.6 3.5 1 21.041215 4.126465 14.785465 1 1.000000 4.598432e+07 0.274143 9 3618.41731 13081.58269
TIR245.tomostar 3358.074000 808.647900 2066.637000 -117.50084 94.520606 -113.30193 particles/TIR245/TIR245_70s_export_sub1_0000120_1.90A.mrc particles/TIR245/TIR245_70s_export_sub1_0000120_ctf_1.90A.mrc 1 1 245 62.192162 211.691783 13.2 4.1 0.6 3.5 1 -2.31454 3.385465 2.459215 1 1.000000 4.598345e+07 0.683939 5 3748.91406 12951.08594
TIR245.tomostar 3111.466000 972.090600 1920.707000 143.969744 87.756640 96.218744 particles/TIR245/TIR245_70s_export_sub1_0000121_1.90A.mrc particles/TIR245/TIR245_70s_export_sub1_0000121_ctf_1.90A.mrc 2 1 245 59.159414 211.691783 13.2 4.1 0.6 3.5 1 5.470715 -8.38504 4.126465 1 1.000000 4.598727e+07 0.908234 3 3702.05854 12997.94146
TIR245.tomostar 1514.545000 823.073200 1877.817000 -3.33916 65.862536 140.220215 particles/TIR245/TIR245_70s_export_sub1_0000122_1.90A.mrc particles/TIR245/TIR245_70s_export_sub1_0000122_ctf_1.90A.mrc 1 1 245 8.799287 211.691783 13.2 4.1 0.6 3.5 1 3.941215 1.485465 7.185465 1 1.000000 4.596359e+07 0.503130 3 3398.6435500000002 13301.35645
TIR245.tomostar 3373.330000 1790.649000 1776.764000 -47.11628 81.178294 108.755410 particles/TIR245/TIR245_70s_export_sub1_0000123_1.90A.mrc particles/TIR245/TIR245_70s_export_sub1_0000123_ctf_1.90A.mrc 2 1 245 16.714860 211.691783 13.2 4.1 0.6 3.5 1 -3.65879 -3.47354 -9.72929 1 1.000000 4.600353e+07 0.251981 9 3751.8127 12948.1873
TIR245.tomostar 2294.486000 2980.863000 1737.649000 47.520906 115.720398 -174.50450 particles/TIR245/TIR245_70s_export_sub1_0000124_1.90A.mrc particles/TIR245/TIR245_70s_export_sub1_0000124_ctf_1.90A.mrc 1 1 245 88.759456 211.691783 13.2 4.1 0.6 3.5 1 -0.41454 1.485465 2.041215 1 1.000000 4.596845e+07 0.635815 1 3546.83234 13153.16766
TIR245.tomostar 1239.295000 1951.496000 725.455800 -21.52361 101.944232 30.090898 particles/TIR245/TIR245_70s_export_sub1_0000125_1.90A.mrc particles/TIR245/TIR245_70s_export_sub1_0000125_ctf_1.90A.mrc 1 1 245 26.107119 211.691783 13.2 4.1 0.6 3.5 1 14.970715 11.911715 1.670715 1 1.000000 4.598750e+07 0.453588 2 3346.34605 13353.65395
TIR245.tomostar 1613.364000 1421.394000 1600.953000 37.282766 74.759217 120.824541 particles/TIR245/TIR245_70s_export_sub1_0000126_1.90A.mrc particles/TIR245/TIR245_70s_export_sub1_0000126_ctf_1.90A.mrc 2 1 245 59.044823 211.691783 13.2 4.1 0.6 3.5 1 -10.70304 13.811715 -6.67029 1 1.000000 4.598934e+07 0.564391 2 3417.41916 13282.58084
TIR245.tomostar 2550.158000 785.026400 1663.200000 -98.24533 46.009125 -160.60369 particles/TIR245/TIR245_70s_export_sub1_0000127_1.90A.mrc particles/TIR245/TIR245_70s_export_sub1_0000127_ctf_1.90A.mrc 1 1 245 63.374069 211.691783 13.2 4.1 0.6 3.5 1 -0.97029 -0.59979 -1.20304 1 1.000000 4.599863e+07 0.351362 2 3595.41002 13104.58998
TIR245.tomostar 2990.980000 810.942100 1739.617000 167.702614 76.452956 123.906966 particles/TIR245/TIR245_70s_export_sub1_0000128_1.90A.mrc particles/TIR245/TIR245_70s_export_sub1_0000128_ctf_1.90A.mrc 2 1 245 38.292584 211.691783 13.2 4.1 0.6 3.5 1 7.741215 5.841215 2.459215 1 1.000000 4.597121e+07 0.232288 2 3679.1662 13020.8338
TIR245.tomostar 2445.624000 975.054700 1572.777000 146.935167 45.573572 114.601995 particles/TIR245/TIR245_70s_export_sub1_0000129_1.90A.mrc particles/TIR245/TIR245_70s_export_sub1_0000129_ctf_1.90A.mrc 2 1 245 57.459471 211.691783 13.2 4.1 0.6 3.5 1 6.767465 3.570715 6.814965 1 1.000000 4.600685e+07 0.654318 1 3575.54856 13124.45144
TIR245.tomostar 2004.933000 2419.865000 1447.596000 -23.02761 84.615937 32.201811 particles/TIR245/TIR245_70s_export_sub1_0000130_1.90A.mrc particles/TIR245/TIR245_70s_export_sub1_0000130_ctf_1.90A.mrc 1 1 245 87.337894 211.691783 13.2 4.1 0.6 3.5 1 -2.12929 -0.78504 7.000215 1 1.000000 4.600008e+07 0.609161 5 3491.81727 13208.18273
TIR245.tomostar 1196.634000 1388.227000 1394.380000 149.216441 119.302022 16.765835 particles/TIR245/TIR245_70s_export_sub1_0000131_1.90A.mrc particles/TIR245/TIR245_70s_export_sub1_0000131_ctf_1.90A.mrc 2 1 245 59.095094 211.691783 13.2 4.1 0.6 3.5 1 10.196965 -8.80304 11.170715 1 1.000000 4.600139e+07 0.447333 1 3338.24046 13361.75954
TIR245.tomostar 1546.063000 976.534700 1233.730000 -150.69578 128.566639 37.612799 particles/TIR245/TIR245_70s_export_sub1_0000132_1.90A.mrc particles/TIR245/TIR245_70s_export_sub1_0000132_ctf_1.90A.mrc 1 1 245 77.466518 211.691783 13.2 4.1 0.6 3.5 1 3.200215 7.370715 -1.75879 1 1.000000 4.597533e+07 0.354651 5 3404.63197 13295.36803
TIR245.tomostar 1234.956000 1386.096000 1275.461000 84.028902 88.274989 -158.46494 particles/TIR245/TIR245_70s_export_sub1_0000133_1.90A.mrc particles/TIR245/TIR245_70s_export_sub1_0000133_ctf_1.90A.mrc 2 1 245 82.583866 211.691783 13.2 4.1 0.6 3.5 1 12.700215 7.000215 -1.01779 1 1.000000 4.598050e+07 0.754535 1 3345.52164 13354.47836
TIR245.tomostar 2032.233000 1810.685000 1181.544000 -142.01404 105.085594 115.309101 particles/TIR245/TIR245_70s_export_sub1_0000134_1.90A.mrc particles/TIR245/TIR245_70s_export_sub1_0000134_ctf_1.90A.mrc 1 1 245 33.165211 211.691783 13.2 4.1 0.6 3.5 1 16.500215 6.211715 -3.47354 1 1.000000 4.597664e+07 0.893806 1 3497.00427 13202.99573
TIR245.tomostar 1710.339000 1774.252000 1309.531000 -42.17537 44.053243 47.251209 particles/TIR245/TIR245_70s_export_sub1_0000135_1.90A.mrc particles/TIR245/TIR245_70s_export_sub1_0000135_ctf_1.90A.mrc 2 1 245 82.527854 211.691783 13.2 4.1 0.6 3.5 1 6.396965 -0.04404 -8.75554 1 1.000000 4.598712e+07 0.901309 1 3435.84441 13264.15559
TIR245.tomostar 1141.457000 2449.359000 1533.808000 -0.08501 76.512199 -157.91016 particles/TIR245/TIR245_70s_export_sub1_0000136_1.90A.mrc particles/TIR245/TIR245_70s_export_sub1_0000136_ctf_1.90A.mrc 1 1 245 20.867063 211.691783 13.2 4.1 0.6 3.5 1 12.096965 -12.41779 -17.14404 1 1.000000 4.599934e+07 0.318487 4 3327.75683 13372.24317
TIR245.tomostar 1740.117000 1426.986000 1093.528000 -39.27796 96.512594 22.965147 particles/TIR245/TIR245_70s_export_sub1_0000137_1.90A.mrc particles/TIR245/TIR245_70s_export_sub1_0000137_ctf_1.90A.mrc 1 1 245 42.075343 211.691783 13.2 4.1 0.6 3.5 1 0.141215 -1.38829 8.111715 1 1.000000 4.596723e+07 0.342640 3 3441.50223 13258.49777
TIR245.tomostar 3239.324000 1825.668000 2269.955000 152.059210 82.218413 57.088132 particles/TIR245/TIR245_70s_export_sub1_0000138_1.90A.mrc particles/TIR245/TIR245_70s_export_sub1_0000138_ctf_1.90A.mrc 1 1 245 78.950562 211.691783 13.2 4.1 0.6 3.5 1 -1.20304 0.141215 -0.22929 1 1.000000 4.599963e+07 0.481409 1 3726.35156 12973.64844
TIR245.tomostar 2180.082000 2899.303000 2026.035000 27.869993 81.839622 12.556722 particles/TIR245/TIR245_70s_export_sub1_0000139_1.90A.mrc particles/TIR245/TIR245_70s_export_sub1_0000139_ctf_1.90A.mrc 2 1 245 29.951852 211.691783 13.2 4.1 0.6 3.5 1 7.000215 3.200215 0.929715 1 1.000000 4.597325e+07 0.428650 5 3525.09558 13174.90442
TIR245.tomostar 1957.284000 223.507800 1685.354000 137.516598 121.103100 -100.20475 particles/TIR245/TIR245_70s_export_sub1_0000140_1.90A.mrc particles/TIR245/TIR245_70s_export_sub1_0000140_ctf_1.90A.mrc 1 1 245 89.300130 211.691783 13.2 4.1 0.6 3.5 1 -1.38829 11.726465 4.914965 1 1.000000 4.597702e+07 0.584680 6 3482.76396 13217.23604
TIR245.tomostar 2673.527000 539.089500 1527.109000 -71.01670 87.210340 -112.82836 particles/TIR245/TIR245_70s_export_sub1_0000141_1.90A.mrc particles/TIR245/TIR245_70s_export_sub1_0000141_ctf_1.90A.mrc 2 1 245 29.339718 211.691783 13.2 4.1 0.6 3.5 1 5.100215 -13.34404 -26.08829 1 1.000000 4.598832e+07 0.336194 3 3618.85013 13081.14987
TIR245.tomostar 1353.711000 196.463900 1258.071000 -82.79311 87.974303 -27.16029 particles/TIR245/TIR245_70s_export_sub1_0000142_1.90A.mrc particles/TIR245/TIR245_70s_export_sub1_0000142_ctf_1.90A.mrc 1 1 245 96.873200 211.691783 13.2 4.1 0.6 3.5 1 -0.41454 2.829715 5.100215 1 1.000000 4.597245e+07 0.246885 4 3368.08509 13331.91491
TIR245.tomostar 1980.905000 3218.222000 1223.179000 -55.74518 131.163814 22.770669 particles/TIR245/TIR245_70s_export_sub1_0000143_1.90A.mrc particles/TIR245/TIR245_70s_export_sub1_0000143_ctf_1.90A.mrc 2 1 245 45.706057 211.691783 13.2 4.1 0.6 3.5 1 -19.97029 15.526465 3.941215 1 1.000000 4.601998e+07 0.228872 4 3487.25195 13212.74805
TIR245.tomostar 1001.007000 1781.516000 1183.547000 177.846052 144.139248 -38.38422 particles/TIR245/TIR245_70s_export_sub1_0000144_1.90A.mrc particles/TIR245/TIR245_70s_export_sub1_0000144_ctf_1.90A.mrc 1 1 245 74.288530 211.691783 13.2 4.1 0.6 3.5 1 -5.00304 1.670715 0.744465 1 1.000000 4.598857e+07 0.266941 3 3301.07133 13398.92867
TIR245.tomostar 687.645800 2997.523000 889.279500 117.663545 133.546622 -51.49220 particles/TIR245/TIR245_70s_export_sub1_0000145_1.90A.mrc particles/TIR245/TIR245_70s_export_sub1_0000145_ctf_1.90A.mrc 2 1 245 94.306502 211.691783 13.2 4.1 0.6 3.5 1 -5.55879 -5.18829 -0.22929 1 1.000000 4.607100e+07 0.440317 3 3241.532702 13458.467298
TIR245.tomostar 2859.543000 1523.564000 1702.036000 160.399382 97.713632 81.474770 particles/TIR245/TIR245_70s_export_sub1_0000146_1.90A.mrc particles/TIR245/TIR245_70s_export_sub1_0000146_ctf_1.90A.mrc 2 1 245 47.311597 211.691783 13.2 4.1 0.6 3.5 1 -5.18829 0.696965 15.155965 1 1.000000 4.598755e+07 0.295374 2 3654.19317 13045.80683
TIR245.tomostar 1860.512000 2507.576000 1898.510000 -150.29915 78.126592 149.750929 particles/TIR245/TIR245_70s_export_sub1_0000147_1.90A.mrc particles/TIR245/TIR245_70s_export_sub1_0000147_ctf_1.90A.mrc 1 1 245 19.729887 211.691783 13.2 4.1 0.6 3.5 1 2.411715 0.511715 -5.92929 1 1.000000 4.596376e+07 0.433807 6 3464.37728 13235.62272
TIR245.tomostar 2221.524000 769.511600 2008.822000 -50.41555 49.324594 -112.58811 particles/TIR245/TIR245_70s_export_sub1_0000148_1.90A.mrc particles/TIR245/TIR245_70s_export_sub1_0000148_ctf_1.90A.mrc 2 1 245 45.973694 211.691783 13.2 4.1 0.6 3.5 1 -1.38829 0.511715 -1.38829 1 1.000000 4.599526e+07 0.368845 2 3532.96956 13167.03044
TIR245.tomostar 2633.685000 659.558400 2283.119000 56.247367 94.358050 -126.34170 particles/TIR245/TIR245_70s_export_sub1_0000149_1.90A.mrc particles/TIR245/TIR245_70s_export_sub1_0000149_ctf_1.90A.mrc 1 1 245 35.137669 211.691783 13.2 4.1 0.6 3.5 1 4.311715 7.741215 5.285465 1 1.000000 4.599521e+07 0.518236 1 3611.28015 13088.71985
TIR245.tomostar 3517.433000 1105.776000 2146.331000 5.976237 109.306144 -78.46671 particles/TIR245/TIR245_70s_export_sub1_0000150_1.90A.mrc particles/TIR245/TIR245_70s_export_sub1_0000150_ctf_1.90A.mrc 2 1 245 63.168451 211.691783 13.2 4.1 0.6 3.5 1 0.696965 5.470715 -16.54079 1 1.000000 4.597436e+07 0.423295 3 3779.19227 12920.80773
TIR245.tomostar 1539.468000 836.920000 1808.667000 -118.58028 136.416376 -32.05784 particles/TIR245/TIR245_70s_export_sub1_0000151_1.90A.mrc particles/TIR245/TIR245_70s_export_sub1_0000151_ctf_1.90A.mrc 1 1 245 22.196514 211.691783 13.2 4.1 0.6 3.5 1 2.041215 -0.41454 -4.39979 1 1.000000 4.597875e+07 0.938603 1 3403.37892 13296.62108
TIR245.tomostar 2794.485000 2456.405000 1429.633000 131.417828 47.647090 146.806843 particles/TIR245/TIR245_70s_export_sub1_0000152_1.90A.mrc particles/TIR245/TIR245_70s_export_sub1_0000152_ctf_1.90A.mrc 2 1 245 18.026192 211.691783 13.2 4.1 0.6 3.5 1 4.496965 2.596965 -6.48504 1 1.000000 4.598266e+07 0.787554 2 3641.83215 13058.16785
TIR245.tomostar 890.102100 1544.630000 1443.432000 -3.33954 62.213579 -137.63118 particles/TIR245/TIR245_70s_export_sub1_0000153_1.90A.mrc particles/TIR245/TIR245_70s_export_sub1_0000153_ctf_1.90A.mrc 1 1 245 23.213570 211.691783 13.2 4.1 0.6 3.5 1 -3.65879 -3.47354 6.767465 1 1.000000 4.597802e+07 0.634134 1 3279.999399 13420.000601
TIR245.tomostar 2797.899000 1969.284000 1413.577000 -77.63897 151.454177 152.696294 particles/TIR245/TIR245_70s_export_sub1_0000154_1.90A.mrc particles/TIR245/TIR245_70s_export_sub1_0000154_ctf_1.90A.mrc 2 1 245 7.260486 211.691783 13.2 4.1 0.6 3.5 1 -0.83254 -3.84404 -0.04404 1 1.000000 4.595529e+07 0.305982 3 3642.48081 13057.51919
TIR245.tomostar 1089.709000 1504.808000 1292.729000 -108.65692 126.636803 -70.15182 particles/TIR245/TIR245_70s_export_sub1_0000155_1.90A.mrc particles/TIR245/TIR245_70s_export_sub1_0000155_ctf_1.90A.mrc 1 1 245 65.909409 211.691783 13.2 4.1 0.6 3.5 1 -13.89979 -10.09979 0.326465 1 1.000000 4.598290e+07 0.896214 3 3317.9247100000002 13382.07529
TIR245.tomostar 1162.111000 2125.434000 1265.719000 51.075850 82.765025 154.092286 particles/TIR245/TIR245_70s_export_sub1_0000156_1.90A.mrc particles/TIR245/TIR245_70s_export_sub1_0000156_ctf_1.90A.mrc 2 1 245 71.039664 211.691783 13.2 4.1 0.6 3.5 1 -3.10304 0.696965 -1.20304 1 1.000000 4.600931e+07 0.458354 5 3331.68109 13368.31891
TIR245.tomostar 689.379500 770.699000 589.019500 -37.85519 113.249630 -10.19625 particles/TIR245/TIR245_70s_export_sub1_0000157_1.90A.mrc particles/TIR245/TIR245_70s_export_sub1_0000157_ctf_1.90A.mrc 1 1 245 41.745915 211.691783 13.2 4.1 0.6 3.5 1 0.141215 3.941215 -6.71779 1 1.000000 4.595351e+07 0.420439 7 3241.862105 13458.137895
TIR245.tomostar 3467.557000 1250.067000 2738.162000 -34.44269 167.385906 136.455119 particles/TIR245/TIR245_70s_export_sub1_0000158_1.90A.mrc particles/TIR245/TIR245_70s_export_sub1_0000158_ctf_1.90A.mrc 2 1 245 22.719949 211.691783 13.2 4.1 0.6 3.5 1 13.255965 14.600215 -0.04404 1 1.000000 4.597521e+07 0.939138 2 3769.71583 12930.28417
TIR245.tomostar 3267.663000 1563.274000 2608.645000 -162.77395 82.525651 -121.32170 particles/TIR245/TIR245_70s_export_sub1_0000159_1.90A.mrc particles/TIR245/TIR245_70s_export_sub1_0000159_ctf_1.90A.mrc 1 1 245 26.424942 211.691783 13.2 4.1 0.6 3.5 1 9.641215 3.570715 4.682215 1 1.000000 4.598446e+07 0.422188 1 3731.73597 12968.26403
TIR245.tomostar 3374.795000 1085.702000 2551.860000 -109.58338 99.320416 177.563045 particles/TIR245/TIR245_70s_export_sub1_0000160_1.90A.mrc particles/TIR245/TIR245_70s_export_sub1_0000160_ctf_1.90A.mrc 2 1 245 46.985559 211.691783 13.2 4.1 0.6 3.5 1 12.096965 3.570715 -3.28829 1 1.000000 4.598377e+07 0.918492 2 3752.09105 12947.90895
TIR245.tomostar 3133.031000 1968.250000 2524.857000 -42.96763 97.719371 90.000781 particles/TIR245/TIR245_70s_export_sub1_0000161_1.90A.mrc particles/TIR245/TIR245_70s_export_sub1_0000161_ctf_1.90A.mrc 1 1 245 25.508782 211.691783 13.2 4.1 0.6 3.5 1 -7.64404 19.511715 24.841215 1 1.000000 4.598933e+07 0.483654 2 3706.15589 12993.84411
TIR245.tomostar 2869.592000 2060.014000 2354.484000 -132.26423 97.389218 50.982562 particles/TIR245/TIR245_70s_export_sub1_0000162_1.90A.mrc particles/TIR245/TIR245_70s_export_sub1_0000162_ctf_1.90A.mrc 2 1 245 31.411264 211.691783 13.2 4.1 0.6 3.5 1 -0.59979 1.300215 10.567465 1 1.000000 4.597989e+07 0.361879 2 3656.10248 13043.89752
TIR245.tomostar 3019.517000 410.017400 1993.407000 33.302659 102.716405 -38.66207 particles/TIR245/TIR245_70s_export_sub1_0000163_1.90A.mrc particles/TIR245/TIR245_70s_export_sub1_0000163_ctf_1.90A.mrc 1 1 245 75.345383 211.691783 13.2 4.1 0.6 3.5 1 -3.10304 -8.01454 21.411715 1 1.000000 4.596571e+07 0.185421 6 3684.58823 13015.41177
TIR245.tomostar 3402.987000 299.782000 2025.798000 -113.65230 27.619964 -124.92654 particles/TIR245/TIR245_70s_export_sub1_0000164_1.90A.mrc particles/TIR245/TIR245_70s_export_sub1_0000164_ctf_1.90A.mrc 2 1 245 45.504866 211.691783 13.2 4.1 0.6 3.5 1 -6.90304 -5.92929 15.341215 1 1.000000 4.597360e+07 0.367087 2 3757.44753 12942.55247
TIR245.tomostar 2991.992000 262.029400 2045.496000 -3.77955 60.600530 122.877480 particles/TIR245/TIR245_70s_export_sub1_0000165_1.90A.mrc particles/TIR245/TIR245_70s_export_sub1_0000165_ctf_1.90A.mrc 1 1 245 84.698134 211.691783 13.2 4.1 0.6 3.5 1 4.126465 -4.39979 -12.23254 1 1.000000 4.598785e+07 0.551848 3 3679.35848 13020.64152
TIR245.tomostar 1926.815000 83.912580 1189.828000 -177.10336 148.816389 60.536011 particles/TIR245/TIR245_70s_export_sub1_0000166_1.90A.mrc particles/TIR245/TIR245_70s_export_sub1_0000166_ctf_1.90A.mrc 2 1 245 33.347245 211.691783 13.2 4.1 0.6 3.5 1 6.629715 8.296965 -17.32929 1 1.000000 4.597878e+07 0.963159 3 3476.97485 13223.02515
[truncated: 26,681,105 more chars]
