# Supplementary material for: Xenon plasma focused ion beam lamella fabrication on high-pressure frozen specimens for structural cell biology
Source: Nat Commun. 2025 Mar 7;16:2286. doi: 10.1038/s41467-025-57493-3 (PMC11889171; doi:10.1038/s41467-025-57493-3)
Supplement: Supplementary file 10 — Source data [file 41467_2025_57493_MOESM10_ESM.zip › Source data/fig4b-d_suppfig10_surface_bfactors+matched_controls/20to25nm_exp_rep2.txt]

NrParticles Ln(NrParticles) Resolution(A) 1/Resolution^2 PostProcessBfactor
        400           5.991         15.20         0.0043              -0.00
        800           6.685         11.82         0.0072              -0.00
       1600           7.378          9.90         0.0102              -0.00
       3200           8.071          8.18         0.0149              -0.00
       4795           8.475          7.34         0.0186              -0.00
