# Supplementary material for: Xenon plasma focused ion beam lamella fabrication on high-pressure frozen specimens for structural cell biology
Source: Nat Commun. 2025 Mar 7;16:2286. doi: 10.1038/s41467-025-57493-3 (PMC11889171; doi:10.1038/s41467-025-57493-3)
Supplement: Supplementary file 10 — Source data [file 41467_2025_57493_MOESM10_ESM.zip › Source data/fig4b-d_suppfig10_surface_bfactors+matched_controls/45to50nm_exp_rep1.txt]

NrParticles Ln(NrParticles) Resolution(A) 1/Resolution^2 PostProcessBfactor
        400           5.991         13.73         0.0053              37.11
        800           6.685         10.64         0.0088             446.82
       1600           7.378          9.06         0.0122             189.07
       3200           8.071          7.74         0.0167             123.57
       5076           8.532          6.76         0.0219             114.56
