# Supplementary material for: Xenon plasma focused ion beam lamella fabrication on high-pressure frozen specimens for structural cell biology
Source: Nat Commun. 2025 Mar 7;16:2286. doi: 10.1038/s41467-025-57493-3 (PMC11889171; doi:10.1038/s41467-025-57493-3)
Supplement: Supplementary file 10 — Source data [file 41467_2025_57493_MOESM10_ESM.zip › Source data/fig4b-d_suppfig10_surface_bfactors+matched_controls/50to55nm_control_rep1.txt]

NrParticles Ln(NrParticles) Resolution(A) 1/Resolution^2 PostProcessBfactor
        400           5.991         14.68         0.0046              -0.00
        800           6.685         10.64         0.0088             119.24
       1600           7.378          9.25         0.0117             186.99
       3200           8.071          7.21         0.0192             131.75
       5170           8.551          6.65         0.0226             132.77
