# Supplementary material for: Xenon plasma focused ion beam lamella fabrication on high-pressure frozen specimens for structural cell biology
Source: Nat Commun. 2025 Mar 7;16:2286. doi: 10.1038/s41467-025-57493-3 (PMC11889171; doi:10.1038/s41467-025-57493-3)
Supplement: Supplementary file 10 — Source data [file 41467_2025_57493_MOESM10_ESM.zip › Source data/fig4b-d_suppfig10_surface_bfactors+matched_controls/05to10nm_control_rep3.txt]

NrParticles Ln(NrParticles) Resolution(A) 1/Resolution^2 PostProcessBfactor
        400           5.991         12.90         0.0060             135.21
        600           6.397         12.52         0.0064              -0.00
        800           6.685         10.64         0.0088              58.59
       1000           6.908         10.13         0.0097              -0.00
       1243           7.125          9.25         0.0117             244.89
