# Supplementary material for: Xenon plasma focused ion beam lamella fabrication on high-pressure frozen specimens for structural cell biology
Source: Nat Commun. 2025 Mar 7;16:2286. doi: 10.1038/s41467-025-57493-3 (PMC11889171; doi:10.1038/s41467-025-57493-3)
Supplement: Supplementary file 10 — Source data [file 41467_2025_57493_MOESM10_ESM.zip › Source data/fig2_thickness_measurement/yeast_thickness_dataset2_nm.txt]

296.3443
238.5004
233.5610
247.1698
211.4607
211.5338
221.9778
211.4524
194.8607
230.0449
178.8200
194.9910
186.2750
243.0516
169.3418
176.3689
168.2525
146.7160
146.7713
167.4209
170.3544
202.4824
192.7531
192.9435
195.2396
177.6534
195.7170
199.6082
219.7852
207.2592
211.4982
191.9100
171.9207
139.7069
195.3123
179.2447
179.0635
199.2614
139.3836
173.1095
256.0026
232.3393
189.2895
235.9524
274.0387
112.9105
184.8174
194.0444
166.8618
238.1517
125.4487
117.3116
110.8599
149.5802
291.4647
260.9813
150.0007
199.4055
190.9387
172.9357
187.8544
222.8063
224.5412
262.2005
240.7770
218.3371
215.0636
224.6077
200.3008
173.6173
217.9335
213.9519
259.5220
215.1131
252.9654
226.3176
259.3849
306.9594
216.4723
235.6036
256.6754
252.2723
292.3526
321.9698
270.4676
250.2688
242.5009
193.6668
228.8608
274.9066
205.6074
204.7646
214.7671
218.6199
210.6446
212.4950
