# Supplementary material for: Xenon plasma focused ion beam lamella fabrication on high-pressure frozen specimens for structural cell biology
Source: Nat Commun. 2025 Mar 7;16:2286. doi: 10.1038/s41467-025-57493-3 (PMC11889171; doi:10.1038/s41467-025-57493-3)
Supplement: Supplementary file 10 — Source data [file 41467_2025_57493_MOESM10_ESM.zip › Source data/fig2_thickness_measurement/yeast_thickness_dataset1_nm.txt]

127.3385
115.3408
157.2304
108.8237
110.0405
112.8642
124.4374
124.3527
130.9578
369.0095
393.7163
119.8387
146.8487
160.4433
143.9142
122.1480
125.2276
135.6309
84.8828
137.4240
176.6117
141.2430
165.0137
125.2269
110.1037
136.8987
158.1047
111.9787
113.2340
110.4300
96.3677
129.2422
108.6911
114.0443
112.5790
119.2761
136.1867
132.8752
91.7148
193.4295
140.6264
93.0788
90.0370
106.4835
102.0156
96.3478
104.0203
124.3841
119.9337
95.6503
105.5004
104.0977
115.7438
110.9440
104.0339
93.0004
114.0268
110.3034
119.0160
190.4967
160.1557
150.7115
163.1470
158.6836
155.2217
144.1509
118.8725
114.1636
151.5204
148.6203
196.0827
157.1521
247.9764
234.3023
178.5406
141.8756
181.0912
292.7471
195.1796
233.6752
316.3942
129.1969
115.1862
115.0975
121.6613
135.2726
142.3513
148.6690
118.5689
157.8333
159.8054
164.7631
162.5483
175.7600
148.0344
139.6186
187.8580
138.0122
149.5399
154.3581
133.6450
151.7284
156.6224
195.7582
126.9411
123.3169
123.9284
181.7454
152.2314
173.8832
156.0640
153.1767
137.0415
109.6496
110.7634
92.0185
95.3953
162.6095
130.1329
116.8976
149.4368
145.4119
139.5999
137.8399
135.2823
117.6696
132.8001
144.0454
164.9342
146.7107
144.5165
162.7989
141.4087
123.3947
130.6061
408.9974
145.7543
126.7505
122.8906
100.3968
120.8867
126.7127
125.7453
123.1266
131.2595
123.2516
130.6363
113.0757
100.8197
143.3521
160.3485
162.6192
146.8015
134.8093
135.5964
145.3574
147.0087
111.2270
168.5337
119.0064
115.7207
97.4231
139.2870
151.8303
117.6551
156.6318
169.2773
122.4547
149.1774
119.3519
156.9848
117.1501
151.0462
188.7592
115.5870
162.5867
163.4636
236.2194
140.3002
169.5091
197.3029
168.5323
187.0314
153.3789
202.9547
196.4994
309.3295
172.2607
141.0758
146.0236
134.4716
186.2537
129.3287
140.6386
120.5000
120.3261
154.5762
175.0493
96.6487
103.4224
111.9439
104.6734
94.7716
153.9666
107.2297
125.7816
132.9914
135.4016
133.7958
154.0470
151.5310
113.0647
115.9899
142.8285
141.5543
131.1665
