# Supplementary material for: Xenon plasma focused ion beam lamella fabrication on high-pressure frozen specimens for structural cell biology
Source: Nat Commun. 2025 Mar 7;16:2286. doi: 10.1038/s41467-025-57493-3 (PMC11889171; doi:10.1038/s41467-025-57493-3)
Supplement: Supplementary file 10 — Source data [file 41467_2025_57493_MOESM10_ESM.zip › Source data/supp4_filtering/confidence_distribution_raw_emdeconv.txt]

confidence
0.11
0.21
0.13
0.13
0.26
0.19
0.13
0.17
0.19
0.29
0.17
0.18
0.16
0.20
0.17
0.21
0.14
0.17
0.16
0.12
0.30
0.14
0.12
0.15
0.47
0.13
0.59
0.14
0.13
0.14
0.12
0.13
0.21
0.55
0.27
0.11
0.35
0.13
0.20
0.13
0.59
0.25
0.12
0.24
0.39
0.12
0.21
0.10
0.58
0.10
0.13
0.10
0.31
0.26
0.32
0.18
0.24
0.54
0.16
0.21
0.56
0.14
0.17
0.16
0.35
0.33
0.15
0.56
0.14
0.21
0.19
0.59
0.23
0.15
0.24
0.33
0.19
0.12
0.10
0.54
0.14
0.23
0.10
0.63
0.13
0.43
0.13
0.28
0.12
0.11
0.41
0.17
0.11
0.34
0.11
0.20
0.13
0.60
0.16
0.26
0.21
0.19
0.12
0.13
0.53
0.20
0.15
0.26
0.11
0.11
0.10
0.15
0.25
0.39
0.11
0.16
0.10
0.16
0.16
0.20
0.12
0.26
0.41
0.15
0.10
0.23
0.11
0.10
0.11
0.12
0.55
0.10
0.12
0.16
0.12
0.10
0.49
0.50
0.17
0.56
0.12
0.25
0.17
0.18
0.16
0.10
0.44
0.53
0.32
0.26
0.24
0.10
0.24
0.30
0.12
0.60
0.11
0.58
0.11
0.17
0.35
0.15
0.15
0.28
0.25
0.30
0.12
0.12
0.11
0.39
0.46
0.11
0.15
0.59
0.14
0.61
0.20
0.40
0.33
0.18
0.38
0.19
0.25
0.16
0.11
0.13
0.42
0.11
0.11
0.11
0.17
0.14
0.48
0.39
0.28
0.55
0.15
0.54
0.28
0.24
0.44
0.28
0.13
0.38
0.12
0.40
0.47
0.12
0.10
0.48
0.16
0.14
0.12
0.26
0.12
0.20
0.36
0.47
0.41
0.19
0.54
0.60
0.29
0.33
0.37
0.37
0.12
0.51
0.45
0.65
0.23
0.24
0.44
0.17
0.10
0.18
0.46
0.19
0.31
0.39
0.38
0.52
0.21
0.53
0.61
0.36
0.23
0.29
0.41
0.49
0.15
0.35
0.10
0.66
0.13
0.20
0.18
0.42
0.17
0.14
0.56
0.41
0.17
0.12
0.31
0.38
0.54
0.20
0.61
0.60
0.56
0.11
0.17
0.28
0.37
0.11
0.51
0.15
0.13
0.10
0.51
0.10
0.63
0.14
0.23
0.12
0.27
0.11
0.44
0.13
0.34
0.10
0.33
0.57
0.54
0.30
0.27
0.51
0.21
0.64
0.57
0.63
0.11
0.14
0.24
0.35
0.12
0.60
0.15
0.12
0.59
0.12
0.10
0.56
0.18
0.52
0.28
0.29
0.45
0.23
0.43
0.15
0.35
0.60
0.17
0.44
0.11
0.50
0.13
0.56
0.63
0.26
0.46
0.12
0.62
0.19
0.11
0.14
0.49
0.13
0.55
0.24
0.60
0.26
0.19
0.33
0.20
0.18
0.36
0.13
0.15
0.24
0.56
0.23
0.10
0.11
0.14
0.19
0.20
0.54
0.18
0.20
0.19
0.59
0.63
0.24
0.43
0.19
0.65
0.11
0.10
0.23
0.44
0.15
0.60
0.19
0.15
0.11
0.15
0.35
0.32
0.20
0.54
0.10
0.15
0.14
0.11
0.36
0.14
0.28
0.19
0.21
0.34
0.49
0.11
0.20
0.42
0.33
0.16
0.12
0.65
0.12
0.66
0.25
0.28
0.20
0.13
0.67
0.15
0.19
0.11
0.22
0.33
0.17
0.64
0.18
0.40
0.24
0.11
0.27
0.50
0.11
0.18
0.18
0.37
0.10
0.22
0.19
0.19
0.39
0.46
0.14
0.34
0.16
0.21
0.11
0.67
0.12
0.61
0.26
0.10
0.10
0.66
0.35
0.16
0.16
0.65
0.25
0.46
0.36
0.39
0.30
0.53
0.18
0.44
0.11
0.12
0.33
0.24
0.14
0.27
0.20
0.13
0.14
0.36
0.47
0.11
0.43
0.18
0.13
0.12
0.12
0.63
0.11
0.59
0.35
0.52
0.11
0.13
0.11
0.15
0.15
0.67
0.28
0.28
0.14
0.58
0.13
0.35
0.57
0.29
0.54
0.16
0.18
0.14
0.60
0.18
0.18
0.42
0.15
0.11
0.17
0.41
0.36
0.14
0.20
0.19
0.35
0.52
0.15
0.14
0.12
0.47
0.29
0.25
0.10
0.13
0.23
0.56
0.11
0.63
0.42
0.42
0.12
0.10
0.16
0.19
0.17
0.68
0.27
0.42
0.23
0.53
0.25
0.58
0.31
0.42
0.34
0.17
0.64
0.23
0.58
0.11
0.26
0.13
0.15
0.56
0.42
0.13
0.22
0.42
0.31
0.58
0.23
0.11
0.21
0.17
0.13
0.13
0.40
0.11
0.63
0.47
0.36
0.12
0.16
0.24
0.67
0.24
0.42
0.21
0.13
0.49
0.47
0.40
0.40
0.23
0.39
0.14
0.59
0.35
0.55
0.12
0.23
0.18
0.52
0.33
0.16
0.29
0.37
0.29
0.51
0.20
0.31
0.61
0.53
0.24
0.22
0.65
0.42
0.14
0.13
0.51
0.13
0.26
0.42
0.50
0.51
0.46
0.15
0.48
0.10
0.42
0.51
0.12
0.39
0.24
0.51
0.35
0.19
0.11
0.25
0.30
0.34
0.57
0.13
0.11
0.19
0.56
0.51
0.17
0.32
0.49
0.66
0.10
0.46
0.15
0.11
0.53
0.17
0.21
0.31
0.20
0.33
0.52
0.55
0.43
0.14
0.50
0.11
0.10
0.34
0.43
0.15
0.48
0.37
0.50
0.35
0.14
0.13
0.19
0.33
0.36
0.60
0.14
0.11
0.10
0.10
0.13
0.11
0.16
0.43
0.36
0.12
0.37
0.11
0.14
0.46
0.48
0.11
0.62
0.10
0.12
0.28
0.12
0.61
0.11
0.27
0.19
0.46
0.33
0.26
0.22
0.11
0.43
0.48
0.25
0.37
0.11
0.23
0.38
0.31
0.45
0.42
0.18
0.11
0.10
0.27
0.51
0.10
0.12
0.32
0.13
0.33
0.13
0.17
0.23
0.40
0.17
0.10
0.47
0.49
0.55
0.11
0.14
0.32
0.15
0.62
0.14
0.14
0.13
0.21
0.15
0.35
0.26
0.19
0.19
0.13
0.34
0.29
0.37
0.25
0.19
0.18
0.35
0.17
0.11
0.12
0.14
0.43
0.32
0.20
0.22
0.43
0.50
0.45
0.16
0.54
0.46
0.11
0.13
0.35
0.16
0.59
0.15
0.13
0.11
0.10
0.11
0.15
0.11
0.17
0.12
0.54
0.15
0.14
0.22
0.31
0.11
0.10
0.26
0.39
0.38
0.20
0.52
0.59
0.40
0.23
0.49
0.13
0.11
0.16
0.41
0.10
0.17
0.18
0.19
0.63
0.28
0.12
0.19
0.36
0.12
0.23
0.65
0.26
0.29
0.32
0.13
0.36
0.22
0.45
0.10
0.24
0.54
0.10
0.58
0.34
0.11
0.51
0.13
0.12
0.20
0.14
0.15
0.15
0.16
0.30
0.11
0.22
0.63
0.51
0.44
0.34
0.11
0.20
0.36
0.71
0.33
0.35
0.15
0.42
0.14
0.13
0.30
0.23
0.48
0.14
0.31
0.20
0.64
0.36
0.24
0.57
0.12
0.10
0.29
0.17
0.26
0.10
0.13
0.20
0.11
0.10
0.28
0.62
0.46
0.49
0.16
0.18
0.10
0.64
0.43
0.12
0.25
0.15
0.21
0.23
0.16
0.29
0.10
0.62
0.35
0.22
0.59
0.11
0.31
0.36
0.13
0.11
0.34
0.11
0.24
0.15
0.15
0.61
0.32
0.41
0.33
0.39
0.28
0.17
0.38
0.12
0.22
0.58
0.14
0.12
0.27
0.10
0.16
0.18
0.14
0.19
0.12
0.11
0.33
0.13
0.17
0.16
0.12
0.20
0.59
0.50
0.33
0.23
0.32
0.38
0.17
0.49
0.17
0.20
0.38
0.53
0.17
0.13
0.14
0.19
0.12
0.26
0.15
0.13
0.12
0.22
0.63
0.35
0.24
0.51
0.54
0.31
0.38
0.31
0.47
0.25
0.16
0.20
0.28
0.16
0.14
0.11
0.38
0.15
0.55
0.21
0.21
0.12
0.30
0.13
0.24
0.32
0.32
0.27
0.11
0.48
0.21
0.12
0.57
0.47
0.19
0.39
0.19
0.56
0.14
0.24
0.11
0.23
0.12
0.55
0.14
0.23
0.28
0.41
0.13
0.11
0.23
0.41
0.36
0.21
0.15
0.13
0.46
0.38
0.63
0.13
0.22
0.19
0.13
0.22
0.41
0.40
0.28
0.12
0.20
0.33
0.33
0.28
0.18
0.28
0.56
0.42
0.63
0.18
0.11
0.32
0.11
0.23
0.17
0.16
0.26
0.13
0.27
0.12
0.19
0.26
0.37
0.62
0.53
0.59
0.20
0.15
0.15
0.10
0.11
0.32
0.13
0.23
0.10
0.16
0.32
0.12
0.12
0.15
0.11
0.23
0.18
0.37
0.47
0.46
0.11
0.25
0.17
0.20
0.11
0.14
0.36
0.14
0.13
0.14
0.17
0.25
0.10
0.19
0.42
0.19
0.14
0.13
0.23
0.20
0.34
0.37
0.20
0.10
0.19
0.33
0.13
0.11
0.15
0.22
0.33
0.17
0.23
0.12
0.11
0.27
0.15
0.17
0.34
0.12
0.31
0.16
0.27
0.32
0.35
0.18
0.10
0.45
0.51
0.11
0.11
0.11
0.17
0.28
0.52
0.33
0.17
0.41
0.14
0.39
0.24
0.31
0.26
0.16
0.28
0.23
0.17
0.16
0.40
0.10
0.45
0.17
0.31
0.14
0.16
0.12
0.46
0.23
0.21
0.52
0.49
0.12
0.31
0.12
0.48
0.51
0.10
0.11
0.25
0.31
0.12
0.48
0.41
0.52
0.40
0.28
0.17
0.10
0.35
0.34
0.41
0.30
0.45
0.23
0.56
0.19
0.12
0.10
0.26
0.10
0.14
0.32
0.26
0.10
0.38
0.30
0.35
0.64
0.55
0.34
0.31
0.12
0.38
0.57
0.37
0.28
0.32
0.53
0.19
0.53
0.47
0.34
0.14
0.21
0.49
0.19
0.41
0.34
0.44
0.29
0.59
0.18
0.27
0.62
0.15
0.10
0.16
0.13
0.14
0.11
0.22
0.14
0.17
0.37
0.55
0.12
0.66
0.59
0.18
0.48
0.19
0.14
0.58
0.37
0.13
0.42
0.61
0.12
0.29
0.21
0.49
0.45
0.20
0.11
0.20
0.44
0.16
0.16
0.21
0.28
0.27
0.51
0.26
0.21
0.59
0.13
0.13
0.11
0.24
0.21
0.56
0.54
0.53
0.52
0.12
0.16
0.14
0.55
0.26
0.39
0.53
0.45
0.19
0.35
0.29
0.29
0.12
0.32
0.16
0.13
0.17
0.16
0.33
0.19
0.35
0.23
0.36
0.44
0.52
0.49
0.18
0.23
0.35
0.12
0.50
0.11
0.34
0.53
0.14
0.27
0.31
0.15
0.12
0.10
0.25
0.12
0.16
0.24
0.16
0.45
0.52
0.48
0.11
0.12
0.13
0.13
0.27
0.10
0.12
0.49
0.25
0.32
0.18
0.25
0.16
0.11
0.12
0.20
0.15
0.20
0.27
0.12
0.10
0.11
0.20
0.12
0.19
0.15
0.12
0.51
0.44
0.38
0.16
0.28
0.16
0.22
0.14
0.19
0.10
0.14
0.13
0.16
0.49
0.20
0.36
0.14
0.18
0.19
0.12
0.24
0.42
0.12
0.14
0.14
0.14
0.17
0.10
0.11
0.24
0.12
0.53
0.17
0.28
0.13
0.12
0.17
0.18
0.46
0.44
0.10
0.19
0.20
0.34
0.16
0.33
0.17
0.13
0.21
0.44
0.36
0.31
0.31
0.38
0.24
0.16
0.12
0.19
0.28
0.28
0.16
0.26
0.31
0.28
0.15
0.12
0.15
0.13
0.16
0.24
0.17
0.41
0.32
0.30
0.22
0.31
0.36
0.13
0.34
0.36
0.20
0.32
0.37
0.26
0.15
0.23
0.24
0.45
0.37
0.19
0.54
0.34
0.15
0.45
0.34
0.55
0.13
0.12
0.10
0.19
0.19
0.26
0.44
0.45
0.27
0.23
0.51
0.17
0.25
0.24
0.57
0.27
0.15
0.17
0.59
0.23
0.63
0.11
0.15
0.13
0.36
0.19
0.19
0.54
0.52
0.43
0.12
0.29
0.44
0.25
0.38
0.14
0.38
0.17
0.17
0.17
0.59
0.16
0.69
0.13
0.19
0.10
0.18
0.44
0.22
0.18
0.61
0.48
0.49
0.19
0.32
0.26
0.33
0.35
0.43
0.35
0.15
0.37
0.20
0.24
0.48
0.70
0.14
0.18
0.10
0.14
0.21
0.27
0.59
0.45
0.18
0.41
0.35
0.15
0.43
0.38
0.26
0.47
0.49
0.27
0.28
0.12
0.23
0.45
0.72
0.16
0.16
0.41
0.12
0.28
0.20
0.60
0.43
0.11
0.27
0.55
0.19
0.44
0.11
0.38
0.23
0.30
0.14
0.17
0.12
0.47
0.57
0.17
0.22
0.10
0.42
0.13
0.11
0.44
0.73
0.12
0.11
0.13
0.52
0.14
0.12
0.17
0.22
0.62
0.41
0.12
0.62
0.15
0.46
0.22
0.33
0.13
0.27
0.44
0.11
0.16
0.52
0.12
0.14
0.33
0.24
0.14
0.48
0.75
0.10
0.13
0.21
0.49
0.13
0.16
0.35
0.30
0.12
0.63
0.39
0.13
0.19
0.65
0.15
0.13
0.13
0.42
0.14
0.37
0.45
0.11
0.24
0.25
0.15
0.18
0.13
0.13
0.17
0.24
0.57
0.75
0.22
0.21
0.36
0.54
0.17
0.11
0.55
0.14
0.40
0.12
0.23
0.61
0.22
0.11
0.13
0.45
0.34
0.22
0.15
0.16
0.14
0.45
0.35
0.34
0.10
0.21
0.56
0.72
0.34
0.19
0.42
0.32
0.36
0.10
0.48
0.14
0.18
0.18
0.13
0.20
0.36
0.35
0.12
0.21
0.13
0.55
0.68
0.47
0.15
0.36
0.25
0.23
0.43
0.13
0.37
0.13
0.15
0.41
0.50
0.17
0.23
0.36
0.39
0.17
0.45
0.11
0.12
0.12
0.12
0.47
0.64
0.53
0.23
0.39
0.21
0.27
0.22
0.35
0.60
0.15
0.12
0.14
0.23
0.31
0.48
0.13
0.60
0.11
0.50
0.11
0.20
0.60
0.29
0.56
0.31
0.15
0.20
0.15
0.31
0.55
0.13
0.35
0.13
0.40
0.19
0.69
0.14
0.60
0.25
0.12
0.21
0.67
0.41
0.14
0.19
0.13
0.52
0.22
0.12
0.12
0.33
0.13
0.30
0.66
0.12
0.59
0.15
0.17
0.16
0.71
0.11
0.39
0.22
0.14
0.14
0.45
0.25
0.13
0.18
0.27
0.11
0.10
0.15
0.37
0.61
0.13
0.54
0.12
0.12
0.18
0.15
0.68
0.17
0.25
0.20
0.13
0.13
0.17
0.20
0.29
0.16
0.13
0.14
0.12
0.18
0.13
0.25
0.23
0.20
0.29
0.23
0.14
0.14
0.58
0.13
0.42
0.10
0.37
0.25
0.19
0.11
0.63
0.18
0.36
0.26
0.17
0.59
0.21
0.26
0.10
0.12
0.24
0.11
0.16
0.29
0.13
0.26
0.53
0.41
0.34
0.20
0.12
0.28
0.17
0.37
0.10
0.52
0.52
0.39
0.31
0.55
0.11
0.14
0.24
0.13
0.43
0.50
0.10
0.17
0.12
0.59
0.53
0.10
0.10
0.44
0.29
0.24
0.25
0.27
0.48
0.24
0.16
0.50
0.25
0.31
0.15
0.45
0.41
0.42
0.55
0.19
0.12
0.18
0.12
0.28
0.14
0.15
0.62
0.55
0.12
0.18
0.16
0.66
0.55
0.12
0.48
0.40
0.21
0.11
0.33
0.13
0.19
0.36
0.32
0.14
0.12
0.46
0.52
0.56
0.62
0.28
0.15
0.13
0.46
0.26
0.21
0.23
0.60
0.38
0.11
0.12
0.32
0.31
0.16
0.28
0.21
0.12
0.69
0.55
0.19
0.52
0.38
0.29
0.14
0.40
0.37
0.32
0.39
0.52
0.64
0.55
0.18
0.22
0.55
0.13
0.11
0.47
0.29
0.19
0.11
0.11
0.53
0.55
0.32
0.15
0.20
0.10
0.11
0.21
0.36
0.46
0.67
0.47
0.13
0.43
0.35
0.30
0.13
0.12
0.34
0.33
0.34
0.55
0.64
0.36
0.10
0.49
0.14
0.56
0.12
0.55
0.24
0.24
0.10
0.17
0.56
0.61
0.51
0.14
0.13
0.18
0.29
0.56
0.27
0.30
0.40
0.18
0.30
0.14
0.41
0.30
0.55
0.61
0.40
0.27
0.18
0.61
0.31
0.61
0.18
0.55
0.19
0.29
0.25
0.45
0.27
0.58
0.19
0.62
0.59
0.32
0.21
0.11
0.44
0.56
0.24
0.28
0.52
0.23
0.13
0.15
0.11
0.36
0.16
0.43
0.30
0.57
0.59
0.56
0.64
0.25
0.56
0.40
0.54
0.11
0.32
0.56
0.21
0.18
0.35
0.59
0.24
0.66
0.37
0.61
0.60
0.45
0.32
0.26
0.55
0.65
0.40
0.32
0.18
0.63
0.12
0.26
0.11
0.26
0.24
0.21
0.29
0.52
0.13
0.17
0.41
0.55
0.51
0.62
0.70
0.31
0.47
0.27
0.31
0.34
0.10
0.32
0.15
0.56
0.12
0.11
0.44
0.16
0.49
0.52
0.30
0.19
0.67
0.16
0.53
0.59
0.21
0.43
0.31
0.10
0.17
0.52
0.68
0.25
0.27
0.31
0.66
0.15
0.15
0.35
0.29
0.14
0.26
0.29
0.28
0.34
0.57
0.20
0.13
0.10
0.23
0.36
0.53
0.39
0.61
0.68
0.14
0.29
0.18
0.41
0.13
0.11
0.33
0.47
0.15
0.42
0.12
0.17
0.48
0.46
0.31
0.50
0.64
0.33
0.33
0.26
0.18
0.38
0.22
0.19
0.42
0.67
0.17
0.24
0.59
0.11
0.50
0.22
0.43
0.18
0.14
0.35
0.50
0.54
0.11
0.17
0.19
0.53
0.55
0.49
0.30
0.25
0.20
0.11
0.11
0.13
0.50
0.20
0.64
0.67
0.13
0.10
0.47
0.14
0.42
0.12
0.11
0.48
0.51
0.13
0.16
0.43
0.39
0.28
0.44
0.57
0.64
0.20
0.15
0.19
0.10
0.43
0.33
0.24
0.23
0.47
0.63
0.14
0.18
0.48
0.52
0.43
0.11
0.43
0.25
0.13
0.32
0.50
0.59
0.14
0.27
0.21
0.25
0.54
0.51
0.58
0.29
0.11
0.14
0.11
0.13
0.48
0.29
0.59
0.69
0.11
0.15
0.34
0.12
0.13
0.51
0.46
0.15
0.49
0.55
0.16
0.40
0.35
0.37
0.52
0.56
0.51
0.54
0.30
0.14
0.20
0.60
0.60
0.18
0.15
0.37
0.56
0.30
0.21
0.26
0.26
0.14
0.22
0.61
0.56
0.33
0.17
0.22
0.53
0.42
0.59
0.12
0.13
0.12
0.16
0.16
0.53
0.32
0.54
0.73
0.31
0.26
0.20
0.11
0.11
0.18
0.34
0.49
0.35
0.46
0.38
0.17
0.31
0.50
0.53
0.56
0.37
0.54
0.23
0.24
0.13
0.11
0.39
0.20
0.63
0.23
0.65
0.11
0.44
0.31
0.43
0.23
0.15
0.16
0.12
0.13
0.59
0.50
0.16
0.15
0.50
0.23
0.49
0.11
0.22
0.16
0.25
0.17
0.23
0.11
0.16
0.50
0.22
0.51
0.54
0.73
0.18
0.44
0.11
0.21
0.47
0.24
0.18
0.28
0.29
0.53
0.13
0.30
0.38
0.55
0.15
0.18
0.20
0.58
0.53
0.52
0.57
0.15
0.49
0.32
0.11
0.15
0.30
0.13
0.38
0.55
0.16
0.54
0.54
0.69
0.30
0.38
0.20
0.11
0.11
0.21
0.35
0.45
0.35
0.39
0.10
0.38
0.13
0.14
0.13
0.15
0.19
0.14
0.49
0.14
0.42
0.49
0.64
0.11
0.13
0.14
0.15
0.43
0.13
0.26
0.35
0.18
0.65
0.11
0.21
0.19
0.64
0.33
0.24
0.21
0.66
0.32
0.55
0.58
0.13
0.33
0.37
0.22
0.50
0.31
0.60
0.12
0.14
0.52
0.52
0.13
0.20
0.66
0.37
0.10
0.15
0.48
0.48
0.52
0.18
0.11
0.16
0.14
0.21
0.11
0.52
0.14
0.36
0.44
0.65
0.22
0.14
0.10
0.11
0.31
0.31
0.15
0.68
0.11
0.14
0.11
0.21
0.18
0.61
0.48
0.37
0.11
0.71
0.30
0.57
0.57
0.25
0.22
0.47
0.19
0.13
0.53
0.20
0.21
0.59
0.22
0.32
0.13
0.11
0.15
0.48
0.14
0.54
0.40
0.29
0.12
0.10
0.14
0.67
0.15
0.45
0.17
0.35
0.54
0.20
0.18
0.11
0.14
0.13
0.18
0.15
0.53
0.37
0.23
0.32
0.64
0.13
0.22
0.13
0.24
0.33
0.24
0.67
0.14
0.17
0.58
0.55
0.11
0.41
0.19
0.74
0.30
0.13
0.64
0.14
0.68
0.31
0.17
0.24
0.58
0.22
0.30
0.19
0.40
0.17
0.11
0.26
0.12
0.10
0.54
0.28
0.34
0.10
0.21
0.13
0.28
0.17
0.54
0.54
0.27
0.18
0.37
0.65
0.11
0.17
0.15
0.45
0.11
0.14
0.13
0.14
0.51
0.15
0.31
0.16
0.10
0.56
0.52
0.63
0.34
0.14
0.15
0.32
0.28
0.63
0.22
0.15
0.16
0.10
0.54
0.57
0.56
0.39
0.75
0.14
0.18
0.67
0.18
0.15
0.70
0.23
0.36
0.11
0.61
0.39
0.29
0.31
0.31
0.18
0.15
0.14
0.32
0.16
0.17
0.11
0.52
0.14
0.21
0.14
0.15
0.31
0.28
0.52
0.45
0.57
0.10
0.49
0.12
0.12
0.34
0.13
0.36
0.16
0.20
0.18
0.16
0.60
0.12
0.21
0.56
0.64
0.32
0.12
0.10
0.16
0.25
0.48
0.39
0.27
0.12
0.15
0.35
0.47
0.58
0.19
0.73
0.27
0.68
0.20
0.69
0.21
0.53
0.14
0.15
0.60
0.56
0.47
0.40
0.23
0.10
0.27
0.16
0.13
0.14
0.21
0.14
0.20
0.11
0.11
0.43
0.11
0.54
0.13
0.59
0.50
0.11
0.10
0.49
0.18
0.14
0.13
0.32
0.42
0.13
0.54
0.17
0.23
0.12
0.15
0.68
0.21
0.57
0.67
0.38
0.11
0.19
0.20
0.15
0.21
0.11
0.34
0.13
0.28
0.23
0.10
0.44
0.58
0.29
0.11
0.66
0.15
0.64
0.16
0.14
0.71
0.48
0.63
0.15
0.37
0.55
0.64
0.70
0.25
0.29
0.30
0.20
0.15
0.28
0.43
0.12
0.11
0.20
0.22
0.27
0.13
0.28
0.16
0.61
0.61
0.14
0.67
0.45
0.16
0.55
0.17
0.23
0.14
0.11
0.16
0.10
0.35
0.42
0.11
0.52
0.49
0.29
0.70
0.29
0.59
0.68
0.15
0.41
0.12
0.14
0.36
0.20
0.15
0.32
0.44
0.12
0.10
0.11
0.54
0.57
0.54
0.12
0.48
0.61
0.26
0.17
0.17
0.69
0.58
0.13
0.72
0.29
0.12
0.45
0.46
0.65
0.76
0.18
0.29
0.18
0.12
0.39
0.14
0.11
0.22
0.22
0.32
0.10
0.41
0.14
0.57
0.58
0.19
0.60
0.40
0.20
0.13
0.52
0.14
0.26
0.13
0.29
0.11
0.10
0.30
0.35
0.12
0.41
0.33
0.17
0.64
0.27
0.12
0.44
0.67
0.18
0.44
0.55
0.12
0.19
0.41
0.15
0.14
0.11
0.32
0.39
0.57
0.11
0.46
0.42
0.58
0.35
0.11
0.67
0.42
0.22
0.73
0.15
0.36
0.36
0.68
0.77
0.26
0.28
0.11
0.29
0.31
0.35
0.43
0.41
0.55
0.13
0.38
0.13
0.54
0.19
0.11
0.13
0.39
0.13
0.11
0.21
0.26
0.12
0.31
0.23
0.36
0.45
0.10
0.22
0.11
0.62
0.10
0.17
0.54
0.13
0.10
0.59
0.11
0.30
0.12
0.18
0.29
0.11
0.20
0.59
0.20
0.21
0.19
0.10
0.62
0.45
0.13
0.65
0.11
0.74
0.36
0.20
0.63
0.76
0.22
0.27
0.18
0.19
0.35
0.17
0.47
0.49
0.55
0.60
0.30
0.16
0.11
0.51
0.45
0.19
0.29
0.15
0.44
0.33
0.37
0.43
0.14
0.35
0.59
0.14
0.19
0.59
0.13
0.52
0.12
0.14
0.12
0.31
0.28
0.37
0.21
0.62
0.46
0.11
0.24
0.63
0.53
0.45
0.67
0.19
0.51
0.13
0.75
0.61
0.74
0.34
0.33
0.13
0.20
0.22
0.24
0.11
0.27
0.32
0.42
0.40
0.46
0.62
0.55
0.33
0.12
0.29
0.56
0.50
0.28
0.31
0.12
0.45
0.39
0.42
0.35
0.57
0.63
0.18
0.14
0.19
0.59
0.27
0.10
0.13
0.51
0.23
0.14
0.13
0.34
0.18
0.36
0.59
0.32
0.16
0.14
0.57
0.51
0.51
0.25
0.70
0.36
0.58
0.19
0.28
0.77
0.61
0.75
0.31
0.41
0.21
0.62
0.10
0.35
0.33
0.44
0.42
0.52
0.62
0.28
0.45
0.27
0.10
0.65
0.13
0.52
0.32
0.35
0.32
0.58
0.56
0.28
0.37
0.48
0.38
0.35
0.16
0.59
0.62
0.21
0.12
0.55
0.44
0.18
0.44
0.18
0.39
0.25
0.12
0.55
0.10
0.43
0.34
0.53
0.52
0.46
0.29
0.67
0.43
0.10
0.55
0.28
0.57
0.79
0.13
0.35
0.72
0.13
0.28
0.10
0.18
0.57
0.32
0.17
0.60
0.44
0.44
0.58
0.21
0.35
0.33
0.33
0.68
0.12
0.58
0.35
0.16
0.32
0.42
0.58
0.26
0.31
0.31
0.50
0.41
0.13
0.58
0.23
0.62
0.15
0.51
0.53
0.19
0.13
0.26
0.34
0.23
0.66
0.17
0.58
0.48
0.55
0.21
0.26
0.60
0.52
0.12
0.10
0.46
0.37
0.67
0.81
0.16
0.11
0.15
0.63
0.18
0.13
0.28
0.53
0.28
0.57
0.26
0.35
0.11
0.51
0.48
0.20
0.36
0.66
0.61
0.12
0.38
0.40
0.16
0.61
0.10
0.27
0.24
0.12
0.40
0.13
0.12
0.51
0.59
0.40
0.52
0.14
0.15
0.31
0.59
0.29
0.18
0.51
0.11
0.65
0.60
0.43
0.25
0.50
0.60
0.13
0.28
0.57
0.15
0.11
0.10
0.33
0.49
0.71
0.81
0.18
0.24
0.66
0.37
0.36
0.61
0.52
0.46
0.21
0.41
0.59
0.13
0.56
0.14
0.39
0.63
0.66
0.25
0.44
0.50
0.45
0.13
0.32
0.16
0.11
0.30
0.11
0.45
0.54
0.45
0.24
0.12
0.13
0.12
0.61
0.14
0.29
0.19
0.51
0.24
0.10
0.65
0.60
0.43
0.55
0.42
0.10
0.53
0.59
0.22
0.11
0.54
0.11
0.58
0.72
0.79
0.22
0.31
0.33
0.62
0.39
0.17
0.11
0.11
0.38
0.58
0.24
0.55
0.37
0.31
0.34
0.62
0.12
0.51
0.10
0.34
0.48
0.13
0.65
0.70
0.22
0.32
0.12
0.40
0.50
0.18
0.35
0.20
0.10
0.28
0.23
0.12
0.17
0.12
0.17
0.56
0.48
0.38
0.11
0.36
0.20
0.19
0.15
0.67
0.25
0.31
0.37
0.21
0.12
0.35
0.51
0.64
0.20
0.66
0.56
0.50
0.57
0.50
0.25
0.12
0.13
0.46
0.61
0.13
0.22
0.20
0.36
0.44
0.13
0.15
0.17
0.53
0.70
0.78
0.18
0.25
0.58
0.51
0.37
0.10
0.18
0.58
0.14
0.21
0.57
0.37
0.45
0.58
0.20
0.66
0.70
0.33
0.15
0.21
0.39
0.48
0.38
0.54
0.29
0.11
0.37
0.41
0.12
0.57
0.59
0.41
0.34
0.33
0.46
0.20
0.20
0.15
0.74
0.25
0.19
0.12
0.37
0.51
0.39
0.15
0.51
0.64
0.38
0.59
0.29
0.47
0.59
0.54
0.36
0.17
0.35
0.53
0.12
0.16
0.13
0.18
0.28
0.14
0.11
0.18
0.16
0.29
0.63
0.75
0.24
0.27
0.60
0.10
0.59
0.23
0.11
0.13
0.12
0.63
0.55
0.46
0.57
0.64
0.69
0.26
0.26
0.32
0.46
0.42
0.57
0.35
0.11
0.45
0.33
0.56
0.16
0.11
0.20
0.59
0.62
0.11
0.47
0.36
0.41
0.57
0.29
0.22
0.22
0.78
0.50
0.19
0.36
0.44
0.51
0.14
0.49
0.28
0.11
0.53
0.52
0.28
0.60
0.68
0.10
0.15
0.54
0.58
0.53
0.19
0.19
0.21
0.33
0.19
0.16
0.21
0.13
0.37
0.42
0.22
0.42
0.66
0.30
0.34
0.57
0.14
0.53
0.16
0.61
0.51
0.46
0.48
0.65
0.62
0.33
0.35
0.21
0.15
0.25
0.33
0.46
0.61
0.41
0.11
0.42
0.15
0.53
0.57
0.27
0.12
0.10
0.26
0.14
0.59
0.13
0.63
0.10
0.43
0.43
0.54
0.38
0.32
0.20
0.29
0.10
0.79
0.59
0.16
0.61
0.50
0.33
0.14
0.23
0.50
0.33
0.47
0.55
0.15
0.16
0.55
0.71
0.12
0.15
0.12
0.58
0.63
0.50
0.19
0.12
0.22
0.31
0.26
0.21
0.35
0.50
0.26
0.49
0.24
0.23
0.39
0.40
0.18
0.60
0.51
0.49
0.24
0.65
0.56
0.44
0.18
0.51
0.12
0.33
0.19
0.16
0.55
0.68
0.29
0.43
0.33
0.55
0.31
0.56
0.28
0.11
0.29
0.12
0.70
0.61
0.15
0.37
0.44
0.51
0.16
0.18
0.32
0.78
0.65
0.27
0.12
0.68
0.55
0.31
0.12
0.33
0.44
0.50
0.11
0.25
0.45
0.14
0.21
0.14
0.13
0.39
0.68
0.38
0.12
0.60
0.71
0.27
0.60
0.25
0.42
0.16
0.32
0.44
0.22
0.42
0.11
0.60
0.21
0.11
0.12
0.57
0.57
0.18
0.32
0.43
0.25
0.39
0.45
0.46
0.29
0.61
0.50
0.49
0.56
0.15
0.31
0.29
0.18
0.70
0.70
0.33
0.32
0.42
0.64
0.62
0.12
0.58
0.29
0.14
0.10
0.32
0.11
0.39
0.77
0.58
0.17
0.25
0.35
0.25
0.13
0.18
0.40
0.75
0.71
0.30
0.18
0.71
0.53
0.16
0.40
0.27
0.62
0.12
0.32
0.29
0.11
0.14
0.17
0.13
0.17
0.20
0.18
0.43
0.60
0.47
0.12
0.56
0.72
0.52
0.12
0.18
0.40
0.15
0.40
0.49
0.21
0.52
0.16
0.67
0.11
0.30
0.53
0.28
0.21
0.14
0.14
0.18
0.17
0.53
0.33
0.15
0.31
0.47
0.25
0.44
0.56
0.55
0.45
0.14
0.40
0.13
0.24
0.16
0.15
0.17
0.79
0.64
0.30
0.25
0.56
0.11
0.68
0.67
0.19
0.57
0.33
0.24
0.10
0.43
0.15
0.45
0.79
0.58
0.21
0.47
0.12
0.17
0.58
0.74
0.74
0.35
0.10
0.73
0.57
0.17
0.49
0.21
0.62
0.12
0.56
0.25
0.15
0.37
0.35
0.17
0.14
0.19
0.18
0.49
0.12
0.58
0.39
0.46
0.74
0.56
0.30
0.20
0.13
0.55
0.39
0.20
0.48
0.59
0.67
0.11
0.68
0.11
0.24
0.43
0.49
0.49
0.19
0.11
0.32
0.13
0.58
0.31
0.54
0.44
0.40
0.17
0.61
0.23
0.17
0.65
0.60
0.32
0.45
0.10
0.19
0.16
0.11
0.27
0.80
0.31
0.15
0.16
0.14
0.63
0.13
0.73
0.64
0.38
0.44
0.41
0.29
0.10
0.48
0.43
0.21
0.47
0.79
0.52
0.63
0.13
0.34
0.66
0.11
0.15
0.74
0.72
0.30
0.72
0.62
0.20
0.34
0.43
0.13
0.51
0.21
0.56
0.10
0.56
0.11
0.19
0.14
0.20
0.54
0.18
0.58
0.24
0.20
0.71
0.48
0.27
0.43
0.10
0.57
0.48
0.43
0.23
0.50
0.62
0.69
0.11
0.68
0.13
0.33
0.22
0.53
0.61
0.28
0.12
0.44
0.15
0.63
0.57
0.63
0.14
0.64
0.13
0.39
0.38
0.56
0.26
0.11
0.68
0.58
0.23
0.29
0.50
0.11
0.17
0.46
0.79
0.26
0.19
0.59
0.26
0.76
0.60
0.25
0.53
0.24
0.37
0.38
0.14
0.65
0.60
0.22
0.50
0.78
0.40
0.15
0.62
0.13
0.37
0.65
0.35
0.73
0.70
0.23
0.29
0.73
0.60
0.24
0.18
0.41
0.37
0.28
0.22
0.18
0.35
0.13
0.14
0.53
0.26
0.36
0.33
0.48
0.12
0.72
0.46
0.26
0.14
0.41
0.10
0.29
0.53
0.52
0.55
0.37
0.50
0.61
0.16
0.66
0.66
0.29
0.38
0.16
0.55
0.64
0.52
0.20
0.51
0.22
0.58
0.55
0.63
0.16
0.67
0.23
0.47
0.49
0.41
0.22
0.26
0.19
0.66
0.57
0.14
0.33
0.40
0.17
0.19
0.13
0.49
0.13
0.74
0.43
0.19
0.66
0.49
0.77
0.42
0.25
0.63
0.41
0.20
0.33
0.21
0.70
0.55
0.22
0.57
0.76
0.23
0.17
0.44
0.12
0.41
0.16
0.58
0.71
0.68
0.30
0.58
0.74
0.59
0.13
0.53
0.19
0.41
0.38
0.13
0.20
0.41
0.11
0.48
0.11
0.35
0.14
0.27
0.57
0.32
0.71
0.52
0.23
0.11
0.35
0.11
0.32
0.50
0.54
0.50
0.53
0.53
0.64
0.16
0.61
0.62
0.46
0.11
0.17
0.48
0.71
0.60
0.40
0.31
0.60
0.31
0.36
0.30
0.68
0.23
0.24
0.69
0.54
0.57
0.60
0.19
0.32
0.11
0.16
0.13
0.36
0.27
0.59
0.47
0.27
0.29
0.28
0.15
0.18
0.22
0.11
0.50
0.72
0.46
0.68
0.51
0.76
0.21
0.56
0.48
0.13
0.10
0.17
0.69
0.41
0.14
0.46
0.72
0.19
0.25
0.19
0.63
0.65
0.25
0.51
0.25
0.70
0.69
0.52
0.66
0.11
0.74
0.51
0.15
0.60
0.32
0.13
0.55
0.21
0.52
0.11
0.32
0.13
0.29
0.61
0.11
0.53
0.14
0.60
0.60
0.56
0.19
0.34
0.56
0.30
0.70
0.53
0.56
0.15
0.45
0.68
0.55
0.39
0.70
0.61
0.11
0.59
0.36
0.65
0.31
0.33
0.71
0.49
0.39
0.70
0.20
0.65
0.60
0.61
0.21
0.14
0.12
0.41
0.32
0.45
0.34
0.51
0.28
0.19
0.28
0.28
0.45
0.70
0.37
0.69
0.45
0.12
0.75
0.40
0.15
0.11
0.10
0.18
0.72
0.31
0.26
0.16
0.65
0.47
0.31
0.14
0.69
0.69
0.49
0.52
0.61
0.10
0.17
0.71
0.73
0.66
0.58
0.17
0.72
0.13
0.36
0.12
0.58
0.29
0.42
0.11
0.21
0.58
0.12
0.58
0.29
0.15
0.22
0.67
0.12
0.31
0.10
0.20
0.48
0.50
0.20
0.63
0.19
0.48
0.44
0.75
0.34
0.36
0.13
0.36
0.12
0.71
0.55
0.23
0.16
0.35
0.70
0.60
0.14
0.60
0.36
0.70
0.30
0.23
0.70
0.52
0.60
0.71
0.44
0.68
0.56
0.67
0.31
0.41
0.35
0.12
0.18
0.48
0.17
0.33
0.41
0.37
0.31
0.13
0.60
0.15
0.33
0.15
0.40
0.51
0.54
0.28
0.64
0.29
0.21
0.70
0.25
0.11
0.12
0.20
0.73
0.17
0.10
0.47
0.47
0.45
0.40
0.25
0.64
0.63
0.69
0.66
0.23
0.69
0.74
0.70
0.35
0.17
0.66
0.34
0.15
0.35
0.26
0.57
0.10
0.50
0.61
0.61
0.16
0.16
0.70
0.15
0.13
0.39
0.30
0.27
0.70
0.13
0.30
0.55
0.76
0.39
0.33
0.13
0.29
0.69
0.48
0.12
0.35
0.67
0.28
0.54
0.20
0.60
0.36
0.72
0.25
0.65
0.60
0.50
0.23
0.70
0.48
0.66
0.29
0.70
0.45
0.23
0.55
0.56
0.15
0.54
0.59
0.54
0.29
0.50
0.23
0.25
0.33
0.59
0.30
0.16
0.11
0.25
0.54
0.33
0.57
0.46
0.27
0.30
0.24
0.60
0.21
0.25
0.27
0.15
0.26
0.73
0.10
0.30
0.40
0.54
0.24
0.54
0.61
0.50
0.72
0.67
0.39
0.54
0.62
0.68
0.21
0.11
0.55
0.54
0.25
0.12
0.69
0.63
0.54
0.68
0.11
0.14
0.71
0.14
0.26
0.41
0.16
0.71
0.20
0.34
0.75
0.12
0.41
0.60
0.39
0.11
0.10
0.37
0.61
0.11
0.56
0.31
0.20
0.51
0.22
0.71
0.20
0.15
0.11
0.45
0.65
0.37
0.48
0.68
0.58
0.67
0.16
0.69
0.31
0.40
0.59
0.27
0.68
0.25
0.20
0.59
0.60
0.28
0.52
0.22
0.25
0.49
0.65
0.43
0.16
0.26
0.46
0.26
0.10
0.47
0.11
0.26
0.43
0.46
0.17
0.20
0.12
0.69
0.11
0.14
0.13
0.14
0.57
0.61
0.48
0.39
0.71
0.69
0.62
0.38
0.37
0.67
0.27
0.33
0.49
0.26
0.26
0.52
0.71
0.31
0.64
0.33
0.68
0.17
0.20
0.14
0.70
0.15
0.13
0.13
0.13
0.40
0.15
0.68
0.26
0.11
0.45
0.16
0.12
0.35
0.72
0.16
0.19
0.14
0.14
0.11
0.34
0.44
0.22
0.62
0.11
0.22
0.17
0.21
0.70
0.18
0.12
0.38
0.70
0.48
0.49
0.55
0.64
0.12
0.63
0.62
0.70
0.20
0.16
0.38
0.59
0.12
0.64
0.24
0.16
0.60
0.66
0.14
0.27
0.44
0.49
0.15
0.62
0.11
0.16
0.34
0.43
0.13
0.43
0.48
0.13
0.18
0.47
0.39
0.17
0.55
0.25
0.12
0.24
0.12
0.62
0.59
0.22
0.11
0.22
0.20
0.71
0.72
0.11
0.67
0.27
0.13
0.62
0.31
0.17
0.43
0.24
0.22
0.54
0.67
0.12
0.61
0.58
0.15
0.20
0.68
0.14
0.50
0.70
0.25
0.12
0.19
0.12
0.34
0.26
0.11
0.17
0.56
0.13
0.19
0.12
0.10
0.72
0.16
0.23
0.19
0.11
0.32
0.11
0.28
0.56
0.14
0.28
0.49
0.63
0.14
0.17
0.44
0.71
0.53
0.64
0.53
0.60
0.43
0.60
0.58
0.67
0.50
0.51
0.57
0.25
0.58
0.69
0.22
0.41
0.15
0.31
0.23
0.64
0.23
0.37
0.29
0.16
0.44
0.59
0.26
0.48
0.26
0.18
0.59
0.59
0.27
0.58
0.47
0.12
0.35
0.12
0.75
0.71
0.13
0.69
0.16
0.50
0.50
0.46
0.41
0.13
0.49
0.32
0.67
0.34
0.37
0.71
0.48
0.26
0.17
0.67
0.12
0.61
0.72
0.33
0.13
0.20
0.18
0.12
0.11
0.13
0.52
0.10
0.16
0.21
0.11
0.26
0.23
0.68
0.15
0.38
0.34
0.20
0.17
0.30
0.61
0.28
0.30
0.20
0.59
0.36
0.19
0.47
0.73
0.55
0.65
0.65
0.38
0.45
0.38
0.40
0.62
0.53
0.28
0.42
0.33
0.52
0.10
0.69
0.25
0.47
0.17
0.18
0.34
0.69
0.10
0.43
0.13
0.21
0.43
0.62
0.37
0.56
0.27
0.63
0.69
0.15
0.48
0.62
0.57
0.24
0.11
0.75
0.70
0.10
0.73
0.17
0.26
0.42
0.60
0.45
0.44
0.12
0.55
0.37
0.68
0.48
0.47
0.72
0.21
0.25
0.14
0.14
0.67
0.16
0.62
0.75
0.59
0.43
0.24
0.59
0.67
0.11
0.34
0.45
0.17
0.56
0.52
0.43
0.42
0.12
0.11
0.66
0.20
0.14
0.64
0.13
0.12
0.17
0.73
0.12
0.53
0.70
0.74
0.11
0.49
0.25
0.58
0.63
0.27
0.40
0.40
0.56
0.70
0.31
0.49
0.16
0.29
0.64
0.50
0.66
0.37
0.39
0.62
0.41
0.34
0.19
0.53
0.73
0.61
0.65
0.52
0.40
0.12
0.71
0.68
0.76
0.41
0.44
0.49
0.62
0.42
0.17
0.65
0.34
0.63
0.59
0.56
0.61
0.12
0.10
0.11
0.67
0.12
0.58
0.48
0.75
0.62
0.59
0.35
0.69
0.13
0.28
0.73
0.10
0.50
0.10
0.65
0.11
0.25
0.39
0.64
0.45
0.48
0.14
0.26
0.13
0.64
0.69
0.15
0.37
0.11
0.73
0.52
0.72
0.74
0.33
0.48
0.10
0.49
0.67
0.46
0.29
0.50
0.61
0.72
0.45
0.14
0.27
0.11
0.25
0.37
0.27
0.14
0.58
0.74
0.26
0.35
0.70
0.32
0.28
0.23
0.55
0.74
0.12
0.68
0.22
0.59
0.51
0.38
0.70
0.65
0.73
0.43
0.44
0.61
0.62
0.37
0.72
0.31
0.36
0.58
0.66
0.52
0.13
0.68
0.13
0.57
0.68
0.73
0.59
0.60
0.51
0.75
0.17
0.27
0.74
0.11
0.58
0.19
0.72
0.17
0.16
0.71
0.54
0.49
0.54
0.21
0.60
0.11
0.71
0.17
0.16
0.56
0.16
0.71
0.47
0.70
0.73
0.23
0.11
0.32
0.35
0.68
0.40
0.25
0.54
0.59
0.66
0.39
0.52
0.23
0.29
0.32
0.43
0.25
0.62
0.75
0.15
0.41
0.73
0.28
0.20
0.22
0.29
0.39
0.73
0.13
0.57
0.11
0.19
0.47
0.49
0.30
0.72
0.66
0.31
0.72
0.47
0.49
0.56
0.63
0.75
0.10
0.15
0.48
0.65
0.11
0.45
0.70
0.10
0.54
0.72
0.67
0.47
0.58
0.57
0.75
0.12
0.25
0.30
0.71
0.18
0.61
0.28
0.76
0.15
0.73
0.64
0.53
0.13
0.64
0.11
0.21
0.52
0.29
0.31
0.70
0.26
0.60
0.12
0.23
0.70
0.32
0.60
0.74
0.22
0.14
0.22
0.12
0.63
0.44
0.51
0.57
0.40
0.22
0.45
0.26
0.18
0.18
0.25
0.45
0.38
0.59
0.74
0.38
0.36
0.74
0.21
0.27
0.13
0.12
0.36
0.33
0.74
0.24
0.29
0.16
0.23
0.24
0.12
0.71
0.60
0.69
0.32
0.51
0.57
0.57
0.32
0.74
0.42
0.65
0.11
0.13
0.71
0.22
0.37
0.76
0.47
0.60
0.23
0.60
0.57
0.74
0.26
0.38
0.70
0.39
0.67
0.18
0.77
0.19
0.73
0.70
0.18
0.70
0.56
0.43
0.29
0.69
0.11
0.22
0.50
0.41
0.19
0.33
0.12
0.71
0.10
0.49
0.24
0.59
0.73
0.24
0.48
0.49
0.22
0.22
0.38
0.24
0.19
0.24
0.48
0.41
0.61
0.70
0.57
0.29
0.76
0.21
0.33
0.18
0.54
0.53
0.17
0.75
0.26
0.35
0.11
0.53
0.60
0.20
0.60
0.42
0.18
0.55
0.21
0.77
0.35
0.67
0.28
0.66
0.52
0.12
0.77
0.65
0.59
0.27
0.58
0.58
0.75
0.16
0.36
0.42
0.70
0.61
0.72
0.15
0.27
0.77
0.29
0.73
0.71
0.69
0.65
0.52
0.27
0.33
0.69
0.11
0.28
0.53
0.51
0.32
0.36
0.13
0.68
0.12
0.10
0.55
0.61
0.66
0.54
0.11
0.64
0.15
0.40
0.17
0.17
0.15
0.31
0.47
0.46
0.63
0.70
0.65
0.18
0.73
0.30
0.44
0.11
0.34
0.62
0.57
0.73
0.24
0.46
0.11
0.11
0.13
0.64
0.65
0.47
0.11
0.74
0.67
0.37
0.23
0.34
0.52
0.36
0.78
0.51
0.61
0.13
0.64
0.57
0.70
0.25
0.16
0.38
0.33
0.14
0.69
0.72
0.75
0.31
0.14
0.40
0.79
0.40
0.45
0.70
0.68
0.50
0.44
0.10
0.36
0.25
0.69
0.38
0.38
0.43
0.56
0.64
0.40
0.22
0.50
0.45
0.56
0.52
0.12
0.70
0.37
0.22
0.41
0.18
0.29
0.53
0.48
0.49
0.66
0.72
0.69
0.67
0.44
0.44
0.56
0.53
0.61
0.44
0.28
0.71
0.47
0.12
0.36
0.21
0.29
0.13
0.65
0.50
0.33
0.61
0.59
0.27
0.52
0.23
0.53
0.60
0.78
0.17
0.60
0.68
0.51
0.64
0.40
0.13
0.33
0.25
0.52
0.68
0.73
0.74
0.44
0.12
0.41
0.79
0.40
0.69
0.67
0.12
0.36
0.23
0.26
0.70
0.14
0.38
0.20
0.44
0.60
0.73
0.19
0.47
0.30
0.22
0.57
0.23
0.48
0.15
0.72
0.55
0.24
0.49
0.11
0.35
0.11
0.59
0.50
0.42
0.64
0.67
0.68
0.53
0.44
0.48
0.63
0.20
0.65
0.49
0.19
0.68
0.56
0.12
0.15
0.21
0.51
0.17
0.10
0.11
0.70
0.13
0.18
0.12
0.42
0.36
0.26
0.63
0.12
0.60
0.74
0.27
0.10
0.54
0.61
0.64
0.49
0.62
0.39
0.12
0.27
0.18
0.65
0.54
0.75
0.10
0.69
0.50
0.47
0.77
0.40
0.71
0.67
0.46
0.32
0.20
0.71
0.49
0.32
0.36
0.53
0.54
0.75
0.48
0.32
0.16
0.24
0.53
0.17
0.45
0.30
0.73
0.65
0.53
0.49
0.10
0.50
0.25
0.49
0.26
0.11
0.19
0.64
0.51
0.36
0.61
0.55
0.68
0.24
0.57
0.43
0.74
0.12
0.61
0.52
0.29
0.71
0.57
0.13
0.11
0.24
0.51
0.19
0.16
0.12
0.76
0.11
0.44
0.26
0.34
0.38
0.65
0.58
0.73
0.42
0.13
0.13
0.30
0.63
0.51
0.46
0.63
0.32
0.16
0.23
0.12
0.72
0.30
0.72
0.28
0.67
0.54
0.10
0.54
0.76
0.48
0.74
0.64
0.32
0.31
0.71
0.41
0.20
0.48
0.60
0.31
0.75
0.53
0.24
0.22
0.20
0.34
0.33
0.73
0.70
0.60
0.40
0.49
0.60
0.41
0.12
0.69
0.43
0.32
0.57
0.32
0.64
0.67
0.15
0.33
0.40
0.69
0.22
0.61
0.61
0.21
0.61
0.62
0.31
0.52
0.48
0.25
0.49
0.76
0.61
0.15
0.13
0.17
0.62
0.14
0.59
0.54
0.74
0.65
0.16
0.10
0.59
0.18
0.30
0.57
0.18
0.36
0.11
0.22
0.16
0.75
0.23
0.68
0.14
0.67
0.59
0.14
0.57
0.75
0.56
0.72
0.51
0.13
0.24
0.10
0.23
0.71
0.16
0.41
0.68
0.75
0.13
0.59
0.10
0.25
0.17
0.43
0.74
0.74
0.55
0.53
0.41
0.62
0.10
0.25
0.71
0.33
0.31
0.51
0.49
0.63
0.50
0.37
0.54
0.55
0.29
0.66
0.68
0.13
0.48
0.63
0.60
0.59
0.62
0.36
0.47
0.77
0.69
0.65
0.18
0.69
0.55
0.72
0.68
0.17
0.55
0.58
0.12
0.51
0.20
0.32
0.53
0.28
0.74
0.20
0.69
0.16
0.56
0.62
0.59
0.73
0.16
0.69
0.38
0.20
0.16
0.19
0.45
0.26
0.72
0.15
0.35
0.74
0.75
0.20
0.68
0.33
0.14
0.63
0.74
0.75
0.42
0.49
0.48
0.49
0.21
0.63
0.11
0.27
0.36
0.34
0.72
0.32
0.21
0.54
0.60
0.13
0.47
0.58
0.55
0.46
0.41
0.70
0.64
0.17
0.49
0.61
0.69
0.49
0.62
0.25
0.52
0.77
0.24
0.75
0.68
0.18
0.69
0.20
0.61
0.70
0.55
0.68
0.13
0.58
0.36
0.40
0.22
0.53
0.59
0.25
0.76
0.12
0.75
0.53
0.10
0.57
0.69
0.60
0.42
0.29
0.17
0.31
0.55
0.25
0.61
0.34
0.22
0.75
0.72
0.51
0.69
0.46
0.22
0.63
0.72
0.76
0.41
0.37
0.13
0.28
0.63
0.51
0.64
0.16
0.45
0.35
0.34
0.71
0.54
0.68
0.22
0.55
0.13
0.66
0.19
0.30
0.63
0.52
0.36
0.53
0.70
0.13
0.53
0.57
0.75
0.41
0.76
0.12
0.67
0.39
0.62
0.10
0.55
0.68
0.16
0.67
0.25
0.53
0.21
0.26
0.27
0.48
0.60
0.21
0.10
0.77
0.76
0.46
0.54
0.66
0.36
0.39
0.48
0.47
0.12
0.38
0.20
0.10
0.75
0.69
0.36
0.58
0.11
0.49
0.63
0.72
0.78
0.43
0.32
0.44
0.20
0.29
0.63
0.16
0.61
0.58
0.17
0.51
0.51
0.11
0.21
0.69
0.41
0.26
0.70
0.55
0.13
0.66
0.28
0.17
0.31
0.52
0.45
0.21
0.44
0.66
0.39
0.59
0.73
0.49
0.17
0.77
0.70
0.57
0.49
0.19
0.39
0.62
0.19
0.66
0.48
0.55
0.22
0.47
0.44
0.64
0.16
0.14
0.74
0.76
0.60
0.54
0.59
0.20
0.39
0.50
0.46
0.27
0.15
0.73
0.13
0.64
0.12
0.13
0.40
0.37
0.10
0.60
0.74
0.15
0.74
0.47
0.14
0.61
0.35
0.12
0.61
0.36
0.62
0.55
0.17
0.40
0.41
0.16
0.65
0.26
0.45
0.65
0.34
0.14
0.64
0.15
0.39
0.38
0.51
0.38
0.21
0.35
0.49
0.31
0.31
0.67
0.39
0.11
0.76
0.70
0.52
0.41
0.56
0.34
0.48
0.27
0.17
0.65
0.28
0.62
0.18
0.61
0.55
0.68
0.70
0.15
0.77
0.68
0.52
0.46
0.16
0.41
0.54
0.43
0.67
0.22
0.39
0.60
0.11
0.28
0.18
0.52
0.20
0.55
0.73
0.27
0.61
0.49
0.48
0.32
0.13
0.57
0.11
0.50
0.68
0.52
0.14
0.23
0.18
0.58
0.33
0.48
0.71
0.64
0.54
0.54
0.19
0.17
0.25
0.45
0.55
0.53
0.38
0.74
0.70
0.43
0.30
0.64
0.30
0.34
0.25
0.20
0.18
0.70
0.18
0.58
0.16
0.53
0.58
0.71
0.71
0.22
0.79
0.54
0.66
0.16
0.12
0.13
0.19
0.53
0.57
0.33
0.12
0.14
0.64
0.35
0.40
0.57
0.49
0.32
0.56
0.30
0.53
0.68
0.23
0.19
0.29
0.45
0.15
0.42
0.19
0.44
0.43
0.44
0.49
0.67
0.55
0.20
0.59
0.25
0.64
0.74
0.21
0.16
0.61
0.63
0.39
0.58
0.13
0.21
0.24
0.58
0.64
0.13
0.48
0.15
0.58
0.68
0.71
0.51
0.14
0.66
0.21
0.37
0.15
0.74
0.48
0.46
0.44
0.35
0.75
0.10
0.69
0.81
0.60
0.60
0.40
0.29
0.18
0.24
0.66
0.56
0.51
0.15
0.36
0.18
0.57
0.51
0.63
0.35
0.66
0.18
0.12
0.33
0.20
0.50
0.27
0.32
0.64
0.17
0.11
0.43
0.12
0.19
0.64
0.46
0.14
0.46
0.53
0.51
0.24
0.61
0.34
0.66
0.47
0.13
0.74
0.13
0.25
0.21
0.15
0.52
0.64
0.41
0.56
0.20
0.20
0.30
0.56
0.62
0.10
0.30
0.13
0.33
0.18
0.69
0.37
0.63
0.49
0.66
0.12
0.32
0.13
0.73
0.43
0.43
0.61
0.18
0.73
0.18
0.67
0.81
0.55
0.60
0.47
0.11
0.49
0.15
0.37
0.73
0.41
0.15
0.17
0.56
0.12
0.40
0.62
0.73
0.54
0.11
0.14
0.31
0.70
0.28
0.31
0.62
0.25
0.57
0.14
0.17
0.30
0.15
0.23
0.59
0.45
0.44
0.47
0.38
0.21
0.22
0.12
0.48
0.44
0.64
0.62
0.25
0.74
0.14
0.55
0.16
0.58
0.50
0.51
0.24
0.18
0.34
0.66
0.10
0.46
0.13
0.67
0.35
0.35
0.57
0.40
0.73
0.14
0.27
0.60
0.66
0.22
0.63
0.77
0.54
0.60
0.14
0.57
0.16
0.31
0.35
0.73
0.14
0.22
0.14
0.65
0.12
0.18
0.62
0.74
0.62
0.18
0.45
0.70
0.31
0.41
0.63
0.16
0.36
0.12
0.18
0.13
0.11
0.29
0.43
0.37
0.20
0.46
0.53
0.64
0.27
0.22
0.38
0.14
0.12
0.34
0.45
0.65
0.64
0.72
0.34
0.58
0.17
0.58
0.51
0.40
0.47
0.11
0.10
0.69
0.58
0.63
0.25
0.15
0.40
0.25
0.48
0.71
0.18
0.56
0.48
0.14
0.60
0.74
0.47
0.50
0.60
0.52
0.26
0.35
0.67
0.12
0.12
0.10
0.68
0.15
0.17
0.49
0.73
0.64
0.48
0.45
0.72
0.27
0.50
0.60
0.14
0.23
0.19
0.17
0.40
0.11
0.39
0.53
0.31
0.44
0.38
0.50
0.68
0.32
0.44
0.41
0.23
0.16
0.16
0.36
0.30
0.64
0.65
0.56
0.26
0.38
0.62
0.58
0.49
0.52
0.61
0.60
0.14
0.59
0.14
0.51
0.16
0.10
0.46
0.39
0.52
0.66
0.13
0.43
0.22
0.47
0.70
0.48
0.28
0.59
0.66
0.42
0.33
0.63
0.12
0.14
0.68
0.26
0.69
0.61
0.53
0.49
0.73
0.27
0.61
0.23
0.55
0.27
0.39
0.49
0.12
0.55
0.41
0.47
0.59
0.44
0.54
0.19
0.46
0.63
0.31
0.45
0.35
0.18
0.14
0.31
0.59
0.32
0.42
0.70
0.51
0.73
0.39
0.40
0.65
0.16
0.25
0.69
0.60
0.12
0.13
0.27
0.10
0.61
0.12
0.42
0.36
0.13
0.17
0.21
0.56
0.49
0.57
0.64
0.10
0.19
0.74
0.36
0.12
0.13
0.57
0.69
0.55
0.34
0.25
0.60
0.31
0.29
0.25
0.69
0.41
0.63
0.44
0.46
0.42
0.75
0.25
0.58
0.22
0.56
0.62
0.52
0.69
0.41
0.58
0.58
0.42
0.55
0.39
0.63
0.19
0.42
0.41
0.13
0.34
0.68
0.38
0.49
0.68
0.28
0.75
0.37
0.27
0.59
0.10
0.64
0.71
0.13
0.23
0.10
0.65
0.50
0.21
0.20
0.37
0.57
0.32
0.46
0.34
0.72
0.59
0.52
0.11
0.76
0.24
0.14
0.60
0.71
0.67
0.42
0.33
0.10
0.59
0.50
0.28
0.57
0.70
0.15
0.21
0.67
0.23
0.33
0.62
0.39
0.78
0.23
0.64
0.31
0.58
0.67
0.46
0.10
0.75
0.45
0.58
0.57
0.50
0.44
0.14
0.42
0.15
0.51
0.37
0.25
0.72
0.51
0.52
0.61
0.32
0.24
0.74
0.44
0.18
0.50
0.11
0.63
0.21
0.18
0.70
0.63
0.30
0.43
0.11
0.13
0.17
0.60
0.50
0.35
0.12
0.32
0.51
0.29
0.50
0.20
0.30
0.13
0.15
0.73
0.56
0.11
0.66
0.76
0.29
0.56
0.72
0.69
0.40
0.45
0.20
0.64
0.66
0.20
0.68
0.68
0.20
0.24
0.14
0.69
0.55
0.64
0.54
0.78
0.48
0.67
0.44
0.52
0.26
0.67
0.49
0.14
0.15
0.50
0.29
0.73
0.52
0.63
0.50
0.45
0.35
0.24
0.52
0.10
0.75
0.52
0.53
0.59
0.33
0.74
0.12
0.18
0.57
0.35
0.64
0.17
0.18
0.15
0.73
0.64
0.42
0.58
0.11
0.13
0.56
0.10
0.34
0.21
0.44
0.36
0.51
0.22
0.58
0.10
0.27
0.42
0.53
0.75
0.16
0.17
0.66
0.77
0.16
0.26
0.72
0.67
0.21
0.58
0.55
0.30
0.13
0.65
0.65
0.24
0.70
0.66
0.51
0.31
0.41
0.10
0.19
0.14
0.12
0.50
0.62
0.78
0.41
0.70
0.45
0.16
0.69
0.12
0.14
0.17
0.65
0.35
0.43
0.68
0.53
0.66
0.51
0.48
0.50
0.12
0.19
0.59
0.14
0.64
0.73
0.52
0.51
0.36
0.27
0.70
0.12
0.37
0.50
0.59
0.12
0.28
0.13
0.77
0.39
0.43
0.58
0.58
0.44
0.53
0.41
0.37
0.46
0.34
0.66
0.39
0.56
0.46
0.76
0.31
0.65
0.76
0.13
0.36
0.72
0.67
0.12
0.46
0.46
0.15
0.68
0.65
0.13
0.30
0.72
0.67
0.34
0.24
0.56
0.13
0.41
0.47
0.53
0.73
0.18
0.71
0.45
0.16
0.71
0.66
0.28
0.43
0.65
0.31
0.47
0.58
0.56
0.61
0.46
0.37
0.61
0.40
0.11
0.70
0.73
0.48
0.53
0.39
0.64
0.42
0.19
0.34
0.16
0.55
0.76
0.16
0.48
0.52
0.11
0.54
0.52
0.65
0.55
0.43
0.53
0.52
0.66
0.11
0.51
0.52
0.78
0.42
0.72
0.76
0.16
0.19
0.75
0.57
0.12
0.46
0.27
0.70
0.65
0.28
0.72
0.62
0.12
0.23
0.38
0.59
0.37
0.46
0.26
0.66
0.16
0.74
0.52
0.63
0.66
0.11
0.47
0.65
0.37
0.48
0.23
0.51
0.61
0.59
0.42
0.52
0.62
0.58
0.11
0.72
0.43
0.71
0.51
0.59
0.48
0.51
0.36
0.12
0.15
0.53
0.22
0.35
0.77
0.14
0.62
0.49
0.17
0.32
0.58
0.66
0.56
0.59
0.37
0.15
0.59
0.67
0.52
0.66
0.29
0.79
0.35
0.75
0.75
0.41
0.75
0.34
0.61
0.53
0.71
0.69
0.37
0.64
0.10
0.55
0.30
0.26
0.29
0.49
0.28
0.47
0.63
0.24
0.74
0.65
0.67
0.17
0.70
0.41
0.65
0.46
0.28
0.12
0.43
0.61
0.32
0.60
0.36
0.47
0.47
0.42
0.72
0.52
0.69
0.52
0.34
0.57
0.46
0.64
0.45
0.19
0.78
0.63
0.50
0.11
0.32
0.64
0.61
0.11
0.56
0.32
0.15
0.60
0.67
0.61
0.67
0.51
0.80
0.15
0.75
0.74
0.30
0.55
0.16
0.21
0.67
0.60
0.63
0.68
0.71
0.44
0.67
0.47
0.33
0.11
0.28
0.13
0.18
0.11
0.40
0.17
0.71
0.42
0.14
0.69
0.17
0.70
0.50
0.71
0.34
0.61
0.12
0.55
0.12
0.12
0.31
0.63
0.47
0.63
0.27
0.29
0.18
0.16
0.74
0.40
0.66
0.55
0.20
0.51
0.14
0.41
0.12
0.65
0.60
0.27
0.77
0.63
0.65
0.19
0.62
0.61
0.27
0.54
0.15
0.14
0.59
0.67
0.13
0.11
0.63
0.11
0.66
0.24
0.10
0.77
0.24
0.73
0.73
0.47
0.58
0.15
0.23
0.60
0.48
0.13
0.66
0.60
0.72
0.27
0.29
0.71
0.19
0.26
0.37
0.22
0.22
0.35
0.33
0.10
0.74
0.68
0.11
0.70
0.14
0.60
0.68
0.69
0.34
0.34
0.58
0.54
0.14
0.34
0.13
0.68
0.50
0.57
0.33
0.23
0.74
0.26
0.65
0.58
0.36
0.54
0.57
0.25
0.19
0.63
0.63
0.30
0.77
0.60
0.59
0.42
0.61
0.63
0.48
0.45
0.60
0.63
0.39
0.65
0.16
0.70
0.34
0.72
0.28
0.71
0.73
0.58
0.27
0.64
0.26
0.31
0.12
0.27
0.51
0.67
0.52
0.74
0.53
0.18
0.66
0.12
0.57
0.12
0.16
0.49
0.18
0.75
0.68
0.13
0.69
0.20
0.15
0.39
0.73
0.63
0.43
0.45
0.44
0.28
0.65
0.38
0.73
0.58
0.34
0.15
0.43
0.77
0.29
0.61
0.60
0.44
0.27
0.69
0.31
0.32
0.23
0.60
0.67
0.17
0.34
0.77
0.37
0.49
0.10
0.59
0.61
0.61
0.61
0.24
0.60
0.60
0.48
0.67
0.13
0.73
0.34
0.17
0.66
0.26
0.73
0.73
0.61
0.14
0.67
0.24
0.12
0.44
0.68
0.33
0.71
0.52
0.14
0.63
0.59
0.36
0.46
0.16
0.73
0.65
0.48
0.68
0.15
0.40
0.14
0.74
0.68
0.15
0.51
0.50
0.17
0.58
0.62
0.23
0.41
0.23
0.75
0.58
0.39
0.11
0.50
0.76
0.26
0.56
0.61
0.65
0.15
0.68
0.10
0.27
0.53
0.34
0.15
0.69
0.27
0.78
0.56
0.41
0.53
0.72
0.17
0.66
0.45
0.66
0.19
0.25
0.49
0.63
0.11
0.24
0.68
0.12
0.74
0.16
0.53
0.68
0.26
0.75
0.73
0.71
0.15
0.70
0.24
0.16
0.43
0.67
0.70
0.52
0.52
0.13
0.15
0.64
0.32
0.45
0.72
0.68
0.58
0.67
0.43
0.61
0.15
0.76
0.63
0.52
0.43
0.31
0.51
0.41
0.46
0.43
0.77
0.53
0.46
0.49
0.65
0.15
0.23
0.49
0.55
0.73
0.67
0.11
0.17
0.24
0.16
0.21
0.65
0.79
0.50
0.10
0.64
0.59
0.73
0.28
0.61
0.34
0.65
0.13
0.52
0.54
0.13
0.12
0.61
0.20
0.74
0.18
0.67
0.42
0.23
0.72
0.69
0.68
0.47
0.73
0.13
0.58
0.68
0.54
0.48
0.63
0.35
0.50
0.66
0.71
0.25
0.63
0.50
0.45
0.14
0.77
0.52
0.34
0.15
0.40
0.13
0.32
0.12
0.42
0.41
0.79
0.66
0.49
0.11
0.42
0.47
0.21
0.33
0.53
0.65
0.62
0.23
0.20
0.22
0.69
0.78
0.31
0.16
0.55
0.10
0.65
0.70
0.47
0.33
0.33
0.38
0.15
0.16
0.25
0.45
0.32
0.21
0.33
0.62
0.53
0.63
0.26
0.70
0.65
0.18
0.67
0.56
0.68
0.16
0.74
0.35
0.46
0.70
0.57
0.49
0.14
0.64
0.25
0.45
0.12
0.19
0.58
0.73
0.66
0.64
0.77
0.34
0.11
0.18
0.16
0.41
0.30
0.22
0.40
0.45
0.78
0.71
0.45
0.12
0.51
0.31
0.13
0.34
0.34
0.57
0.27
0.43
0.38
0.10
0.36
0.73
0.14
0.76
0.26
0.12
0.38
0.68
0.68
0.65
0.34
0.42
0.18
0.10
0.11
0.15
0.36
0.52
0.33
0.19
0.41
0.16
0.66
0.64
0.52
0.44
0.68
0.72
0.66
0.50
0.59
0.17
0.73
0.36
0.54
0.66
0.65
0.45
0.18
0.10
0.74
0.13
0.37
0.24
0.36
0.72
0.67
0.19
0.73
0.77
0.49
0.39
0.20
0.53
0.31
0.38
0.46
0.77
0.73
0.36
0.19
0.55
0.10
0.16
0.41
0.20
0.50
0.55
0.48
0.44
0.73
0.76
0.14
0.13
0.44
0.68
0.68
0.67
0.25
0.40
0.11
0.62
0.58
0.20
0.20
0.10
0.54
0.21
0.60
0.64
0.60
0.61
0.66
0.73
0.68
0.49
0.56
0.26
0.73
0.16
0.48
0.56
0.50
0.50
0.11
0.69
0.19
0.20
0.44
0.22
0.77
0.15
0.13
0.36
0.24
0.74
0.60
0.76
0.74
0.63
0.34
0.17
0.13
0.28
0.59
0.42
0.28
0.29
0.71
0.74
0.36
0.51
0.36
0.38
0.39
0.59
0.56
0.76
0.76
0.10
0.58
0.70
0.74
0.63
0.27
0.39
0.18
0.69
0.67
0.25
0.10
0.59
0.23
0.15
0.43
0.69
0.58
0.65
0.62
0.67
0.72
0.50
0.59
0.61
0.71
0.18
0.55
0.63
0.40
0.28
0.40
0.67
0.16
0.40
0.33
0.79
0.33
0.33
0.44
0.31
0.75
0.59
0.39
0.75
0.20
0.30
0.69
0.56
0.33
0.43
0.16
0.11
0.59
0.30
0.61
0.14
0.46
0.24
0.41
0.67
0.75
0.32
0.44
0.35
0.20
0.36
0.58
0.65
0.70
0.75
0.67
0.72
0.75
0.55
0.19
0.37
0.40
0.72
0.68
0.43
0.11
0.48
0.28
0.12
0.73
0.46
0.71
0.53
0.46
0.53
0.73
0.64
0.64
0.69
0.68
0.56
0.65
0.10
0.63
0.65
0.13
0.20
0.55
0.78
0.43
0.42
0.40
0.32
0.74
0.54
0.51
0.76
0.17
0.70
0.65
0.49
0.49
0.59
0.67
0.33
0.43
0.42
0.40
0.53
0.77
0.44
0.38
0.12
0.37
0.41
0.37
0.67
0.62
0.60
0.72
0.71
0.65
0.53
0.10
0.30
0.12
0.43
0.68
0.68
0.62
0.12
0.27
0.28
0.52
0.23
0.71
0.31
0.68
0.50
0.32
0.21
0.59
0.73
0.70
0.71
0.67
0.60
0.18
0.68
0.72
0.32
0.61
0.22
0.53
0.64
0.75
0.30
0.46
0.38
0.29
0.64
0.28
0.52
0.76
0.76
0.57
0.63
0.58
0.25
0.61
0.71
0.51
0.50
0.34
0.26
0.39
0.18
0.75
0.53
0.46
0.14
0.33
0.28
0.22
0.20
0.68
0.59
0.39
0.65
0.69
0.29
0.55
0.47
0.10
0.33
0.30
0.63
0.16
0.68
0.63
0.65
0.23
0.30
0.23
0.50
0.33
0.72
0.15
0.71
0.29
0.25
0.28
0.55
0.64
0.74
0.75
0.21
0.74
0.74
0.48
0.51
0.70
0.74
0.52
0.13
0.65
0.26
0.37
0.10
0.15
0.54
0.61
0.10
0.41
0.23
0.56
0.11
0.49
0.73
0.31
0.73
0.43
0.44
0.63
0.36
0.59
0.72
0.62
0.43
0.11
0.18
0.37
0.15
0.24
0.46
0.70
0.49
0.20
0.33
0.51
0.13
0.47
0.62
0.43
0.52
0.73
0.16
0.62
0.65
0.49
0.43
0.20
0.36
0.69
0.42
0.72
0.64
0.26
0.60
0.15
0.43
0.15
0.23
0.48
0.76
0.70
0.22
0.28
0.37
0.63
0.70
0.76
0.51
0.67
0.77
0.37
0.60
0.13
0.70
0.74
0.56
0.15
0.72
0.38
0.33
0.10
0.13
0.42
0.51
0.44
0.34
0.55
0.65
0.42
0.63
0.14
0.15
0.63
0.17
0.57
0.74
0.53
0.13
0.20
0.18
0.39
0.11
0.63
0.63
0.39
0.27
0.55
0.31
0.10
0.15
0.68
0.13
0.72
0.40
0.68
0.57
0.47
0.26
0.26
0.44
0.68
0.49
0.69
0.67
0.29
0.53
0.45
0.20
0.54
0.78
0.71
0.14
0.44
0.60
0.67
0.75
0.50
0.57
0.74
0.47
0.66
0.29
0.16
0.16
0.73
0.75
0.64
0.27
0.70
0.58
0.14
0.13
0.28
0.51
0.49
0.32
0.36
0.46
0.57
0.64
0.67
0.61
0.60
0.74
0.39
0.34
0.30
0.23
0.14
0.64
0.51
0.32
0.14
0.21
0.58
0.49
0.30
0.11
0.72
0.26
0.67
0.12
0.61
0.73
0.31
0.24
0.19
0.21
0.50
0.68
0.53
0.58
0.62
0.39
0.24
0.35
0.32
0.55
0.15
0.80
0.70
0.14
0.67
0.32
0.36
0.65
0.74
0.55
0.53
0.76
0.41
0.70
0.57
0.22
0.74
0.75
0.70
0.36
0.67
0.67
0.18
0.13
0.32
0.12
0.51
0.47
0.19
0.34
0.36
0.45
0.61
0.62
0.14
0.52
0.63
0.72
0.44
0.51
0.11
0.28
0.30
0.18
0.68
0.47
0.18
0.14
0.30
0.53
0.56
0.59
0.69
0.48
0.36
0.19
0.64
0.75
0.14
0.50
0.63
0.55
0.47
0.58
0.47
0.39
0.11
0.54
0.79
0.66
0.21
0.72
0.52
0.61
0.73
0.68
0.11
0.44
0.78
0.44
0.73
0.60
0.15
0.73
0.74
0.72
0.48
0.40
0.70
0.69
0.13
0.15
0.29
0.41
0.56
0.29
0.17
0.25
0.47
0.61
0.47
0.65
0.35
0.58
0.73
0.53
0.32
0.63
0.43
0.31
0.69
0.18
0.27
0.38
0.49
0.57
0.71
0.64
0.49
0.25
0.63
0.75
0.13
0.12
0.64
0.50
0.53
0.32
0.44
0.12
0.58
0.49
0.41
0.76
0.62
0.60
0.63
0.59
0.69
0.70
0.23
0.52
0.74
0.57
0.73
0.69
0.22
0.74
0.70
0.73
0.52
0.29
0.74
0.68
0.27
0.15
0.36
0.46
0.46
0.28
0.25
0.53
0.63
0.40
0.67
0.27
0.62
0.75
0.56
0.40
0.69
0.44
0.25
0.65
0.37
0.49
0.22
0.60
0.34
0.69
0.11
0.55
0.59
0.20
0.60
0.74
0.33
0.15
0.11
0.35
0.73
0.26
0.40
0.12
0.19
0.15
0.64
0.52
0.12
0.76
0.57
0.58
0.14
0.68
0.57
0.63
0.66
0.19
0.46
0.69
0.60
0.73
0.72
0.22
0.75
0.60
0.74
0.51
0.16
0.73
0.69
0.46
0.42
0.30
0.54
0.24
0.14
0.11
0.15
0.11
0.59
0.64
0.42
0.68
0.42
0.61
0.75
0.55
0.28
0.70
0.44
0.23
0.68
0.16
0.48
0.16
0.55
0.64
0.60
0.63
0.12
0.47
0.69
0.14
0.22
0.45
0.72
0.43
0.34
0.22
0.61
0.74
0.10
0.14
0.11
0.19
0.13
0.70
0.53
0.75
0.35
0.60
0.22
0.71
0.42
0.55
0.58
0.18
0.48
0.47
0.64
0.75
0.69
0.69
0.55
0.73
0.46
0.32
0.51
0.73
0.69
0.65
0.49
0.17
0.59
0.54
0.39
0.10
0.13
0.70
0.76
0.33
0.71
0.45
0.14
0.59
0.75
0.66
0.14
0.69
0.48
0.49
0.72
0.60
0.20
0.50
0.20
0.76
0.65
0.60
0.37
0.75
0.37
0.22
0.11
0.19
0.73
0.34
0.40
0.64
0.70
0.13
0.25
0.68
0.30
0.73
0.13
0.60
0.40
0.70
0.27
0.49
0.43
0.13
0.61
0.12
0.68
0.75
0.44
0.13
0.50
0.13
0.57
0.30
0.69
0.39
0.65
0.63
0.72
0.66
0.70
0.26
0.11
0.50
0.67
0.57
0.56
0.11
0.75
0.20
0.76
0.27
0.66
0.48
0.18
0.59
0.72
0.61
0.53
0.11
0.52
0.57
0.70
0.62
0.25
0.22
0.12
0.19
0.73
0.68
0.58
0.33
0.33
0.76
0.11
0.54
0.19
0.70
0.33
0.13
0.41
0.33
0.65
0.68
0.19
0.72
0.44
0.40
0.11
0.72
0.21
0.65
0.56
0.71
0.13
0.38
0.16
0.64
0.68
0.74
0.40
0.16
0.19
0.58
0.67
0.55
0.60
0.58
0.72
0.30
0.18
0.38
0.74
0.46
0.60
0.10
0.76
0.53
0.68
0.30
0.62
0.35
0.60
0.73
0.51
0.54
0.43
0.65
0.72
0.68
0.44
0.20
0.11
0.71
0.69
0.53
0.45
0.57
0.75
0.48
0.18
0.61
0.19
0.27
0.48
0.35
0.63
0.65
0.12
0.73
0.58
0.43
0.35
0.53
0.32
0.68
0.65
0.69
0.12
0.26
0.66
0.68
0.11
0.73
0.55
0.38
0.65
0.59
0.59
0.49
0.71
0.42
0.27
0.26
0.30
0.77
0.20
0.59
0.11
0.75
0.18
0.41
0.58
0.18
0.35
0.15
0.48
0.70
0.22
0.44
0.33
0.69
0.71
0.74
0.68
0.71
0.72
0.42
0.34
0.72
0.76
0.40
0.11
0.15
0.22
0.55
0.69
0.40
0.15
0.71
0.61
0.25
0.42
0.26
0.63
0.70
0.69
0.63
0.32
0.22
0.63
0.42
0.73
0.55
0.15
0.46
0.21
0.30
0.66
0.39
0.72
0.48
0.12
0.70
0.42
0.21
0.43
0.43
0.75
0.67
0.15
0.19
0.70
0.49
0.35
0.44
0.11
0.43
0.71
0.21
0.22
0.37
0.71
0.64
0.13
0.70
0.73
0.67
0.68
0.47
0.74
0.77
0.12
0.10
0.61
0.47
0.73
0.25
0.20
0.25
0.69
0.66
0.23
0.30
0.70
0.70
0.70
0.40
0.23
0.11
0.38
0.54
0.59
0.72
0.33
0.31
0.41
0.17
0.17
0.36
0.67
0.24
0.72
0.43
0.71
0.57
0.63
0.58
0.75
0.66
0.10
0.32
0.54
0.49
0.37
0.29
0.39
0.70
0.62
0.65
0.32
0.57
0.73
0.17
0.55
0.60
0.44
0.75
0.78
0.35
0.29
0.68
0.43
0.75
0.11
0.24
0.12
0.40
0.67
0.70
0.40
0.21
0.71
0.72
0.70
0.10
0.54
0.16
0.53
0.59
0.54
0.13
0.22
0.69
0.48
0.41
0.14
0.18
0.38
0.61
0.19
0.56
0.11
0.73
0.55
0.70
0.56
0.75
0.65
0.35
0.16
0.12
0.21
0.13
0.27
0.39
0.10
0.38
0.67
0.38
0.64
0.50
0.48
0.70
0.43
0.11
0.24
0.62
0.12
0.10
0.14
0.12
0.11
0.74
0.77
0.14
0.50
0.51
0.68
0.45
0.77
0.18
0.27
0.13
0.39
0.25
0.35
0.63
0.71
0.42
0.67
0.72
0.67
0.66
0.51
0.59
0.50
0.26
0.55
0.56
0.54
0.39
0.11
0.55
0.37
0.51
0.19
0.16
0.13
0.75
0.44
0.71
0.48
0.74
0.67
0.38
0.14
0.47
0.53
0.48
0.64
0.15
0.65
0.67
0.65
0.54
0.47
0.15
0.75
0.80
0.13
0.61
0.18
0.65
0.40
0.76
0.35
0.56
0.15
0.11
0.54
0.44
0.53
0.49
0.72
0.39
0.63
0.65
0.64
0.63
0.70
0.54
0.44
0.39
0.57
0.19
0.29
0.51
0.63
0.21
0.35
0.35
0.35
0.74
0.58
0.66
0.43
0.73
0.66
0.34
0.58
0.65
0.34
0.56
0.56
0.13
0.18
0.25
0.66
0.71
0.62
0.58
0.11
0.24
0.76
0.80
0.14
0.55
0.66
0.62
0.43
0.72
0.65
0.24
0.10
0.65
0.43
0.59
0.37
0.74
0.37
0.73
0.51
0.62
0.70
0.70
0.63
0.19
0.44
0.64
0.59
0.59
0.34
0.34
0.44
0.34
0.15
0.42
0.71
0.56
0.66
0.37
0.74
0.57
0.11
0.47
0.69
0.32
0.50
0.16
0.59
0.31
0.16
0.32
0.67
0.69
0.39
0.58
0.77
0.82
0.69
0.70
0.11
0.15
0.49
0.56
0.66
0.11
0.64
0.31
0.11
0.67
0.47
0.59
0.74
0.52
0.11
0.16
0.75
0.44
0.65
0.66
0.71
0.36
0.12
0.31
0.54
0.71
0.41
0.60
0.37
0.52
0.10
0.49
0.23
0.52
0.70
0.32
0.62
0.33
0.75
0.11
0.52
0.71
0.12
0.58
0.22
0.59
0.17
0.12
0.47
0.68
0.67
0.22
0.63
0.76
0.80
0.72
0.69
0.11
0.30
0.27
0.38
0.57
0.19
0.67
0.26
0.13
0.13
0.67
0.53
0.57
0.10
0.72
0.52
0.75
0.64
0.65
0.10
0.71
0.15
0.41
0.58
0.69
0.34
0.64
0.41
0.55
0.61
0.13
0.54
0.72
0.32
0.50
0.22
0.26
0.71
0.60
0.65
0.54
0.33
0.60
0.14
0.61
0.69
0.55
0.16
0.61
0.75
0.74
0.72
0.69
0.14
0.23
0.45
0.63
0.30
0.49
0.69
0.47
0.57
0.73
0.51
0.73
0.67
0.58
0.73
0.17
0.54
0.51
0.64
0.44
0.70
0.36
0.12
0.48
0.57
0.15
0.39
0.57
0.71
0.52
0.33
0.39
0.58
0.65
0.53
0.18
0.32
0.36
0.45
0.18
0.60
0.70
0.45
0.59
0.24
0.77
0.69
0.74
0.69
0.12
0.43
0.11
0.42
0.39
0.56
0.62
0.30
0.26
0.75
0.48
0.70
0.71
0.67
0.17
0.15
0.35
0.17
0.61
0.48
0.57
0.51
0.73
0.21
0.13
0.10
0.46
0.56
0.21
0.20
0.60
0.59
0.49
0.23
0.33
0.18
0.15
0.54
0.53
0.17
0.19
0.18
0.32
0.61
0.69
0.59
0.59
0.47
0.75
0.66
0.76
0.66
0.16
0.16
0.32
0.50
0.61
0.59
0.20
0.14
0.77
0.43
0.35
0.47
0.68
0.60
0.39
0.17
0.13
0.28
0.71
0.51
0.47
0.46
0.74
0.12
0.44
0.38
0.56
0.20
0.41
0.59
0.22
0.29
0.46
0.20
0.17
0.51
0.43
0.31
0.23
0.20
0.24
0.38
0.56
0.48
0.61
0.52
0.52
0.72
0.25
0.63
0.77
0.10
0.61
0.16
0.50
0.11
0.58
0.51
0.12
0.25
0.79
0.30
0.59
0.11
0.71
0.50
0.48
0.46
0.13
0.55
0.69
0.55
0.15
0.44
0.74
0.17
0.36
0.44
0.38
0.23
0.27
0.60
0.36
0.58
0.60
0.21
0.15
0.17
0.46
0.19
0.31
0.53
0.44
0.18
0.45
0.26
0.11
0.60
0.68
0.22
0.69
0.77
0.44
0.50
0.36
0.56
0.31
0.48
0.12
0.46
0.10
0.17
0.18
0.34
0.81
0.62
0.15
0.75
0.18
0.62
0.67
0.11
0.64
0.60
0.56
0.49
0.74
0.18
0.38
0.36
0.43
0.54
0.50
0.33
0.48
0.21
0.36
0.43
0.10
0.23
0.49
0.41
0.61
0.49
0.58
0.76
0.17
0.44
0.27
0.55
0.37
0.27
0.46
0.23
0.40
0.23
0.79
0.60
0.42
0.13
0.75
0.10
0.68
0.72
0.13
0.63
0.53
0.55
0.15
0.28
0.74
0.18
0.13
0.55
0.24
0.61
0.34
0.13
0.69
0.20
0.30
0.36
0.37
0.50
0.21
0.53
0.15
0.22
0.20
0.12
0.51
0.36
0.16
0.73
0.28
0.42
0.23
0.40
0.53
0.48
0.14
0.13
0.75
0.67
0.56
0.36
0.72
0.11
0.64
0.71
0.14
0.63
0.47
0.58
0.36
0.72
0.15
0.64
0.16
0.68
0.20
0.74
0.25
0.46
0.49
0.53
0.67
0.55
0.16
0.15
0.58
0.27
0.50
0.22
0.23
0.22
0.76
0.37
0.24
0.66
0.59
0.68
0.46
0.73
0.67
0.69
0.42
0.69
0.62
0.71
0.28
0.66
0.31
0.53
0.50
0.70
0.22
0.21
0.63
0.15
0.71
0.31
0.71
0.13
0.64
0.36
0.53
0.74
0.55
0.14
0.11
0.15
0.71
0.56
0.21
0.53
0.17
0.48
0.27
0.75
0.27
0.56
0.70
0.64
0.72
0.46
0.12
0.74
0.71
0.72
0.47
0.67
0.10
0.56
0.69
0.15
0.50
0.34
0.17
0.25
0.62
0.72
0.20
0.21
0.45
0.11
0.71
0.27
0.71
0.63
0.23
0.45
0.74
0.62
0.14
0.31
0.12
0.73
0.57
0.43
0.57
0.65
0.11
0.73
0.35
0.61
0.72
0.63
0.73
0.24
0.12
0.71
0.32
0.71
0.70
0.28
0.40
0.67
0.13
0.51
0.59
0.42
0.63
0.11
0.73
0.71
0.19
0.22
0.28
0.18
0.72
0.54
0.74
0.17
0.67
0.31
0.12
0.14
0.29
0.14
0.76
0.68
0.31
0.28
0.14
0.27
0.76
0.14
0.31
0.30
0.46
0.69
0.13
0.72
0.18
0.66
0.28
0.64
0.75
0.57
0.70
0.26
0.66
0.53
0.71
0.70
0.20
0.66
0.15
0.19
0.36
0.55
0.64
0.12
0.74
0.68
0.47
0.29
0.21
0.72
0.69
0.75
0.43
0.15
0.70
0.64
0.12
0.47
0.26
0.14
0.76
0.61
0.45
0.17
0.14
0.29
0.13
0.48
0.76
0.18
0.22
0.18
0.54
0.73
0.55
0.73
0.28
0.10
0.43
0.22
0.12
0.68
0.10
0.75
0.56
0.60
0.12
0.12
0.26
0.65
0.63
0.75
0.66
0.19
0.64
0.30
0.13
0.57
0.64
0.69
0.53
0.57
0.29
0.71
0.67
0.71
0.56
0.12
0.62
0.58
0.71
0.55
0.73
0.64
0.23
0.31
0.27
0.47
0.10
0.55
0.72
0.29
0.17
0.62
0.19
0.71
0.65
0.71
0.20
0.57
0.72
0.10
0.73
0.51
0.61
0.24
0.17
0.59
0.68
0.76
0.11
0.45
0.29
0.62
0.50
0.15
0.61
0.65
0.54
0.19
0.62
0.34
0.66
0.65
0.67
0.58
0.73
0.14
0.73
0.13
0.50
0.73
0.61
0.24
0.41
0.52
0.53
0.55
0.73
0.30
0.39
0.63
0.12
0.23
0.68
0.11
0.70
0.61
0.45
0.63
0.72
0.11
0.73
0.49
0.51
0.42
0.15
0.22
0.34
0.44
0.67
0.74
0.13
0.25
0.15
0.16
0.61
0.52
0.27
0.11
0.61
0.67
0.11
0.69
0.21
0.58
0.60
0.57
0.53
0.74
0.74
0.18
0.21
0.60
0.70
0.48
0.37
0.43
0.12
0.66
0.45
0.24
0.47
0.74
0.15
0.51
0.20
0.61
0.39
0.67
0.67
0.45
0.57
0.59
0.74
0.67
0.53
0.23
0.56
0.40
0.35
0.54
0.37
0.68
0.74
0.25
0.18
0.68
0.55
0.35
0.65
0.68
0.69
0.12
0.55
0.47
0.53
0.55
0.75
0.76
0.22
0.38
0.63
0.70
0.36
0.40
0.42
0.70
0.40
0.27
0.71
0.15
0.16
0.60
0.15
0.58
0.52
0.67
0.63
0.47
0.69
0.66
0.71
0.59
0.27
0.16
0.65
0.58
0.14
0.41
0.30
0.22
0.32
0.71
0.71
0.41
0.20
0.69
0.63
0.41
0.13
0.65
0.66
0.22
0.14
0.70
0.54
0.34
0.28
0.56
0.78
0.75
0.48
0.31
0.72
0.68
0.31
0.43
0.42
0.70
0.48
0.26
0.35
0.58
0.28
0.32
0.63
0.30
0.51
0.62
0.63
0.46
0.15
0.74
0.65
0.69
0.33
0.19
0.28
0.69
0.36
0.51
0.35
0.40
0.26
0.38
0.73
0.57
0.23
0.44
0.25
0.60
0.69
0.16
0.58
0.67
0.20
0.41
0.17
0.46
0.75
0.53
0.23
0.48
0.12
0.78
0.76
0.65
0.40
0.73
0.66
0.44
0.53
0.28
0.71
0.51
0.18
0.21
0.40
0.24
0.15
0.59
0.38
0.74
0.56
0.12
0.77
0.51
0.59
0.21
0.55
0.19
0.69
0.37
0.46
0.40
0.57
0.23
0.59
0.75
0.44
0.41
0.42
0.49
0.72
0.60
0.69
0.16
0.41
0.30
0.63
0.78
0.60
0.10
0.78
0.78
0.72
0.43
0.71
0.62
0.55
0.58
0.17
0.70
0.44
0.25
0.59
0.48
0.12
0.75
0.50
0.12
0.75
0.61
0.48
0.40
0.12
0.65
0.65
0.30
0.32
0.26
0.63
0.18
0.64
0.74
0.36
0.46
0.17
0.36
0.54
0.73
0.61
0.68
0.11
0.16
0.25
0.66
0.77
0.54
0.78
0.80
0.73
0.51
0.71
0.55
0.18
0.10
0.44
0.63
0.69
0.50
0.28
0.10
0.60
0.50
0.11
0.65
0.73
0.53
0.16
0.67
0.63
0.59
0.63
0.67
0.13
0.50
0.37
0.12
0.24
0.57
0.15
0.10
0.68
0.70
0.15
0.60
0.27
0.62
0.74
0.58
0.63
0.14
0.30
0.72
0.75
0.29
0.78
0.79
0.10
0.74
0.62
0.65
0.43
0.40
0.36
0.41
0.55
0.68
0.50
0.17
0.16
0.23
0.62
0.45
0.10
0.68
0.67
0.56
0.18
0.14
0.19
0.64
0.66
0.62
0.69
0.67
0.18
0.24
0.26
0.50
0.29
0.31
0.44
0.23
0.12
0.74
0.60
0.64
0.14
0.30
0.65
0.76
0.58
0.61
0.24
0.13
0.39
0.76
0.73
0.16
0.11
0.78
0.75
0.75
0.23
0.58
0.55
0.45
0.62
0.10
0.59
0.34
0.21
0.69
0.44
0.16
0.36
0.33
0.59
0.32
0.63
0.56
0.50
0.11
0.23
0.43
0.59
0.66
0.11
0.49
0.68
0.62
0.32
0.39
0.11
0.18
0.42
0.30
0.31
0.32
0.29
0.13
0.77
0.39
0.66
0.14
0.42
0.67
0.76
0.22
0.54
0.53
0.47
0.43
0.41
0.10
0.28
0.12
0.74
0.70
0.11
0.78
0.73
0.75
0.13
0.41
0.11
0.32
0.19
0.18
0.63
0.11
0.65
0.36
0.10
0.69
0.48
0.22
0.36
0.42
0.62
0.16
0.10
0.62
0.46
0.26
0.10
0.37
0.48
0.56
0.62
0.22
0.48
0.28
0.46
0.49
0.56
0.26
0.34
0.27
0.18
0.47
0.10
0.79
0.64
0.69
0.36
0.40
0.69
0.78
0.28
0.58
0.44
0.52
0.15
0.46
0.11
0.36
0.11
0.67
0.56
0.80
0.70
0.77
0.12
0.60
0.34
0.61
0.69
0.62
0.63
0.50
0.11
0.22
0.37
0.41
0.61
0.11
0.65
0.44
0.11
0.11
0.19
0.57
0.51
0.60
0.64
0.34
0.18
0.55
0.30
0.40
0.48
0.43
0.43
0.30
0.28
0.40
0.78
0.71
0.69
0.23
0.43
0.70
0.79
0.61
0.24
0.55
0.52
0.12
0.51
0.13
0.68
0.53
0.79
0.11
0.60
0.78
0.37
0.60
0.38
0.61
0.74
0.63
0.46
0.44
0.10
0.55
0.33
0.51
0.67
0.41
0.63
0.39
0.47
0.59
0.56
0.15
0.66
0.12
0.23
0.26
0.19
0.35
0.59
0.27
0.10
0.36
0.71
0.74
0.67
0.29
0.54
0.64
0.75
0.15
0.22
0.60
0.34
0.47
0.50
0.13
0.28
0.64
0.13
0.67
0.62
0.77
0.42
0.50
0.78
0.47
0.52
0.23
0.23
0.47
0.73
0.32
0.46
0.17
0.56
0.57
0.13
0.33
0.64
0.56
0.16
0.71
0.38
0.24
0.46
0.56
0.21
0.12
0.72
0.19
0.15
0.25
0.22
0.49
0.60
0.22
0.62
0.75
0.65
0.30
0.30
0.60
0.55
0.12
0.75
0.19
0.36
0.12
0.65
0.49
0.15
0.43
0.32
0.14
0.57
0.78
0.67
0.62
0.76
0.61
0.39
0.75
0.61
0.49
0.53
0.14
0.73
0.27
0.18
0.29
0.30
0.61
0.17
0.19
0.19
0.63
0.56
0.25
0.11
0.74
0.39
0.24
0.35
0.50
0.10
0.74
0.39
0.23
0.15
0.51
0.64
0.54
0.72
0.56
0.44
0.32
0.64
0.46
0.71
0.11
0.47
0.67
0.63
0.45
0.46
0.12
0.67
0.81
0.67
0.44
0.69
0.71
0.25
0.69
0.68
0.59
0.46
0.20
0.75
0.18
0.10
0.22
0.53
0.24
0.62
0.12
0.25
0.68
0.50
0.46
0.10
0.71
0.27
0.11
0.13
0.49
0.77
0.45
0.19
0.14
0.70
0.51
0.15
0.37
0.71
0.41
0.52
0.56
0.64
0.37
0.12
0.64
0.15
0.45
0.63
0.69
0.48
0.43
0.10
0.66
0.82
0.52
0.12
0.60
0.72
0.30
0.57
0.63
0.67
0.33
0.48
0.73
0.20
0.26
0.12
0.68
0.22
0.11
0.56
0.31
0.65
0.57
0.44
0.55
0.71
0.12
0.45
0.22
0.79
0.32
0.17
0.23
0.66
0.51
0.10
0.13
0.12
0.22
0.68
0.60
0.32
0.59
0.66
0.30
0.10
0.63
0.20
0.42
0.66
0.65
0.48
0.16
0.27
0.67
0.82
0.18
0.68
0.69
0.27
0.47
0.69
0.27
0.27
0.44
0.61
0.20
0.71
0.10
0.41
0.15
0.48
0.57
0.43
0.65
0.74
0.14
0.44
0.26
0.80
0.12
0.51
0.53
0.17
0.22
0.13
0.17
0.68
0.56
0.13
0.66
0.69
0.17
0.54
0.10
0.59
0.25
0.48
0.66
0.65
0.29
0.21
0.68
0.82
0.11
0.42
0.66
0.66
0.17
0.42
0.68
0.60
0.23
0.32
0.23
0.32
0.13
0.20
0.73
0.32
0.18
0.20
0.58
0.48
0.68
0.76
0.17
0.11
0.54
0.37
0.21
0.78
0.60
0.13
0.10
0.12
0.68
0.32
0.69
0.64
0.17
0.21
0.57
0.55
0.70
0.61
0.23
0.64
0.80
0.10
0.52
0.57
0.66
0.44
0.69
0.67
0.35
0.47
0.31
0.77
0.16
0.21
0.57
0.55
0.68
0.76
0.19
0.53
0.38
0.12
0.78
0.63
0.10
0.62
0.71
0.52
0.18
0.29
0.52
0.68
0.68
0.58
0.79
0.30
0.46
0.63
0.65
0.29
0.67
0.65
0.33
0.59
0.19
0.78
0.39
0.10
0.58
0.66
0.57
0.74
0.22
0.34
0.25
0.14
0.75
0.62
0.12
0.32
0.73
0.33
0.18
0.55
0.64
0.71
0.55
0.73
0.57
0.55
0.68
0.67
0.67
0.33
0.68
0.36
0.61
0.77
0.14
0.70
0.13
0.55
0.67
0.53
0.65
0.23
0.12
0.12
0.71
0.55
0.10
0.26
0.15
0.46
0.75
0.39
0.32
0.51
0.68
0.76
0.54
0.44
0.62
0.60
0.65
0.67
0.14
0.67
0.49
0.63
0.64
0.49
0.76
0.22
0.10
0.74
0.26
0.52
0.41
0.14
0.11
0.63
0.43
0.38
0.14
0.53
0.75
0.50
0.37
0.70
0.75
0.15
0.43
0.35
0.56
0.62
0.64
0.57
0.65
0.53
0.35
0.66
0.38
0.77
0.47
0.15
0.76
0.37
0.48
0.21
0.45
0.14
0.47
0.16
0.54
0.16
0.15
0.74
0.52
0.13
0.17
0.70
0.73
0.26
0.18
0.32
0.16
0.21
0.34
0.18
0.62
0.59
0.33
0.12
0.57
0.51
0.11
0.59
0.31
0.32
0.78
0.57
0.13
0.79
0.15
0.43
0.46
0.27
0.43
0.19
0.48
0.14
0.64
0.37
0.12
0.19
0.69
0.74
0.52
0.32
0.51
0.39
0.33
0.19
0.15
0.71
0.37
0.24
0.44
0.50
0.40
0.58
0.15
0.64
0.78
0.64
0.13
0.80
0.20
0.48
0.31
0.14
0.30
0.25
0.31
0.17
0.47
0.30
0.56
0.15
0.62
0.69
0.62
0.51
0.61
0.56
0.22
0.47
0.13
0.68
0.13
0.21
0.59
0.26
0.39
0.11
0.68
0.78
0.68
0.77
0.41
0.14
0.59
0.26
0.50
0.11
0.61
0.48
0.66
0.64
0.53
0.66
0.33
0.69
0.13
0.59
0.13
0.14
0.11
0.67
0.34
0.14
0.63
0.32
0.67
0.28
0.77
0.67
0.70
0.23
0.62
0.42
0.44
0.13
0.29
0.14
0.27
0.17
0.69
0.10
0.43
0.67
0.67
0.55
0.65
0.44
0.71
0.54
0.10
0.43
0.13
0.67
0.56
0.17
0.57
0.60
0.20
0.64
0.49
0.75
0.70
0.73
0.21
0.69
0.40
0.18
0.36
0.32
0.58
0.57
0.20
0.73
0.11
0.11
0.29
0.62
0.59
0.52
0.53
0.47
0.72
0.24
0.56
0.12
0.52
0.14
0.67
0.12
0.57
0.32
0.11
0.46
0.68
0.21
0.63
0.50
0.70
0.69
0.71
0.12
0.25
0.71
0.28
0.13
0.40
0.27
0.32
0.67
0.34
0.57
0.22
0.72
0.59
0.47
0.43
0.56
0.46
0.15
0.71
0.29
0.55
0.56
0.20
0.68
0.54
0.19
0.37
0.11
0.57
0.23
0.46
0.35
0.47
0.61
0.69
0.24
0.32
0.14
0.11
0.73
0.28
0.24
0.39
0.24
0.20
0.51
0.65
0.52
0.51
0.29
0.62
0.58
0.41
0.50
0.63
0.52
0.20
0.41
0.68
0.29
0.31
0.14
0.48
0.50
0.22
0.69
0.19
0.49
0.11
0.14
0.48
0.23
0.13
0.37
0.22
0.55
0.57
0.13
0.20
0.48
0.17
0.71
0.41
0.10
0.46
0.57
0.17
0.11
0.54
0.62
0.39
0.23
0.22
0.61
0.37
0.42
0.47
0.11
0.68
0.32
0.46
0.65
0.14
0.16
0.35
0.21
0.13
0.30
0.35
0.24
0.65
0.58
0.49
0.13
0.47
0.14
0.45
0.26
0.31
0.28
0.48
0.12
0.17
0.61
0.38
0.69
0.44
0.59
0.10
0.61
0.17
0.34
0.62
0.53
0.35
0.20
0.12
0.11
0.63
0.25
0.31
0.40
0.28
0.64
0.73
0.25
0.49
0.73
0.36
0.32
0.33
0.16
0.54
0.57
0.56
0.14
0.42
0.29
0.52
0.17
0.35
0.32
0.28
0.25
0.12
0.32
0.16
0.57
0.43
0.20
0.67
0.52
0.11
0.58
0.24
0.65
0.28
0.49
0.60
0.45
0.39
0.28
0.15
0.24
0.65
0.48
0.16
0.35
0.20
0.69
0.74
0.16
0.47
0.78
0.49
0.23
0.43
0.64
0.34
0.17
0.50
0.58
0.24
0.45
0.20
0.54
0.38
0.21
0.32
0.57
0.57
0.22
0.64
0.50
0.68
0.42
0.62
0.16
0.26
0.26
0.65
0.38
0.54
0.14
0.23
0.64
0.66
0.34
0.16
0.69
0.76
0.11
0.56
0.80
0.37
0.15
0.65
0.40
0.20
0.43
0.58
0.22
0.59
0.53
0.37
0.12
0.32
0.66
0.61
0.11
0.66
0.47
0.23
0.66
0.47
0.50
0.18
0.14
0.45
0.68
0.64
0.13
0.14
0.51
0.71
0.19
0.70
0.75
0.65
0.82
0.67
0.11
0.66
0.47
0.25
0.35
0.47
0.21
0.62
0.43
0.40
0.29
0.23
0.63
0.56
0.58
0.48
0.46
0.57
0.53
0.18
0.23
0.48
0.69
0.65
0.13
0.14
0.40
0.33
0.73
0.11
0.76
0.73
0.68
0.83
0.18
0.75
0.10
0.65
0.45
0.47
0.18
0.20
0.58
0.65
0.39
0.43
0.27
0.23
0.28
0.60
0.58
0.60
0.10
0.37
0.51
0.62
0.50
0.10
0.34
0.44
0.69
0.53
0.34
0.56
0.22
0.77
0.77
0.74
0.70
0.83
0.22
0.75
0.14
0.11
0.67
0.41
0.58
0.24
0.33
0.62
0.11
0.32
0.61
0.34
0.45
0.15
0.38
0.16
0.28
0.59
0.61
0.54
0.15
0.55
0.64
0.49
0.36
0.71
0.46
0.65
0.17
0.78
0.76
0.72
0.74
0.80
0.74
0.23
0.69
0.14
0.49
0.31
0.37
0.59
0.14
0.30
0.59
0.50
0.52
0.15
0.26
0.18
0.27
0.54
0.60
0.63
0.29
0.35
0.59
0.48
0.27
0.72
0.63
0.67
0.13
0.77
0.19
0.73
0.68
0.73
0.76
0.21
0.68
0.29
0.68
0.36
0.11
0.59
0.47
0.13
0.25
0.61
0.54
0.61
0.25
0.17
0.37
0.46
0.62
0.68
0.10
0.33
0.44
0.63
0.55
0.45
0.18
0.70
0.72
0.70
0.75
0.60
0.74
0.35
0.75
0.71
0.10
0.24
0.69
0.32
0.67
0.44
0.59
0.25
0.57
0.33
0.61
0.17
0.10
0.25
0.58
0.63
0.25
0.29
0.65
0.66
0.38
0.19
0.49
0.56
0.65
0.73
0.72
0.67
0.57
0.72
0.76
0.55
0.31
0.29
0.75
0.20
0.21
0.63
0.48
0.65
0.21
0.44
0.41
0.52
0.20
0.14
0.17
0.58
0.46
0.38
0.19
0.63
0.63
0.19
0.12
0.32
0.66
0.55
0.29
0.73
0.66
0.53
0.51
0.72
0.75
0.43
0.10
0.44
0.34
0.75
0.12
0.19
0.49
0.18
0.70
0.26
0.12
0.32
0.36
0.45
0.14
0.17
0.62
0.17
0.28
0.20
0.65
0.16
0.13
0.72
0.54
0.54
0.65
0.39
0.52
0.50
0.33
0.75
0.19
0.72
0.47
0.12
0.51
0.42
0.74
0.23
0.17
0.49
0.75
0.25
0.12
0.26
0.47
0.60
0.23
0.18
0.19
0.56
0.19
0.20
0.10
0.71
0.36
0.64
0.59
0.13
0.52
0.46
0.11
0.73
0.65
0.53
0.15
0.61
0.66
0.31
0.52
0.46
0.78
0.41
0.49
0.12
0.26
0.53
0.17
0.37
0.38
0.53
0.31
0.61
0.67
0.64
0.61
0.42
0.40
0.68
0.15
0.59
0.43
0.55
0.63
0.16
0.18
0.27
0.65
0.12
0.12
0.20
0.74
0.66
0.15
0.33
0.10
0.53
0.16
0.40
0.65
0.64
0.40
0.53
0.71
0.67
0.22
0.12
0.59
0.40
0.29
0.15
0.63
0.18
0.57
0.39
0.33
0.73
0.13
0.30
0.72
0.12
0.21
0.15
0.16
0.13
0.55
0.50
0.71
0.52
0.11
0.57
0.18
0.38
0.71
0.70
0.54
0.12
0.50
0.25
0.69
0.63
0.11
0.31
0.41
0.19
0.20
0.38
0.16
0.29
0.35
0.26
0.73
0.10
0.35
0.71
0.12
0.17
0.21
0.18
0.55
0.15
0.65
0.25
0.73
0.63
0.56
0.14
0.14
0.17
0.66
0.75
0.50
0.16
0.42
0.43
0.72
0.66
0.49
0.23
0.13
0.11
0.13
0.11
0.30
0.74
0.30
0.71
0.68
0.21
0.54
0.16
0.71
0.72
0.69
0.16
0.62
0.24
0.18
0.46
0.78
0.51
0.12
0.13
0.50
0.59
0.69
0.71
0.13
0.38
0.11
0.12
0.12
0.21
0.12
0.76
0.32
0.70
0.75
0.18
0.62
0.18
0.72
0.72
0.71
0.25
0.61
0.29
0.78
0.64
0.22
0.21
0.58
0.64
0.59
0.73
0.14
0.14
0.12
0.17
0.14
0.75
0.39
0.68
0.77
0.15
0.55
0.27
0.20
0.75
0.66
0.67
0.48
0.63
0.56
0.78
0.66
0.43
0.51
0.33
0.64
0.55
0.74
0.11
0.31
0.74
0.52
0.64
0.74
0.13
0.34
0.37
0.79
0.59
0.59
0.60
0.60
0.61
0.78
0.74
0.47
0.69
0.63
0.53
0.73
0.19
0.23
0.72
0.62
0.66
0.69
0.12
0.51
0.18
0.78
0.48
0.43
0.54
0.55
0.58
0.72
0.72
0.52
0.72
0.24
0.27
0.45
0.46
0.71
0.11
0.32
0.12
0.19
0.70
0.11
0.62
0.10
0.69
0.61
0.13
0.60
0.20
0.78
0.30
0.24
0.56
0.52
0.61
0.59
0.51
0.32
0.71
0.11
0.14
0.37
0.71
0.18
0.41
0.73
0.62
0.11
0.74
0.41
0.12
0.62
0.19
0.76
0.45
0.45
0.58
0.54
0.55
0.15
0.59
0.12
0.29
0.55
0.70
0.57
0.76
0.30
0.66
0.19
0.76
0.22
0.28
0.30
0.56
0.46
0.62
0.53
0.24
0.11
0.64
0.69
0.21
0.76
0.17
0.21
0.22
0.67
0.69
0.19
0.32
0.15
0.51
0.15
0.26
0.14
0.19
0.55
0.70
0.28
0.59
0.76
0.10
0.22
0.16
0.64
0.57
0.16
0.11
0.58
0.12
0.49
0.41
0.66
0.70
0.22
0.16
0.74
0.13
0.51
0.51
0.55
0.56
0.46
0.72
0.64
0.10
0.60
0.14
0.48
0.55
0.29
0.11
0.53
0.15
0.63
0.66
0.74
0.52
0.28
0.14
0.51
0.46
0.45
0.26
0.42
0.15
0.13
0.21
0.65
0.75
0.75
0.14
0.10
0.43
0.42
0.61
0.10
0.44
0.11
0.28
0.24
0.11
0.64
0.76
0.76
0.41
0.33
0.51
0.23
0.14
0.13
0.12
0.22
0.61
0.76
0.75
0.31
0.34
0.40
0.60
0.14
0.26
0.20
0.23
0.42
0.75
0.74
0.18
0.52
0.18
0.45
0.64
0.12
0.27
0.44
0.33
0.67
0.74
0.45
0.12
0.15
0.17
0.16
0.48
0.68
0.17
0.39
0.10
0.62
0.27
0.55
0.71
0.39
0.17
0.29
0.40
0.74
0.38
0.45
0.15
0.25
0.65
0.47
0.11
0.44
0.33
0.75
0.11
0.31
0.35
0.20
0.18
0.36
0.46
0.14
0.18
0.50
0.18
0.21
0.75
0.45
0.30
0.15
0.13
0.13
0.18
0.39
0.15
0.12
0.72
0.41
0.56
0.10
0.16
0.10
0.10
0.57
0.30
0.72
0.10
0.50
0.60
0.12
0.13
0.17
0.54
0.54
0.72
0.15
0.47
0.18
0.67
0.15
0.44
0.12
0.38
0.28
0.62
0.11
0.73
0.12
0.20
0.46
0.28
0.59
0.44
0.20
0.66
0.12
0.68
0.26
0.47
0.52
0.28
0.17
0.68
0.60
0.15
0.65
0.56
0.26
0.56
0.49
0.12
0.75
0.51
0.19
0.45
0.51
0.35
0.19
0.73
0.33
0.50
0.43
0.11
0.11
0.26
0.68
0.21
0.51
0.66
0.47
0.12
0.62
0.37
0.43
0.20
0.55
0.43
0.59
0.35
0.13
0.10
0.12
0.12
0.15
0.15
0.13
0.13
0.10
0.20
0.19
0.48
0.21
0.22
0.14
0.38
0.34
0.14
0.62
0.16
0.25
0.28
0.34
0.25
0.11
0.51
0.12
0.29
0.34
0.38
0.23
0.17
0.18
0.17
0.12
0.17
0.11
0.29
0.20
0.45
0.17
0.55
0.10
0.11
0.53
0.42
0.25
0.25
0.14
0.13
0.30
0.14
0.14
0.14
0.35
0.41
0.14
0.22
0.48
0.20
0.62
0.14
0.28
0.15
0.55
0.47
0.19
0.10
0.36
0.13
0.35
0.51
0.37
0.19
0.17
0.12
0.38
0.44
0.53
0.62
0.28
0.55
0.38
0.11
0.36
0.10
0.49
0.57
0.14
0.48
0.21
0.14
0.14
0.23
0.45
0.54
0.59
0.13
0.24
0.57
0.44
0.16
0.31
0.11
0.58
0.67
0.14
0.30
0.25
0.34
0.13
0.20
0.43
0.57
0.13
0.53
0.62
0.16
0.49
0.49
0.15
0.14
0.62
0.74
0.50
0.37
0.31
0.11
0.18
0.64
0.65
0.19
0.49
0.13
0.68
0.18
0.20
0.47
0.16
0.62
0.77
0.59
0.37
0.14
0.13
0.57
0.63
0.40
0.67
0.12
0.12
0.44
0.21
0.67
0.78
0.44
0.24
0.20
0.21
0.15
0.39
0.52
0.26
0.26
0.59
0.13
0.13
0.34
0.33
0.68
0.79
0.36
0.18
0.34
0.31
0.20
0.41
0.38
0.58
0.23
0.39
0.57
0.11
0.16
0.21
0.37
0.42
0.66
0.80
0.45
0.19
0.49
0.20
0.30
0.26
0.61
0.43
0.61
0.14
0.32
0.39
0.66
0.15
0.14
0.41
0.19
0.19
0.31
0.48
0.47
0.17
0.66
0.81
0.51
0.34
0.53
0.16
0.29
0.32
0.66
0.33
0.55
0.18
0.29
0.48
0.61
0.14
0.18
0.46
0.32
0.21
0.36
0.57
0.11
0.45
0.10
0.11
0.17
0.66
0.83
0.46
0.43
0.56
0.12
0.28
0.66
0.22
0.50
0.12
0.20
0.25
0.59
0.40
0.14
0.37
0.25
0.56
0.11
0.54
0.23
0.62
0.84
0.54
0.43
0.63
0.12
0.13
0.62
0.15
0.45
0.18
0.50
0.31
0.39
0.19
0.54
0.22
0.61
0.13
0.38
0.60
0.84
0.66
0.48
0.66
0.29
0.57
0.19
0.48
0.12
0.24
0.33
0.29
0.23
0.42
0.11
0.58
0.21
0.59
0.11
0.19
0.43
0.58
0.83
0.11
0.71
0.58
0.66
0.39
0.10
0.60
0.17
0.43
0.15
0.29
0.28
0.38
0.45
0.57
0.17
0.17
0.54
0.12
0.14
0.21
0.44
0.46
0.83
0.15
0.16
0.70
0.20
0.66
0.61
0.50
0.10
0.65
0.28
0.39
0.14
0.13
0.29
0.26
0.43
0.45
0.55
0.11
0.43
0.13
0.29
0.13
0.54
0.27
0.41
0.83
0.19
0.14
0.68
0.20
0.62
0.28
0.61
0.61
0.65
0.31
0.43
0.18
0.16
0.29
0.22
0.47
0.44
0.53
0.18
0.16
0.18
0.56
0.27
0.40
0.79
0.13
0.59
0.18
0.51
0.51
0.57
0.68
0.14
0.66
0.35
0.47
0.27
0.12
0.25
0.25
0.46
0.37
0.50
0.20
0.20
0.27
0.54
0.27
0.76
0.15
0.13
0.60
0.44
0.40
0.46
0.68
0.68
0.39
0.52
0.31
0.24
0.38
0.50
0.38
0.44
0.27
0.36
0.40
0.60
0.31
0.75
0.11
0.25
0.58
0.16
0.41
0.33
0.31
0.69
0.18
0.68
0.26
0.52
0.29
0.25
0.32
0.54
0.38
0.43
0.10
0.45
0.46
0.13
0.65
0.37
0.75
0.19
0.52
0.24
0.39
0.47
0.65
0.62
0.25
0.38
0.12
0.16
0.18
0.59
0.36
0.41
0.50
0.50
0.17
0.68
0.22
0.74
0.35
0.54
0.21
0.32
0.70
0.18
0.60
0.11
0.12
0.62
0.26
0.40
0.11
0.13
0.12
0.13
0.61
0.23
0.34
0.27
0.56
0.43
0.67
0.67
0.12
0.46
0.11
0.58
0.19
0.29
0.75
0.14
0.61
0.12
0.69
0.34
0.49
0.13
0.15
0.18
0.18
0.11
0.12
0.61
0.28
0.25
0.18
0.23
0.65
0.50
0.69
0.14
0.66
0.29
0.12
0.39
0.14
0.60
0.24
0.35
0.77
0.13
0.48
0.67
0.33
0.40
0.13
0.21
0.12
0.15
0.55
0.19
0.23
0.14
0.63
0.43
0.66
0.65
0.26
0.16
0.13
0.30
0.15
0.61
0.28
0.33
0.78
0.11
0.51
0.59
0.35
0.44
0.27
0.32
0.11
0.16
0.59
0.25
0.12
0.33
0.58
0.42
0.66
0.68
0.25
0.24
0.42
0.21
0.63
0.38
0.19
0.19
0.78
0.52
0.58
0.44
0.39
0.15
0.11
0.43
0.33
0.20
0.66
0.15
0.26
0.10
0.36
0.61
0.19
0.50
0.66
0.69
0.33
0.29
0.20
0.52
0.22
0.65
0.43
0.17
0.14
0.18
0.78
0.47
0.62
0.47
0.34
0.22
0.14
0.56
0.36
0.26
0.68
0.18
0.43
0.17
0.65
0.18
0.46
0.66
0.68
0.34
0.38
0.11
0.49
0.27
0.63
0.44
0.17
0.29
0.79
0.44
0.65
0.52
0.30
0.27
0.12
0.59
0.14
0.18
0.38
0.11
0.66
0.12
0.46
0.15
0.65
0.12
0.48
0.63
0.66
0.31
0.28
0.53
0.32
0.61
0.41
0.14
0.33
0.10
0.17
0.79
0.53
0.60
0.53
0.29
0.19
0.25
0.56
0.49
0.14
0.27
0.47
0.71
0.14
0.47
0.35
0.63
0.14
0.58
0.55
0.62
0.37
0.31
0.54
0.35
0.58
0.44
0.51
0.15
0.24
0.79
0.58
0.56
0.54
0.21
0.17
0.28
0.62
0.57
0.15
0.49
0.47
0.73
0.28
0.46
0.32
0.65
0.21
0.53
0.37
0.51
0.12
0.47
0.39
0.49
0.38
0.55
0.38
0.54
0.14
0.24
0.78
0.57
0.51
0.11
0.59
0.11
0.24
0.65
0.55
0.10
0.10
0.56
0.51
0.69
0.47
0.34
0.27
0.62
0.29
0.52
0.15
0.44
0.12
0.51
0.47
0.53
0.31
0.39
0.52
0.45
0.61
0.26
0.28
0.75
0.29
0.51
0.50
0.14
0.62
0.29
0.58
0.55
0.18
0.15
0.11
0.53
0.56
0.68
0.53
0.28
0.40
0.56
0.35
0.53
0.37
0.27
0.14
0.12
0.49
0.65
0.28
0.39
0.52
0.51
0.61
0.16
0.28
0.73
0.46
0.54
0.40
0.19
0.62
0.12
0.11
0.36
0.53
0.53
0.13
0.11
0.13
0.45
0.60
0.62
0.57
0.30
0.52
0.13
0.57
0.26
0.61
0.10
0.22
0.18
0.45
0.70
0.36
0.40
0.53
0.48
0.52
0.28
0.10
0.73
0.65
0.53
0.50
0.28
0.64
0.11
0.33
0.29
0.52
0.41
0.25
0.29
0.10
0.11
0.62
0.49
0.58
0.59
0.31
0.45
0.10
0.16
0.52
0.28
0.59
0.18
0.12
0.19
0.38
0.69
0.36
0.43
0.57
0.50
0.45
0.33
0.20
0.75
0.68
0.45
0.55
0.10
0.19
0.66
0.18
0.26
0.45
0.31
0.20
0.53
0.21
0.62
0.43
0.49
0.60
0.34
0.39
0.26
0.24
0.60
0.29
0.54
0.39
0.11
0.34
0.42
0.69
0.42
0.45
0.57
0.55
0.55
0.30
0.20
0.74
0.61
0.46
0.57
0.14
0.63
0.17
0.11
0.18
0.27
0.35
0.29
0.13
0.45
0.23
0.35
0.49
0.48
0.34
0.62
0.43
0.56
0.19
0.62
0.47
0.11
0.28
0.10
0.32
0.42
0.70
0.34
0.45
0.49
0.51
0.51
0.32
0.13
0.72
0.55
0.11
0.49
0.66
0.14
0.23
0.58
0.21
0.16
0.19
0.37
0.30
0.12
0.11
0.19
0.37
0.37
0.42
0.49
0.25
0.66
0.47
0.65
0.14
0.25
0.53
0.30
0.41
0.25
0.10
0.30
0.42
0.72
0.25
0.50
0.39
0.42
0.33
0.30
0.34
0.16
0.71
0.57
0.47
0.73
0.16
0.19
0.17
0.12
0.57
0.12
0.37
0.22
0.16
0.40
0.35
0.13
0.11
0.11
0.46
0.42
0.52
0.12
0.61
0.20
0.68
0.11
0.52
0.72
0.25
0.41
0.49
0.31
0.44
0.31
0.41
0.71
0.26
0.57
0.43
0.39
0.12
0.45
0.28
0.16
0.22
0.70
0.57
0.49
0.10
0.74
0.12
0.20
0.12
0.13
0.50
0.11
0.45
0.43
0.42
0.36
0.48
0.40
0.49
0.14
0.60
0.16
0.66
0.12
0.54
0.74
0.36
0.54
0.38
0.29
0.56
0.31
0.28
0.72
0.19
0.55
0.48
0.42
0.11
0.21
0.49
0.28
0.31
0.12
0.16
0.64
0.61
0.16
0.58
0.27
0.31
0.74
0.12
0.23
0.11
0.25
0.35
0.10
0.47
0.41
0.41
0.35
0.55
0.27
0.37
0.12
0.53
0.13
0.62
0.31
0.51
0.74
0.45
0.61
0.32
0.32
0.58
0.24
0.74
0.27
0.18
0.57
0.10
0.35
0.44
0.14
0.30
0.32
0.51
0.56
0.36
0.12
0.23
0.57
0.61
0.27
0.60
0.29
0.40
0.74
0.12
0.20
0.17
0.26
0.14
0.44
0.57
0.51
0.32
0.24
0.55
0.28
0.39
0.15
0.44
0.11
0.63
0.54
0.46
0.11
0.75
0.56
0.67
0.20
0.29
0.25
0.14
0.62
0.26
0.75
0.37
0.16
0.63
0.19
0.29
0.17
0.27
0.53
0.18
0.10
0.49
0.60
0.31
0.11
0.21
0.37
0.64
0.17
0.62
0.27
0.42
0.14
0.72
0.13
0.12
0.12
0.51
0.66
0.56
0.42
0.22
0.40
0.12
0.51
0.28
0.48
0.17
0.24
0.64
0.54
0.16
0.40
0.75
0.56
0.64
0.38
0.33
0.25
0.13
0.67
0.19
0.29
0.76
0.38
0.22
0.61
0.25
0.10
0.31
0.14
0.23
0.12
0.52
0.26
0.45
0.58
0.30
0.10
0.15
0.64
0.37
0.12
0.65
0.25
0.37
0.14
0.70
0.12
0.13
0.15
0.62
0.65
0.59
0.46
0.24
0.55
0.17
0.52
0.26
0.45
0.15
0.35
0.62
0.61
0.20
0.44
0.11
0.75
0.54
0.61
0.20
0.11
0.36
0.23
0.70
0.20
0.29
0.76
0.39
0.32
0.62
0.11
0.40
0.11
0.21
0.21
0.25
0.46
0.24
0.29
0.60
0.32
0.12
0.60
0.35
0.12
0.67
0.23
0.35
0.11
0.70
0.10
0.19
0.15
0.20
0.67
0.60
0.58
0.46
0.25
0.61
0.22
0.47
0.18
0.43
0.45
0.61
0.66
0.22
0.50
0.11
0.76
0.58
0.62
0.17
0.13
0.48
0.19
0.72
0.40
0.25
0.75
0.40
0.23
0.65
0.44
0.14
0.12
0.25
0.40
0.39
0.43
0.33
0.24
0.64
0.29
0.26
0.62
0.33
0.67
0.26
0.38
0.71
0.16
0.16
0.66
0.62
0.63
0.42
0.22
0.65
0.31
0.43
0.29
0.20
0.44
0.61
0.67
0.47
0.53
0.12
0.77
0.61
0.62
0.29
0.15
0.54
0.17
0.73
0.56
0.27
0.73
0.39
0.25
0.69
0.49
0.20
0.10
0.49
0.34
0.42
0.17
0.19
0.59
0.22
0.36
0.14
0.63
0.37
0.68
0.31
0.41
0.13
0.64
0.56
0.71
0.65
0.42
0.19
0.12
0.62
0.32
0.38
0.25
0.22
0.41
0.63
0.65
0.49
0.55
0.12
0.76
0.57
0.64
0.51
0.14
0.11
0.59
0.75
0.64
0.32
0.74
0.45
0.23
0.71
0.10
0.49
0.11
0.13
0.24
0.24
0.49
0.26
0.51
0.10
0.59
0.42
0.63
0.39
0.70
0.33
0.44
0.57
0.51
0.73
0.62
0.52
0.19
0.13
0.67
0.27
0.20
0.40
0.29
0.33
0.30
0.62
0.63
0.46
0.51
0.16
0.76
0.55
0.70
0.57
0.62
0.14
0.78
0.64
0.34
0.71
0.40
0.17
0.71
0.14
0.15
0.38
0.44
0.24
0.13
0.25
0.21
0.27
0.50
0.12
0.13
0.52
0.51
0.63
0.36
0.63
0.43
0.69
0.33
0.36
0.13
0.61
0.55
0.67
0.63
0.52
0.20
0.25
0.66
0.21
0.30
0.38
0.49
0.39
0.47
0.61
0.59
0.54
0.43
0.18
0.75
0.55
0.71
0.31
0.14
0.65
0.11
0.81
0.17
0.67
0.34
0.63
0.42
0.18
0.72
0.20
0.10
0.40
0.43
0.20
0.34
0.42
0.11
0.31
0.50
0.15
0.19
0.53
0.44
0.66
0.17
0.18
0.33
0.62
0.49
0.67
0.40
0.13
0.51
0.45
0.74
0.67
0.53
0.17
0.37
0.64
0.23
0.35
0.37
0.51
0.45
0.38
0.12
0.12
0.62
0.56
0.57
0.40
0.17
0.74
0.51
0.70
0.39
0.13
0.13
0.69
0.81
0.12
0.66
0.33
0.65
0.12
0.41
0.28
0.71
0.24
0.13
0.42
0.49
0.13
0.20
0.35
0.19
0.54
0.20
0.29
0.51
0.46
0.21
0.65
0.22
0.41
0.38
0.57
0.47
0.62
0.49
0.15
0.48
0.20
0.25
0.27
0.78
0.13
0.63
0.61
0.15
0.43
0.66
0.39
0.39
0.48
0.25
0.42
0.30
0.22
0.57
0.61
0.58
0.39
0.20
0.74
0.43
0.71
0.20
0.27
0.14
0.16
0.71
0.11
0.79
0.59
0.31
0.13
0.68
0.32
0.42
0.38
0.72
0.33
0.23
0.46
0.57
0.24
0.22
0.45
0.52
0.51
0.26
0.53
0.63
0.40
0.11
0.23
0.67
0.25
0.23
0.64
0.11
0.46
0.53
0.41
0.63
0.54
0.17
0.18
0.38
0.12
0.37
0.36
0.17
0.80
0.18
0.60
0.65
0.16
0.52
0.64
0.46
0.45
0.42
0.19
0.51
0.21
0.11
0.27
0.45
0.64
0.61
0.34
0.28
0.73
0.36
0.75
0.10
0.13
0.13
0.72
0.14
0.78
0.58
0.31
0.14
0.67
0.49
0.40
0.72
0.35
0.14
0.50
0.56
0.25
0.35
0.12
0.56
0.62
0.54
0.27
0.12
0.56
0.65
0.37
0.13
0.72
0.29
0.30
0.67
0.34
0.50
0.51
0.33
0.64
0.52
0.14
0.28
0.11
0.18
0.17
0.32
0.14
0.81
0.16
0.57
0.66
0.16
0.57
0.65
0.17
0.49
0.50
0.22
0.19
0.39
0.12
0.17
0.27
0.49
0.61
0.63
0.32
0.27
0.73
0.36
0.76
0.15
0.73
0.18
0.78
0.12
0.59
0.30
0.67
0.56
0.38
0.69
0.40
0.11
0.53
0.50
0.29
0.51
0.16
0.63
0.15
0.59
0.55
0.32
0.23
0.45
0.68
0.43
0.73
0.40
0.22
0.67
0.37
0.43
0.48
0.31
0.57
0.55
0.15
0.25
0.21
0.27
0.14
0.81
0.17
0.50
0.58
0.63
0.63
0.24
0.51
0.53
0.21
0.18
0.53
0.10
0.19
0.23
0.46
0.66
0.59
0.33
0.73
0.44
0.71
0.21
0.16
0.18
0.72
0.26
0.76
0.26
0.53
0.27
0.64
0.50
0.36
0.68
0.44
0.23
0.55
0.44
0.29
0.41
0.14
0.44
0.16
0.66
0.21
0.63
0.55
0.41
0.14
0.30
0.47
0.64
0.50
0.72
0.47
0.40
0.17
0.74
0.11
0.35
0.42
0.31
0.59
0.60
0.12
0.17
0.11
0.17
0.21
0.34
0.11
0.80
0.11
0.14
0.44
0.44
0.67
0.60
0.54
0.45
0.19
0.11
0.58
0.36
0.12
0.18
0.21
0.24
0.65
0.60
0.42
0.74
0.42
0.70
0.30
0.15
0.21
0.20
0.11
0.72
0.35
0.78
0.37
0.45
0.28
0.58
0.50
0.37
0.68
0.47
0.34
0.60
0.48
0.18
0.34
0.22
0.57
0.20
0.64
0.16
0.34
0.13
0.16
0.67
0.50
0.46
0.28
0.56
0.65
0.23
0.63
0.20
0.74
0.62
0.44
0.29
0.77
0.12
0.39
0.46
0.30
0.13
0.61
0.57
0.15
0.30
0.29
0.35
0.27
0.34
0.20
0.76
0.16
0.47
0.43
0.20
0.63
0.63
0.22
0.58
0.39
0.19
0.45
0.37
0.16
0.13
0.18
0.50
0.62
0.53
0.21
0.75
0.36
0.68
0.52
0.11
0.26
0.24
0.21
0.11
0.73
0.36
0.79
0.39
0.39
0.24
0.64
0.53
0.43
0.68
0.45
0.31
0.66
0.57
0.24
0.26
0.11
0.39
0.10
0.29
0.65
0.15
0.19
0.42
0.18
0.12
0.11
0.21
0.68
0.50
0.49
0.52
0.68
0.65
0.36
0.11
0.73
0.59
0.32
0.31
0.72
0.16
0.38
0.56
0.34
0.21
0.62
0.59
0.18
0.36
0.37
0.41
0.16
0.61
0.28
0.14
0.21
0.75
0.21
0.53
0.51
0.39
0.63
0.64
0.25
0.59
0.41
0.29
0.55
0.29
0.16
0.19
0.43
0.65
0.58
0.21
0.76
0.35
0.55
0.11
0.67
0.37
0.41
0.23
0.20
0.12
0.74
0.42
0.78
0.44
0.37
0.27
0.67
0.55
0.34
0.69
0.43
0.33
0.65
0.24
0.57
0.17
0.18
0.34
0.11
0.27
0.61
0.15
0.43
0.13
0.36
0.67
0.41
0.48
0.52
0.61
0.18
0.64
0.31
0.11
0.68
0.62
0.35
0.25
0.73
0.13
0.25
0.38
0.58
0.40
0.35
0.54
0.62
0.18
0.36
0.26
0.43
0.18
0.65
0.30
0.25
0.76
0.15
0.19
0.52
0.47
0.33
0.66
0.54
0.18
0.17
0.58
0.43
0.10
0.35
0.64
0.16
0.15
0.36
0.16
0.26
0.62
0.61
0.29
0.76
0.33
0.33
0.14
0.69
0.36
0.51
0.19
0.21
0.17
0.75
0.29
0.10
0.79
0.50
0.41
0.43
0.68
0.58
0.32
0.68
0.55
0.19
0.68
0.27
0.11
0.55
0.25
0.21
0.23
0.61
0.12
0.15
0.24
0.65
0.39
0.42
0.10
0.53
0.68
0.24
0.51
0.12
0.55
0.43
0.18
0.67
0.26
0.12
0.66
0.67
0.37
0.13
0.72
0.34
0.36
0.67
0.28
0.49
0.57
0.30
0.66
0.17
0.16
0.11
0.26
0.15
0.48
0.23
0.72
0.42
0.13
0.14
0.17
0.16
0.70
0.17
0.24
0.32
0.44
0.35
0.68
0.16
0.21
0.52
0.37
0.10
0.44
0.67
0.12
0.22
0.31
0.35
0.58
0.65
0.73
0.25
0.14
0.14
0.73
0.44
0.47
0.17
0.24
0.18
0.78
0.21
0.29
0.12
0.79
0.59
0.28
0.42
0.68
0.59
0.22
0.66
0.56
0.12
0.71
0.25
0.59
0.32
0.27
0.24
0.58
0.28
0.22
0.69
0.37
0.12
0.40
0.10
0.61
0.62
0.20
0.51
0.56
0.37
0.20
0.64
0.11
0.22
0.64
0.67
0.34
0.18
0.67
0.13
0.38
0.42
0.66
0.23
0.53
0.61
0.20
0.28
0.66
0.15
0.19
0.27
0.30
0.10
0.26
0.45
0.22
0.14
0.75
0.12
0.44
0.21
0.21
0.31
0.45
0.65
0.10
0.23
0.24
0.47
0.37
0.66
0.49
0.19
0.14
0.48
0.23
0.17
0.47
0.55
0.35
0.12
0.26
0.49
0.67
0.70
0.15
0.17
0.76
0.34
0.45
0.19
0.26
0.18
0.78
0.26
0.44
0.80
0.63
0.23
0.31
0.72
0.13
0.52
0.11
0.57
0.31
0.15
0.73
0.51
0.14
0.60
0.33
0.24
0.22
0.30
0.38
0.20
0.65
0.35
0.21
0.12
0.48
0.15
0.64
0.49
0.24
0.43
0.52
0.52
0.22
0.70
0.26
0.57
0.70
0.35
0.17
0.69
0.32
0.47
0.38
0.55
0.23
0.55
0.36
0.13
0.15
0.45
0.67
0.14
0.36
0.33
0.37
0.12
0.31
0.48
0.17
0.75
0.10
0.33
0.32
0.25
0.47
0.51
0.66
0.11
0.20
0.29
0.32
0.52
0.66
0.27
0.36
0.10
0.41
0.18
0.21
0.46
0.11
0.50
0.40
0.67
0.67
0.11
0.18
0.75
0.42
0.61
0.20
0.24
0.18
0.79
0.33
0.61
0.78
0.66
0.17
0.32
0.74
0.48
0.11
0.33
0.37
0.15
0.72
0.63
0.59
0.20
0.16
0.37
0.43
0.33
0.32
0.59
0.53
0.39
0.11
0.61
0.14
0.14
0.18
0.63
0.22
0.28
0.38
0.47
0.59
0.34
0.67
0.30
0.45
0.68
0.49
0.15
0.72
0.50
0.52
0.33
0.11
0.52
0.26
0.57
0.40
0.14
0.35
0.68
0.22
0.36
0.47
0.42
0.10
0.14
0.24
0.61
0.21
0.73
0.34
0.34
0.31
0.51
0.50
0.61
0.16
0.25
0.20
0.37
0.22
0.50
0.66
0.31
0.37
0.13
0.35
0.21
0.20
0.49
0.51
0.44
0.72
0.63
0.77
0.47
0.64
0.19
0.17
0.15
0.77
0.34
0.66
0.77
0.67
0.38
0.74
0.40
0.14
0.15
0.36
0.13
0.70
0.68
0.62
0.13
0.58
0.57
0.33
0.57
0.53
0.48
0.11
0.63
0.18
0.11
0.56
0.64
0.10
0.33
0.42
0.35
0.51
0.46
0.60
0.12
0.13
0.36
0.36
0.67
0.54
0.13
0.76
0.53
0.63
0.37
0.14
0.40
0.50
0.55
0.15
0.20
0.15
0.34
0.70
0.34
0.37
0.12
0.60
0.46
0.16
0.37
0.62
0.28
0.63
0.41
0.31
0.48
0.56
0.50
0.26
0.29
0.20
0.10
0.13
0.40
0.68
0.24
0.45
0.12
0.38
0.25
0.16
0.33
0.51
0.11
0.52
0.16
0.47
0.74
0.65
0.78
0.14
0.65
0.19
0.13
0.11
0.75
0.31
0.67
0.74
0.70
0.41
0.74
0.18
0.13
0.32
0.71
0.66
0.59
0.64
0.12
0.11
0.45
0.57
0.25
0.51
0.49
0.57
0.18
0.58
0.15
0.61
0.14
0.67
0.11
0.39
0.38
0.15
0.11
0.32
0.57
0.41
0.67
0.15
0.17
0.14
0.34
0.31
0.63
0.47
0.75
0.52
0.66
0.40
0.16
0.38
0.32
0.61
0.18
0.28
0.14
0.31
0.13
0.42
0.70
0.30
0.23
0.55
0.45
0.11
0.17
0.15
0.57
0.34
0.63
0.39
0.41
0.45
0.61
0.34
0.17
0.17
0.37
0.69
0.13
0.46
0.13
0.41
0.19
0.12
0.36
0.58
0.56
0.12
0.51
0.74
0.66
0.79
0.25
0.64
0.18
0.10
0.75
0.37
0.65
0.71
0.72
0.40
0.74
0.17
0.34
0.74
0.64
0.55
0.64
0.48
0.21
0.54
0.58
0.60
0.29
0.55
0.19
0.58
0.16
0.69
0.15
0.39
0.25
0.14
0.13
0.29
0.62
0.42
0.71
0.18
0.23
0.11
0.27
0.29
0.50
0.34
0.72
0.43
0.65
0.47
0.40
0.20
0.57
0.23
0.35
0.19
0.56
0.16
0.38
0.68
0.15
0.19
0.46
0.46
0.12
0.15
0.22
0.12
0.57
0.34
0.69
0.16
0.38
0.47
0.49
0.62
0.32
0.16
0.37
0.67
0.37
0.47
0.13
0.30
0.54
0.51
0.13
0.55
0.75
0.65
0.12
0.79
0.47
0.59
0.14
0.11
0.72
0.41
0.64
0.71
0.69
0.52
0.73
0.33
0.16
0.35
0.72
0.63
0.57
0.51
0.50
0.10
0.55
0.65
0.62
0.35
0.60
0.12
0.11
0.30
0.21
0.66
0.70
0.47
0.39
0.22
0.30
0.16
0.14
0.65
0.27
0.66
0.15
0.26
0.12
0.21
0.28
0.33
0.47
0.73
0.39
0.65
0.51
0.42
0.18
0.49
0.28
0.37
0.17
0.66
0.13
0.45
0.67
0.12
0.10
0.25
0.54
0.52
0.14
0.17
0.24
0.10
0.50
0.29
0.67
0.12
0.44
0.48
0.50
0.63
0.31
0.10
0.13
0.42
0.26
0.64
0.38
0.44
0.12
0.50
0.56
0.45
0.16
0.53
0.74
0.62
0.16
0.79
0.53
0.61
0.10
0.76
0.48
0.64
0.71
0.55
0.53
0.75
0.34
0.25
0.11
0.70
0.56
0.56
0.38
0.46
0.53
0.31
0.65
0.66
0.47
0.55
0.26
0.39
0.42
0.25
0.27
0.34
0.34
0.23
0.65
0.72
0.59
0.49
0.16
0.14
0.56
0.18
0.63
0.29
0.62
0.27
0.37
0.17
0.23
0.22
0.48
0.75
0.37
0.70
0.45
0.36
0.20
0.48
0.26
0.41
0.69
0.47
0.67
0.11
0.11
0.23
0.18
0.67
0.53
0.17
0.18
0.25
0.47
0.28
0.62
0.48
0.50
0.53
0.64
0.36
0.19
0.54
0.27
0.66
0.38
0.15
0.43
0.14
0.56
0.64
0.15
0.35
0.34
0.46
0.73
0.52
0.15
0.80
0.41
0.69
0.76
0.48
0.62
0.72
0.47
0.52
0.75
0.28
0.29
0.70
0.57
0.59
0.40
0.55
0.55
0.58
0.31
0.66
0.66
0.52
0.46
0.45
0.54
0.39
0.32
0.19
0.40
0.48
0.14
0.32
0.23
0.11
0.63
0.37
0.73
0.64
0.51
0.11
0.25
0.66
0.16
0.61
0.41
0.60
0.50
0.35
0.18
0.21
0.15
0.53
0.70
0.22
0.57
0.70
0.43
0.31
0.21
0.50
0.27
0.41
0.69
0.11
0.42
0.71
0.15
0.23
0.20
0.70
0.47
0.18
0.15
0.27
0.51
0.32
0.56
0.50
0.52
0.55
0.71
0.35
0.25
0.53
0.17
0.70
0.37
0.26
0.38
0.14
0.58
0.69
0.18
0.38
0.60
0.26
0.27
0.72
0.42
0.79
0.36
0.67
0.11
0.74
0.41
0.65
0.68
0.34
0.55
0.73
0.20
0.12
0.34
0.11
0.72
0.65
0.36
0.63
0.48
0.61
0.64
0.65
0.40
0.37
0.10
0.46
0.57
0.40
0.37
0.13
0.32
0.50
0.14
0.19
0.61
0.11
0.47
0.61
0.32
0.75
0.70
0.12
0.54
0.35
0.73
0.64
0.48
0.17
0.51
0.45
0.16
0.26
0.16
0.63
0.65
0.11
0.67
0.67
0.51
0.23
0.34
0.19
0.53
0.29
0.36
0.69
0.41
0.74
0.17
0.24
0.13
0.73
0.48
0.20
0.17
0.20
0.50
0.34
0.56
0.55
0.51
0.55
0.75
0.14
0.16
0.12
0.13
0.28
0.59
0.73
0.57
0.40
0.43
0.17
0.58
0.72
0.21
0.11
0.40
0.64
0.49
0.33
0.71
0.36
0.76
0.43
0.67
0.10
0.71
0.35
0.65
0.14
0.66
0.35
0.47
0.75
0.54
0.73
0.66
0.44
0.51
0.66
0.61
0.51
0.69
0.38
0.25
0.13
0.11
0.47
0.67
0.50
0.41
0.17
0.52
0.50
0.34
0.69
0.12
0.57
0.56
0.39
0.75
0.73
0.37
0.54
0.47
0.71
0.66
0.12
0.52
0.16
0.14
0.56
0.10
0.51
0.15
0.27
0.16
0.47
0.68
0.15
0.68
0.65
0.53
0.23
0.39
0.22
0.58
0.36
0.36
0.65
0.36
0.74
0.14
0.23
0.71
0.55
0.20
0.18
0.20
0.37
0.51
0.54
0.44
0.50
0.17
0.76
0.35
0.52
0.13
0.32
0.65
0.13
0.73
0.64
0.27
0.48
0.26
0.54
0.76
0.25
0.15
0.42
0.60
0.53
0.26
0.42
0.73
0.29
0.72
0.49
0.62
0.12
0.66
0.29
0.64
0.17
0.64
0.39
0.29
0.73
0.12
0.61
0.68
0.68
0.65
0.58
0.66
0.11
0.59
0.52
0.72
0.34
0.27
0.33
0.46
0.71
0.49
0.48
0.17
0.53
0.15
0.49
0.14
0.40
0.70
0.63
0.10
0.54
0.44
0.74
0.73
0.34
0.19
0.53
0.55
0.72
0.65
0.58
0.24
0.59
0.56
0.14
0.21
0.13
0.33
0.62
0.61
0.67
0.54
0.28
0.33
0.16
0.23
0.63
0.39
0.42
0.60
0.44
0.76
0.11
0.24
0.68
0.60
0.23
0.23
0.30
0.34
0.58
0.52
0.44
0.51
0.13
0.76
0.48
0.54
0.42
0.63
0.11
0.76
0.14
0.69
0.48
0.32
0.50
0.75
0.53
0.16
0.11
0.45
0.62
0.57
0.28
0.29
0.73
0.22
0.69
0.47
0.57
0.67
0.11
0.10
0.64
0.41
0.14
0.28
0.69
0.12
0.59
0.63
0.12
0.65
0.72
0.56
0.10
0.60
0.13
0.66
0.13
0.61
0.52
0.75
0.24
0.11
0.25
0.38
0.70
0.48
0.44
0.31
0.55
0.13
0.44
0.27
0.43
0.72
0.12
0.66
0.56
0.57
0.75
0.75
0.11
0.19
0.17
0.58
0.47
0.73
0.63
0.15
0.62
0.21
0.61
0.57
0.11
0.11
0.43
0.63
0.50
0.67
0.61
0.24
0.37
0.20
0.66
0.33
0.41
0.53
0.55
0.79
0.11
0.23
0.69
0.59
0.23
0.28
0.35
0.43
0.63
0.56
0.46
0.46
0.12
0.78
0.37
0.53
0.41
0.63
0.76
0.13
0.70
0.49
0.13
0.36
0.44
0.75
0.62
0.20
0.11
0.41
0.56
0.61
0.30
0.25
0.71
0.11
0.19
0.66
0.37
0.63
0.62
0.48
0.11
0.67
0.45
0.15
0.18
0.65
0.16
0.59
0.65
0.10
0.25
0.67
0.65
0.58
0.63
0.63
0.11
0.15
0.59
0.56
0.78
0.50
0.14
0.26
0.70
0.47
0.36
0.47
0.54
0.14
0.39
0.26
0.42
0.73
0.16
0.64
0.58
0.63
0.74
0.77
0.14
0.19
0.54
0.48
0.72
0.62
0.13
0.58
0.30
0.48
0.51
0.10
0.18
0.65
0.51
0.58
0.70
0.38
0.41
0.27
0.69
0.28
0.34
0.62
0.49
0.79
0.19
0.67
0.57
0.24
0.31
0.36
0.44
0.64
0.61
0.42
0.42
0.13
0.77
0.33
0.55
0.38
0.46
0.68
0.77
0.23
0.71
0.55
0.17
0.37
0.42
0.74
0.59
0.21
0.10
0.44
0.48
0.66
0.23
0.21
0.70
0.19
0.56
0.40
0.63
0.17
0.37
0.51
0.16
0.71
0.22
0.13
0.10
0.61
0.36
0.63
0.70
0.19
0.69
0.65
0.58
0.64
0.61
0.22
0.60
0.57
0.77
0.50
0.16
0.14
0.17
0.15
0.72
0.53
0.38
0.57
0.49
0.18
0.43
0.33
0.41
0.74
0.16
0.65
0.11
0.60
0.18
0.56
0.72
0.79
0.21
0.15
0.21
0.45
0.51
0.75
0.68
0.13
0.57
0.29
0.49
0.56
0.11
0.12
0.66
0.44
0.47
0.44
0.71
0.46
0.37
0.74
0.25
0.29
0.68
0.45
0.54
0.80
0.16
0.58
0.51
0.27
0.33
0.38
0.54
0.66
0.12
0.64
0.34
0.40
0.77
0.41
0.57
0.37
0.45
0.70
0.78
0.47
0.72
0.57
0.20
0.48
0.41
0.72
0.56
0.16
0.13
0.27
0.41
0.65
0.22
0.17
0.13
0.68
0.35
0.45
0.30
0.67
0.35
0.15
0.13
0.51
0.22
0.69
0.19
0.13
0.41
0.51
0.65
0.73
0.35
0.70
0.58
0.20
0.68
0.57
0.66
0.32
0.60
0.59
0.74
0.39
0.10
0.17
0.10
0.11
0.75
0.53
0.47
0.49
0.46
0.20
0.24
0.49
0.36
0.43
0.76
0.14
0.67
0.16
0.60
0.62
0.20
0.70
0.79
0.16
0.37
0.13
0.42
0.47
0.31
0.76
0.71
0.53
0.26
0.44
0.58
0.56
0.15
0.19
0.29
0.58
0.38
0.38
0.42
0.70
0.53
0.36
0.74
0.24
0.30
0.69
0.40
0.56
0.80
0.19
0.61
0.42
0.38
0.37
0.40
0.56
0.67
0.13
0.67
0.20
0.34
0.76
0.50
0.49
0.39
0.48
0.70
0.79
0.58
0.71
0.13
0.54
0.23
0.52
0.66
0.64
0.18
0.26
0.33
0.62
0.11
0.31
0.69
0.63
0.37
0.20
0.72
0.48
0.17
0.68
0.54
0.25
0.66
0.27
0.25
0.55
0.73
0.54
0.68
0.59
0.14
0.67
0.68
0.66
0.48
0.64
0.61
0.76
0.36
0.21
0.30
0.10
0.14
0.78
0.49
0.52
0.47
0.59
0.32
0.18
0.56
0.40
0.37
0.77
0.18
0.69
0.20
0.64
0.67
0.46
0.61
0.79
0.16
0.29
0.29
0.20
0.52
0.20
0.78
0.71
0.45
0.18
0.43
0.44
0.54
0.38
0.43
0.46
0.32
0.32
0.39
0.71
0.54
0.33
0.68
0.25
0.21
0.70
0.37
0.46
0.78
0.11
0.19
0.64
0.43
0.45
0.36
0.43
0.47
0.64
0.67
0.23
0.25
0.75
0.60
0.56
0.27
0.15
0.44
0.53
0.67
0.79
0.57
0.71
0.46
0.19
0.57
0.57
0.18
0.69
0.12
0.19
0.20
0.34
0.63
0.43
0.69
0.64
0.10
0.38
0.15
0.74
0.52
0.22
0.70
0.58
0.32
0.12
0.62
0.25
0.56
0.20
0.71
0.65
0.67
0.66
0.60
0.62
0.71
0.54
0.65
0.64
0.77
0.32
0.41
0.36
0.25
0.78
0.49
0.54
0.58
0.55
0.31
0.18
0.56
0.47
0.35
0.77
0.23
0.69
0.23
0.21
0.66
0.18
0.64
0.38
0.50
0.78
0.20
0.22
0.16
0.59
0.20
0.77
0.71
0.41
0.16
0.17
0.51
0.11
0.34
0.58
0.47
0.42
0.39
0.20
0.30
0.41
0.69
0.49
0.28
0.66
0.25
0.12
0.71
0.33
0.32
0.73
0.12
0.15
0.66
0.44
0.47
0.36
0.45
0.43
0.60
0.63
0.14
0.23
0.72
0.66
0.63
0.40
0.41
0.59
0.69
0.79
0.61
0.75
0.40
0.17
0.63
0.51
0.33
0.68
0.14
0.21
0.14
0.43
0.64
0.34
0.16
0.69
0.64
0.27
0.33
0.14
0.20
0.74
0.50
0.27
0.12
0.70
0.63
0.42
0.62
0.19
0.62
0.11
0.15
0.73
0.70
0.64
0.64
0.59
0.66
0.68
0.55
0.65
0.65
0.75
0.17
0.43
0.21
0.12
0.26
0.75
0.55
0.54
0.60
0.59
0.27
0.18
0.62
0.50
0.35
0.77
0.17
0.69
0.29
0.71
0.22
0.63
0.21
0.58
0.77
0.20
0.28
0.10
0.63
0.76
0.73
0.36
0.16
0.16
0.58
0.18
0.45
0.58
0.49
0.52
0.28
0.10
0.37
0.45
0.65
0.49
0.22
0.61
0.37
0.13
0.69
0.32
0.25
0.72
0.14
0.14
0.71
0.21
0.52
0.57
0.39
0.50
0.19
0.43
0.51
0.10
0.58
0.12
0.23
0.68
0.72
0.61
0.37
0.48
0.65
0.68
0.79
0.64
0.74
0.41
0.19
0.62
0.47
0.35
0.68
0.13
0.25
0.25
0.14
0.49
0.69
0.36
0.22
0.67
0.71
0.22
0.17
0.13
0.26
0.72
0.49
0.25
0.14
0.70
0.67
0.43
0.57
0.15
0.64
0.14
0.75
0.71
0.60
0.66
0.52
0.59
0.72
0.57
0.63
0.67
0.76
0.44
0.21
0.12
0.16
0.45
0.75
0.57
0.60
0.50
0.67
0.38
0.31
0.68
0.48
0.44
0.77
0.13
0.71
0.19
0.73
0.21
0.59
0.43
0.60
0.20
0.78
0.15
0.34
0.20
0.57
0.75
0.73
0.31
0.12
0.59
0.18
0.41
0.59
0.45
0.58
0.65
0.33
0.63
0.46
0.19
0.57
0.42
0.69
0.27
0.17
0.73
0.16
0.14
0.73
0.20
0.53
0.62
0.39
0.44
0.26
0.13
0.39
0.53
0.13
0.11
0.57
0.10
0.19
0.62
0.74
0.61
0.20
0.45
0.53
0.67
0.67
0.79
0.68
0.75
0.35
0.19
0.64
0.47
0.33
0.70
0.12
0.44
0.28
0.47
0.74
0.51
0.27
0.68
0.70
0.36
0.30
0.69
0.39
0.11
0.12
0.35
0.70
0.67
0.45
0.51
0.65
0.13
0.76
0.74
0.56
0.69
0.44
0.63
0.75
0.11
0.59
0.61
0.68
0.79
0.43
0.27
0.18
0.14
0.62
0.74
0.29
0.56
0.57
0.42
0.69
0.43
0.48
0.69
0.20
0.40
0.49
0.78
0.39
0.73
0.11
0.29
0.74
0.24
0.44
0.57
0.61
0.11
0.77
0.18
0.44
0.20
0.48
0.72
0.68
0.26
0.19
0.62
0.19
0.27
0.55
0.44
0.56
0.16
0.70
0.14
0.54
0.48
0.14
0.56
0.34
0.68
0.26
0.21
0.72
0.19
0.10
0.69
0.55
0.60
0.35
0.43
0.35
0.14
0.36
0.55
0.18
0.58
0.15
0.17
0.56
0.73
0.59
0.43
0.53
0.66
0.65
0.79
0.72
0.76
0.34
0.24
0.66
0.46
0.31
0.70
0.10
0.14
0.47
0.26
0.47
0.74
0.50
0.10
0.31
0.69
0.70
0.38
0.45
0.69
0.51
0.11
0.22
0.48
0.70
0.66
0.48
0.50
0.13
0.66
0.11
0.14
0.76
0.11
0.77
0.11
0.10
0.51
0.69
0.43
0.71
0.76
0.53
0.57
0.69
0.79
0.10
0.32
0.20
0.31
0.25
0.17
0.65
0.72
0.36
0.56
0.59
0.36
0.64
0.38
0.55
0.15
0.68
0.27
0.50
0.78
0.45
0.11
0.74
0.37
0.26
0.75
0.25
0.15
0.56
0.58
0.77
0.24
0.56
0.33
0.19
0.64
0.68
0.26
0.34
0.12
0.64
0.12
0.53
0.19
0.52
0.62
0.70
0.45
0.57
0.20
0.56
0.36
0.65
0.34
0.33
0.71
0.24
0.66
0.15
0.52
0.53
0.43
0.45
0.45
0.15
0.24
0.47
0.11
0.53
0.18
0.16
0.46
0.75
0.57
0.38
0.53
0.66
0.64
0.13
0.79
0.75
0.77
0.33
0.24
0.66
0.44
0.32
0.71
0.16
0.48
0.29
0.52
0.71
0.45
0.34
0.67
0.70
0.23
0.16
0.50
0.68
0.15
0.59
0.24
0.51
0.70
0.69
0.51
0.45
0.13
0.14
0.66
0.15
0.77
0.10
0.79
0.11
0.17
0.40
0.65
0.40
0.68
0.80
0.17
0.59
0.57
0.69
0.80
0.30
0.12
0.29
0.31
0.18
0.66
0.72
0.31
0.53
0.60
0.28
0.35
0.60
0.36
0.59
0.67
0.18
0.20
0.22
0.45
0.77
0.52
0.74
0.27
0.23
0.77
0.23
0.53
0.55
0.76
0.29
0.59
0.52
0.13
0.15
0.59
0.68
0.21
0.26
0.66
0.11
0.54
0.21
0.49
0.69
0.73
0.44
0.60
0.26
0.54
0.34
0.63
0.27
0.32
0.71
0.35
0.65
0.14
0.52
0.53
0.49
0.36
0.54
0.12
0.13
0.51
0.46
0.13
0.16
0.44
0.76
0.53
0.25
0.16
0.56
0.70
0.61
0.17
0.78
0.74
0.78
0.43
0.28
0.67
0.45
0.33
0.70
0.17
0.57
0.34
0.51
0.72
0.10
0.37
0.33
0.64
0.68
0.20
0.11
0.51
0.66
0.17
0.55
0.20
0.56
0.71
0.71
0.61
0.47
0.10
0.61
0.76
0.77
0.33
0.11
0.21
0.46
0.59
0.20
0.66
0.79
0.15
0.59
0.58
0.80
0.12
0.33
0.67
0.44
0.30
0.12
0.68
0.72
0.26
0.47
0.59
0.38
0.54
0.66
0.32
0.57
0.69
0.19
0.11
0.17
0.45
0.75
0.55
0.73
0.44
0.21
0.79
0.20
0.43
0.57
0.78
0.30
0.53
0.62
0.16
0.16
0.55
0.69
0.30
0.45
0.18
0.66
0.14
0.57
0.26
0.10
0.42
0.69
0.76
0.38
0.53
0.25
0.58
0.27
0.11
0.37
0.58
0.19
0.33
0.69
0.43
0.60
0.50
0.50
0.52
0.38
0.60
0.12
0.55
0.13
0.41
0.11
0.18
0.45
0.76
0.41
0.30
0.10
0.58
0.72
0.54
0.21
0.77
0.71
0.79
0.43
0.33
0.66
0.45
0.34
0.73
0.12
0.17
0.55
0.11
0.60
0.73
0.60
0.34
0.65
0.65
0.17
0.52
0.60
0.14
0.47
0.11
0.38
0.58
0.72
0.70
0.67
0.12
0.51
0.56
0.77
0.78
0.26
0.17
0.52
0.11
0.61
0.17
0.68
0.77
0.11
0.40
0.61
0.67
0.78
0.26
0.41
0.44
0.11
0.13
0.17
0.68
0.70
0.29
0.26
0.43
0.59
0.27
0.57
0.70
0.31
0.59
0.70
0.17
0.16
0.51
0.71
0.53
0.73
0.53
0.19
0.15
0.79
0.17
0.30
0.60
0.79
0.29
0.54
0.62
0.21
0.17
0.49
0.14
0.73
0.40
0.51
0.41
0.67
0.19
0.60
0.21
0.12
0.46
0.72
0.26
0.75
0.31
0.56
0.24
0.64
0.21
0.31
0.59
0.29
0.49
0.64
0.38
0.56
0.47
0.51
0.55
0.48
0.68
0.12
0.49
0.22
0.42
0.17
0.43
0.75
0.43
0.14
0.25
0.12
0.61
0.72
0.52
0.33
0.74
0.68
0.78
0.65
0.53
0.36
0.71
0.18
0.51
0.34
0.13
0.63
0.74
0.13
0.66
0.11
0.28
0.60
0.54
0.13
0.47
0.52
0.40
0.10
0.47
0.15
0.58
0.72
0.67
0.70
0.52
0.33
0.63
0.78
0.78
0.17
0.48
0.14
0.64
0.27
0.70
0.78
0.15
0.19
0.63
0.70
0.80
0.16
0.52
0.37
0.15
0.25
0.15
0.66
0.66
0.29
0.21
0.38
0.60
0.21
0.58
0.66
0.29
0.58
0.68
0.12
0.21
0.49
0.60
0.57
0.73
0.47
0.21
0.31
0.77
0.17
0.23
0.63
0.78
0.27
0.53
0.64
0.19
0.18
0.52
0.28
0.78
0.51
0.52
0.50
0.69
0.22
0.69
0.19
0.18
0.59
0.73
0.23
0.75
0.36
0.64
0.27
0.66
0.18
0.21
0.58
0.32
0.62
0.63
0.27
0.57
0.47
0.58
0.51
0.49
0.69
0.11
0.19
0.46
0.25
0.48
0.17
0.38
0.14
0.73
0.52
0.14
0.18
0.11
0.59
0.70
0.58
0.30
0.70
0.70
0.76
0.62
0.59
0.34
0.71
0.19
0.47
0.31
0.13
0.60
0.73
0.15
0.63
0.25
0.22
0.57
0.59
0.19
0.48
0.49
0.33
0.60
0.22
0.54
0.70
0.70
0.72
0.50
0.42
0.61
0.76
0.77
0.25
0.44
0.14
0.62
0.22
0.71
0.78
0.13
0.63
0.67
0.81
0.48
0.12
0.51
0.12
0.11
0.25
0.20
0.68
0.59
0.34
0.15
0.23
0.41
0.62
0.16
0.62
0.66
0.29
0.60
0.67
0.11
0.23
0.51
0.38
0.58
0.20
0.72
0.44
0.37
0.77
0.18
0.15
0.61
0.78
0.23
0.43
0.69
0.13
0.18
0.57
0.20
0.80
0.23
0.59
0.48
0.34
0.69
0.25
0.70
0.39
0.20
0.64
0.71
0.20
0.77
0.43
0.64
0.31
0.66
0.18
0.11
0.56
0.26
0.65
0.48
0.33
0.47
0.38
0.53
0.52
0.43
0.69
0.13
0.34
0.49
0.44
0.40
0.15
0.33
0.14
0.72
0.52
0.17
0.10
0.60
0.72
0.61
0.21
0.60
0.71
0.74
0.61
0.59
0.39
0.74
0.12
0.17
0.56
0.31
0.16
0.48
0.74
0.60
0.11
0.27
0.59
0.62
0.38
0.25
0.55
0.42
0.44
0.55
0.18
0.46
0.71
0.73
0.75
0.51
0.43
0.64
0.78
0.77
0.23
0.38
0.20
0.58
0.19
0.70
0.75
0.51
0.10
0.83
0.53
0.70
0.13
0.58
0.13
0.13
0.14
0.18
0.17
0.67
0.58
0.28
0.18
0.10
0.34
0.39
0.62
0.63
0.69
0.27
0.67
0.66
0.14
0.20
0.56
0.25
0.42
0.37
0.72
0.43
0.55
0.77
0.17
0.11
0.64
0.72
0.21
0.43
0.72
0.14
0.17
0.57
0.25
0.79
0.66
0.54
0.36
0.70
0.33
0.71
0.54
0.18
0.67
0.69
0.73
0.41
0.59
0.33
0.64
0.16
0.32
0.21
0.52
0.31
0.65
0.34
0.39
0.37
0.42
0.42
0.52
0.36
0.65
0.13
0.14
0.36
0.51
0.41
0.42
0.25
0.13
0.69
0.52
0.58
0.73
0.58
0.27
0.41
0.73
0.74
0.64
0.55
0.39
0.73
0.28
0.15
0.56
0.33
0.17
0.27
0.75
0.57
0.31
0.58
0.63
0.40
0.38
0.62
0.44
0.47
0.48
0.20
0.41
0.70
0.74
0.77
0.11
0.50
0.47
0.64
0.80
0.74
0.16
0.33
0.31
0.54
0.22
0.66
0.70
0.48
0.12
0.82
0.12
0.53
0.68
0.14
0.59
0.11
0.41
0.12
0.20
0.33
0.62
0.13
0.57
0.31
0.19
0.32
0.31
0.64
0.59
0.68
0.30
0.69
0.67
0.12
0.53
0.24
0.24
0.38
0.15
0.73
0.35
0.55
0.78
0.13
0.20
0.70
0.66
0.18
0.48
0.73
0.23
0.13
0.36
0.32
0.80
0.69
0.49
0.46
0.72
0.31
0.72
0.61
0.22
0.69
0.64
0.69
0.41
0.61
0.37
0.62
0.15
0.37
0.32
0.49
0.35
0.72
0.31
0.48
0.14
0.39
0.40
0.52
0.36
0.63
0.12
0.37
0.53
0.40
0.44
0.10
0.15
0.12
0.68
0.50
0.56
0.72
0.53
0.26
0.27
0.29
0.75
0.75
0.29
0.59
0.55
0.36
0.74
0.26
0.13
0.18
0.41
0.13
0.23
0.78
0.55
0.33
0.61
0.66
0.39
0.41
0.61
0.44
0.24
0.23
0.41
0.69
0.73
0.78
0.23
0.52
0.51
0.52
0.63
0.78
0.73
0.15
0.30
0.41
0.44
0.26
0.68
0.64
0.37
0.68
0.12
0.82
0.14
0.50
0.15
0.56
0.12
0.51
0.34
0.14
0.17
0.61
0.11
0.57
0.29
0.13
0.21
0.69
0.61
0.67
0.43
0.70
0.68
0.35
0.25
0.37
0.13
0.71
0.42
0.51
0.79
0.30
0.71
0.66
0.16
0.31
0.74
0.25
0.12
0.26
0.40
0.80
0.13
0.68
0.46
0.34
0.72
0.15
0.75
0.68
0.27
0.14
0.67
0.61
0.65
0.39
0.67
0.37
0.60
0.17
0.38
0.15
0.42
0.40
0.74
0.26
0.44
0.10
0.29
0.35
0.54
0.34
0.64
0.12
0.19
0.44
0.49
0.37
0.11
0.69
0.52
0.20
0.53
0.68
0.50
0.28
0.24
0.14
0.76
0.74
0.29
0.46
0.51
0.28
0.75
0.27
0.16
0.39
0.25
0.10
0.26
0.74
0.43
0.33
0.63
0.68
0.40
0.18
0.60
0.27
0.33
0.48
0.70
0.67
0.79
0.31
0.54
0.51
0.60
0.15
0.63
0.23
0.75
0.73
0.14
0.37
0.42
0.42
0.17
0.68
0.52
0.26
0.66
0.13
0.82
0.24
0.54
0.64
0.18
0.55
0.13
0.54
0.23
0.15
0.14
0.63
0.14
0.56
0.27
0.27
0.70
0.63
0.66
0.36
0.71
0.70
0.23
0.32
0.48
0.13
0.67
0.41
0.53
0.77
0.14
0.68
0.64
0.17
0.75
0.27
0.11
0.24
0.36
0.79
0.19
0.64
0.55
0.22
0.71
0.74
0.73
0.30
0.13
0.39
0.68
0.61
0.58
0.30
0.69
0.41
0.61
0.16
0.45
0.43
0.38
0.73
0.22
0.34
0.26
0.36
0.34
0.50
0.34
0.64
0.12
0.34
0.41
0.34
0.11
0.65
0.53
0.35
0.48
0.69
0.55
0.38
0.17
0.76
0.68
0.32
0.37
0.28
0.21
0.73
0.33
0.47
0.22
0.69
0.36
0.45
0.40
0.60
0.66
0.41
0.28
0.64
0.15
0.10
0.51
0.45
0.65
0.63
0.79
0.14
0.49
0.46
0.64
0.27
0.60
0.72
0.71
0.38
0.43
0.63
0.55
0.16
0.63
0.13
0.81
0.42
0.57
0.21
0.67
0.15
0.62
0.19
0.57
0.30
0.48
0.40
0.65
0.15
0.50
0.17
0.41
0.66
0.65
0.56
0.34
0.71
0.70
0.34
0.30
0.59
0.13
0.11
0.64
0.55
0.61
0.76
0.66
0.54
0.33
0.75
0.42
0.40
0.11
0.80
0.23
0.62
0.58
0.11
0.70
0.68
0.75
0.13
0.11
0.28
0.11
0.42
0.66
0.59
0.53
0.25
0.69
0.43
0.61
0.25
0.51
0.37
0.29
0.73
0.23
0.24
0.25
0.27
0.30
0.53
0.32
0.66
0.12
0.43
0.21
0.38
0.30
0.14
0.21
0.60
0.51
0.32
0.47
0.68
0.53
0.42
0.13
0.77
0.65
0.30
0.26
0.18
0.67
0.26
0.16
0.42
0.69
0.36
0.55
0.39
0.62
0.62
0.29
0.39
0.17
0.26
0.68
0.52
0.32
0.67
0.67
0.79
0.49
0.48
0.68
0.24
0.11
0.62
0.19
0.11
0.71
0.67
0.36
0.43
0.64
0.54
0.11
0.80
0.53
0.58
0.16
0.58
0.17
0.66
0.13
0.66
0.15
0.44
0.36
0.58
0.43
0.69
0.16
0.36
0.18
0.23
0.42
0.66
0.64
0.47
0.39
0.72
0.66
0.26
0.27
0.54
0.21
0.14
0.60
0.59
0.64
0.78
0.68
0.43
0.14
0.74
0.18
0.43
0.13
0.49
0.13
0.74
0.26
0.61
0.60
0.68
0.68
0.13
0.76
0.44
0.11
0.43
0.57
0.54
0.52
0.15
0.68
0.46
0.59
0.34
0.59
0.17
0.14
0.75
0.25
0.17
0.31
0.34
0.25
0.54
0.25
0.68
0.47
0.30
0.17
0.17
0.19
0.63
0.49
0.41
0.51
0.65
0.57
0.36
0.10
0.78
0.64
0.15
0.30
0.17
0.23
0.58
0.28
0.15
0.39
0.11
0.65
0.26
0.23
0.58
0.33
0.67
0.66
0.10
0.48
0.35
0.48
0.70
0.23
0.46
0.30
0.68
0.62
0.79
0.48
0.46
0.72
0.22
0.20
0.65
0.28
0.11
0.11
0.67
0.68
0.56
0.26
0.40
0.11
0.61
0.21
0.14
0.11
0.58
0.78
0.54
0.49
0.14
0.27
0.17
0.66
0.67
0.11
0.55
0.36
0.63
0.32
0.64
0.27
0.39
0.11
0.31
0.40
0.71
0.66
0.34
0.30
0.71
0.64
0.21
0.54
0.18
0.16
0.53
0.51
0.10
0.67
0.79
0.69
0.17
0.17
0.71
0.17
0.38
0.60
0.13
0.73
0.21
0.58
0.62
0.65
0.72
0.11
0.73
0.57
0.10
0.44
0.55
0.55
0.58
0.39
0.13
0.67
0.46
0.61
0.42
0.56
0.12
0.15
0.75
0.25
0.12
0.24
0.44
0.33
0.48
0.49
0.70
0.46
0.26
0.31
0.16
0.16
0.18
0.65
0.57
0.36
0.50
0.66
0.52
0.30
0.13
0.79
0.52
0.21
0.22
0.12
0.57
0.13
0.35
0.38
0.17
0.55
0.27
0.14
0.55
0.29
0.66
0.62
0.20
0.26
0.35
0.28
0.74
0.50
0.28
0.15
0.68
0.46
0.79
0.10
0.47
0.36
0.73
0.15
0.30
0.66
0.14
0.16
0.57
0.70
0.59
0.21
0.21
0.13
0.57
0.19
0.16
0.13
0.62
0.70
0.43
0.39
0.24
0.29
0.17
0.65
0.13
0.68
0.10
0.53
0.67
0.24
0.26
0.55
0.33
0.48
0.31
0.16
0.32
0.44
0.19
0.72
0.11
0.29
0.70
0.69
0.64
0.12
0.11
0.51
0.15
0.16
0.49
0.43
0.68
0.78
0.65
0.21
0.72
0.28
0.66
0.13
0.72
0.19
0.51
0.62
0.61
0.74
0.11
0.75
0.59
0.10
0.58
0.51
0.48
0.14
0.22
0.67
0.45
0.55
0.55
0.52
0.25
0.26
0.73
0.27
0.16
0.45
0.32
0.41
0.56
0.72
0.45
0.37
0.38
0.11
0.20
0.17
0.66
0.57
0.19
0.40
0.65
0.42
0.31
0.12
0.18
0.78
0.25
0.16
0.56
0.11
0.45
0.39
0.20
0.46
0.32
0.19
0.35
0.35
0.54
0.59
0.16
0.30
0.17
0.72
0.51
0.15
0.34
0.13
0.68
0.42
0.79
0.26
0.30
0.75
0.17
0.46
0.64
0.18
0.28
0.46
0.72
0.65
0.22
0.12
0.39
0.49
0.14
0.22
0.22
0.64
0.56
0.41
0.34
0.38
0.61
0.17
0.67
0.12
0.71
0.43
0.71
0.40
0.23
0.20
0.38
0.39
0.28
0.23
0.45
0.48
0.57
0.12
0.15
0.70
0.11
0.71
0.17
0.70
0.64
0.15
0.11
0.59
0.12
0.10
0.51
0.46
0.70
0.78
0.56
0.26
0.71
0.16
0.29
0.68
0.17
0.73
0.11
0.44
0.62
0.62
0.72
0.15
0.75
0.59
0.12
0.57
0.37
0.37
0.26
0.68
0.41
0.48
0.54
0.53
0.17
0.27
0.31
0.74
0.29
0.15
0.41
0.34
0.32
0.63
0.74
0.41
0.36
0.39
0.42
0.19
0.14
0.66
0.55
0.14
0.34
0.62
0.44
0.34
0.10
0.24
0.77
0.15
0.50
0.20
0.65
0.28
0.15
0.17
0.38
0.29
0.41
0.37
0.54
0.53
0.21
0.22
0.22
0.68
0.59
0.33
0.24
0.43
0.69
0.17
0.79
0.24
0.73
0.16
0.52
0.64
0.19
0.34
0.35
0.70
0.69
0.15
0.17
0.56
0.42
0.36
0.11
0.19
0.26
0.56
0.60
0.29
0.33
0.47
0.55
0.23
0.71
0.12
0.10
0.73
0.15
0.38
0.73
0.55
0.12
0.28
0.21
0.43
0.41
0.36
0.43
0.43
0.62
0.14
0.13
0.66
0.11
0.70
0.68
0.56
0.57
0.11
0.61
0.13
0.40
0.75
0.78
0.64
0.26
0.73
0.35
0.31
0.74
0.27
0.70
0.36
0.61
0.65
0.74
0.15
0.75
0.68
0.12
0.56
0.39
0.25
0.29
0.23
0.67
0.41
0.55
0.52
0.54
0.36
0.11
0.24
0.73
0.29
0.13
0.30
0.40
0.23
0.65
0.74
0.33
0.24
0.57
0.15
0.63
0.61
0.16
0.33
0.58
0.25
0.33
0.27
0.25
0.76
0.13
0.16
0.43
0.24
0.74
0.20
0.13
0.15
0.37
0.27
0.64
0.30
0.58
0.39
0.24
0.25
0.66
0.65
0.26
0.22
0.51
0.10
0.69
0.78
0.20
0.72
0.11
0.57
0.62
0.21
0.28
0.20
0.69
0.72
0.16
0.52
0.56
0.26
0.18
0.28
0.43
0.53
0.19
0.38
0.41
0.54
0.29
0.69
0.74
0.29
0.32
0.20
0.75
0.60
0.16
0.41
0.29
0.56
0.52
0.23
0.48
0.41
0.64
0.15
0.67
0.70
0.68
0.41
0.63
0.59
0.23
0.41
0.77
0.79
0.66
0.15
0.73
0.45
0.23
0.36
0.76
0.66
0.54
0.63
0.74
0.11
0.76
0.70
0.11
0.57
0.45
0.22
0.13
0.64
0.44
0.47
0.59
0.53
0.14
0.43
0.11
0.71
0.32
0.15
0.28
0.45
0.18
0.64
0.75
0.34
0.19
0.28
0.44
0.22
0.62
0.66
0.45
0.24
0.56
0.12
0.37
0.29
0.49
0.77
0.42
0.48
0.32
0.76
0.15
0.11
0.14
0.37
0.27
0.70
0.29
0.56
0.38
0.11
0.34
0.62
0.62
0.41
0.26
0.13
0.59
0.68
0.77
0.15
0.69
0.60
0.60
0.29
0.26
0.12
0.13
0.12
0.69
0.73
0.58
0.51
0.26
0.17
0.20
0.32
0.43
0.58
0.14
0.55
0.35
0.56
0.27
0.66
0.76
0.24
0.19
0.19
0.15
0.78
0.65
0.13
0.43
0.16
0.32
0.59
0.55
0.18
0.57
0.39
0.61
0.10
0.13
0.67
0.11
0.72
0.70
0.35
0.11
0.16
0.66
0.65
0.19
0.54
0.77
0.80
0.61
0.69
0.44
0.12
0.51
0.77
0.27
0.61
0.28
0.56
0.51
0.74
0.14
0.73
0.65
0.11
0.60
0.55
0.23
0.61
0.44
0.21
0.61
0.55
0.19
0.38
0.73
0.32
0.16
0.34
0.34
0.25
0.66
0.75
0.42
0.19
0.28
0.20
0.31
0.24
0.22
0.11
0.60
0.62
0.56
0.11
0.48
0.14
0.37
0.35
0.52
0.78
0.46
0.53
0.44
0.16
0.76
0.26
0.18
0.14
0.42
0.19
0.56
0.22
0.58
0.34
0.19
0.52
0.56
0.61
0.14
0.12
0.62
0.69
0.78
0.71
0.13
0.60
0.60
0.20
0.27
0.26
0.69
0.19
0.71
0.66
0.44
0.10
0.50
0.38
0.50
0.58
0.20
0.64
0.31
0.56
0.26
0.66
0.76
0.31
0.13
0.11
0.14
0.76
0.74
0.12
0.37
0.27
0.28
0.62
0.52
0.28
0.59
0.35
0.63
0.17
0.13
0.67
0.11
0.71
0.11
0.26
0.13
0.62
0.21
0.25
0.67
0.69
0.48
0.78
0.79
0.50
0.16
0.71
0.35
0.45
0.77
0.25
0.39
0.61
0.19
0.25
0.58
0.47
0.75
0.19
0.74
0.62
0.11
0.56
0.50
0.28
0.60
0.33
0.11
0.55
0.56
0.31
0.54
0.14
0.75
0.29
0.10
0.24
0.28
0.26
0.67
0.73
0.51
0.32
0.57
0.22
0.19
0.26
0.16
0.11
0.61
0.60
0.60
0.45
0.20
0.28
0.32
0.62
0.78
0.35
0.59
0.54
0.15
0.32
0.75
0.19
0.23
0.16
0.39
0.44
0.16
0.54
0.34
0.15
0.37
0.51
0.65
0.37
0.62
0.66
0.78
0.69
0.19
0.63
0.52
0.21
0.50
0.50
0.67
0.69
0.68
0.43
0.58
0.37
0.39
0.52
0.18
0.11
0.47
0.35
0.45
0.24
0.65
0.13
0.74
0.33
0.37
0.14
0.13
0.67
0.77
0.15
0.47
0.24
0.65
0.56
0.27
0.70
0.42
0.64
0.17
0.15
0.73
0.71
0.26
0.40
0.62
0.16
0.18
0.68
0.66
0.50
0.78
0.11
0.78
0.22
0.69
0.39
0.38
0.75
0.46
0.39
0.58
0.23
0.20
0.59
0.39
0.73
0.19
0.73
0.64
0.10
0.58
0.44
0.32
0.63
0.23
0.42
0.52
0.27
0.54
0.12
0.75
0.22
0.22
0.16
0.25
0.67
0.70
0.15
0.53
0.37
0.66
0.17
0.25
0.23
0.18
0.12
0.62
0.58
0.65
0.27
0.21
0.34
0.29
0.69
0.78
0.19
0.42
0.17
0.64
0.58
0.23
0.26
0.76
0.16
0.11
0.16
0.35
0.40
0.26
0.12
0.11
0.18
0.49
0.68
0.39
0.60
0.64
0.77
0.66
0.34
0.65
0.42
0.22
0.52
0.12
0.52
0.65
0.69
0.67
0.17
0.63
0.49
0.26
0.21
0.53
0.40
0.42
0.48
0.45
0.28
0.63
0.15
0.72
0.37
0.10
0.36
0.12
0.14
0.63
0.76
0.16
0.55
0.29
0.67
0.62
0.26
0.74
0.44
0.62
0.19
0.14
0.75
0.73
0.30
0.37
0.62
0.11
0.19
0.26
0.71
0.60
0.15
0.53
0.76
0.77
0.15
0.69
0.43
0.47
0.21
0.76
0.54
0.38
0.54
0.13
0.16
0.48
0.15
0.72
0.13
0.15
0.75
0.59
0.12
0.61
0.57
0.42
0.10
0.63
0.24
0.31
0.53
0.27
0.56
0.10
0.76
0.23
0.17
0.11
0.20
0.66
0.69
0.25
0.46
0.38
0.65
0.39
0.16
0.19
0.11
0.61
0.59
0.58
0.25
0.15
0.37
0.37
0.72
0.78
0.38
0.52
0.10
0.58
0.62
0.42
0.75
0.22
0.41
0.36
0.15
0.13
0.55
0.71
0.14
0.68
0.68
0.73
0.68
0.52
0.67
0.43
0.28
0.24
0.10
0.52
0.58
0.68
0.69
0.34
0.31
0.68
0.59
0.16
0.55
0.52
0.42
0.37
0.36
0.39
0.63
0.28
0.70
0.23
0.32
0.14
0.18
0.62
0.75
0.19
0.55
0.35
0.68
0.62
0.38
0.76
0.24
0.50
0.36
0.14
0.73
0.73
0.31
0.27
0.57
0.34
0.10
0.41
0.72
0.62
0.21
0.51
0.75
0.13
0.77
0.11
0.73
0.49
0.54
0.11
0.77
0.52
0.54
0.36
0.13
0.36
0.70
0.12
0.11
0.75
0.12
0.50
0.12
0.61
0.59
0.57
0.17
0.60
0.21
0.14
0.48
0.57
0.77
0.22
0.26
0.70
0.71
0.15
0.41
0.21
0.58
0.14
0.59
0.20
0.15
0.58
0.60
0.26
0.34
0.10
0.21
0.48
0.73
0.77
0.57
0.50
0.52
0.60
0.42
0.77
0.27
0.29
0.35
0.23
0.18
0.11
0.53
0.71
0.71
0.70
0.75
0.69
0.51
0.67
0.52
0.11
0.28
0.17
0.51
0.58
0.59
0.73
0.48
0.44
0.72
0.60
0.15
0.54
0.54
0.14
0.36
0.43
0.39
0.45
0.62
0.38
0.70
0.21
0.28
0.21
0.49
0.71
0.25
0.49
0.34
0.67
0.58
0.47
0.74
0.37
0.49
0.42
0.16
0.72
0.72
0.31
0.20
0.30
0.52
0.47
0.14
0.48
0.73
0.64
0.15
0.57
0.52
0.76
0.16
0.77
0.75
0.57
0.49
0.76
0.52
0.28
0.44
0.20
0.23
0.18
0.68
0.14
0.75
0.50
0.15
0.57
0.60
0.61
0.20
0.55
0.25
0.15
0.11
0.41
0.68
0.78
0.22
0.11
0.71
0.71
0.37
0.11
0.62
0.15
0.61
0.15
0.54
0.64
0.54
0.71
0.79
0.57
0.52
0.39
0.52
0.44
0.80
0.16
0.38
0.32
0.14
0.15
0.10
0.49
0.71
0.70
0.60
0.72
0.68
0.50
0.63
0.54
0.24
0.24
0.54
0.57
0.36
0.76
0.60
0.34
0.72
0.61
0.11
0.47
0.48
0.11
0.30
0.58
0.31
0.46
0.59
0.41
0.68
0.22
0.32
0.21
0.37
0.70
0.26
0.54
0.33
0.67
0.57
0.57
0.73
0.41
0.51
0.53
0.16
0.73
0.69
0.39
0.35
0.45
0.47
0.16
0.38
0.71
0.60
0.60
0.58
0.76
0.77
0.74
0.61
0.26
0.50
0.75
0.57
0.20
0.39
0.11
0.25
0.39
0.14
0.71
0.76
0.39
0.12
0.52
0.68
0.68
0.33
0.55
0.29
0.32
0.12
0.18
0.17
0.68
0.77
0.16
0.69
0.67
0.32
0.26
0.70
0.19
0.60
0.13
0.51
0.58
0.21
0.48
0.67
0.79
0.46
0.60
0.16
0.19
0.38
0.56
0.79
0.43
0.44
0.15
0.32
0.71
0.71
0.19
0.59
0.64
0.61
0.60
0.52
0.29
0.23
0.23
0.65
0.51
0.32
0.76
0.67
0.23
0.71
0.57
0.55
0.12
0.30
0.14
0.59
0.13
0.45
0.63
0.44
0.64
0.11
0.47
0.37
0.69
0.23
0.61
0.32
0.65
0.61
0.62
0.75
0.42
0.50
0.26
0.58
0.18
0.73
0.66
0.43
0.41
0.32
0.33
0.50
0.20
0.29
0.68
0.60
0.65
0.55
0.77
0.79
0.71
0.63
0.37
0.61
0.70
0.57
0.23
0.50
0.17
0.45
0.31
0.35
0.70
0.77
0.38
0.16
0.51
0.70
0.67
0.38
0.57
0.32
0.46
0.19
0.30
0.65
0.72
0.15
0.70
0.64
0.41
0.23
0.76
0.13
0.68
0.15
0.48
0.42
0.14
0.11
0.46
0.68
0.78
0.23
0.57
0.20
0.37
0.35
0.54
0.79
0.53
0.18
0.54
0.43
0.71
0.75
0.55
0.66
0.63
0.66
0.54
0.21
0.15
0.68
0.31
0.23
0.74
0.66
0.11
0.15
0.72
0.53
0.64
0.41
0.22
0.14
0.53
0.11
0.44
0.66
0.43
0.64
0.44
0.26
0.41
0.66
0.27
0.65
0.23
0.64
0.58
0.66
0.10
0.44
0.77
0.46
0.52
0.38
0.52
0.20
0.69
0.66
0.41
0.43
0.30
0.33
0.17
0.52
0.29
0.63
0.63
0.68
0.50
0.77
0.79
0.67
0.67
0.33
0.71
0.64
0.54
0.19
0.63
0.12
0.53
0.38
0.11
0.44
0.58
0.78
0.35
0.21
0.47
0.71
0.68
0.24
0.43
0.57
0.31
0.37
0.11
0.68
0.20
0.70
0.24
0.66
0.62
0.48
0.21
0.77
0.10
0.71
0.16
0.44
0.24
0.12
0.42
0.64
0.80
0.16
0.48
0.12
0.45
0.14
0.44
0.58
0.79
0.60
0.10
0.53
0.16
0.49
0.70
0.77
0.66
0.63
0.65
0.61
0.53
0.64
0.25
0.16
0.13
0.74
0.60
0.17
0.73
0.51
0.13
0.67
0.43
0.18
0.14
0.22
0.59
0.42
0.66
0.11
0.43
0.18
0.59
0.17
0.29
0.11
0.24
0.46
0.65
0.40
0.12
0.67
0.31
0.63
0.59
0.71
0.14
0.41
0.76
0.46
0.47
0.43
0.52
0.66
0.64
0.40
0.12
0.49
0.41
0.33
0.50
0.55
0.72
0.43
0.76
0.62
0.76
0.64
0.66
0.25
0.73
0.53
0.50
0.21
0.66
0.17
0.20
0.14
0.63
0.36
0.35
0.11
0.79
0.15
0.25
0.48
0.74
0.71
0.23
0.49
0.49
0.31
0.49
0.10
0.70
0.19
0.66
0.27
0.63
0.49
0.58
0.15
0.75
0.15
0.70
0.12
0.24
0.26
0.23
0.62
0.78
0.30
0.51
0.36
0.60
0.76
0.63
0.54
0.22
0.28
0.71
0.76
0.68
0.66
0.61
0.59
0.41
0.15
0.11
0.65
0.30
0.13
0.26
0.74
0.56
0.37
0.72
0.50
0.16
0.62
0.40
0.28
0.15
0.68
0.34
0.62
0.11
0.39
0.28
0.50
0.28
0.32
0.21
0.52
0.66
0.42
0.10
0.71
0.31
0.62
0.57
0.74
0.77
0.39
0.44
0.50
0.50
0.59
0.63
0.19
0.15
0.56
0.30
0.46
0.48
0.54
0.15
0.57
0.71
0.49
0.74
0.60
0.76
0.63
0.67
0.33
0.74
0.31
0.42
0.24
0.60
0.12
0.19
0.10
0.68
0.50
0.32
0.10
0.79
0.21
0.50
0.74
0.75
0.27
0.58
0.44
0.32
0.52
0.71
0.15
0.60
0.37
0.61
0.49
0.57
0.78
0.32
0.68
0.41
0.12
0.64
0.77
0.31
0.52
0.29
0.16
0.59
0.77
0.65
0.12
0.31
0.49
0.17
0.23
0.14
0.73
0.77
0.68
0.68
0.62
0.60
0.25
0.12
0.69
0.25
0.24
0.73
0.49
0.26
0.72
0.48
0.15
0.64
0.51
0.25
0.15
0.72
0.26
0.60
0.35
0.24
0.38
0.24
0.18
0.20
0.58
0.65
0.39
0.74
0.24
0.14
0.64
0.59
0.75
0.77
0.33
0.48
0.62
0.52
0.48
0.57
0.34
0.19
0.59
0.18
0.53
0.57
0.51
0.20
0.61
0.13
0.69
0.54
0.71
0.59
0.74
0.13
0.59
0.60
0.44
0.75
0.32
0.41
0.24
0.61
0.12
0.11
0.20
0.11
0.68
0.61
0.12
0.11
0.22
0.14
0.79
0.66
0.13
0.43
0.74
0.77
0.33
0.45
0.27
0.33
0.74
0.19
0.60
0.38
0.54
0.49
0.50
0.80
0.31
0.74
0.39
0.16
0.60
0.74
0.27
0.30
0.42
0.15
0.65
0.76
0.65
0.15
0.49
0.65
0.11
0.14
0.11
0.74
0.77
0.12
0.69
0.69
0.65
0.63
0.29
0.26
0.69
0.13
0.37
0.73
0.52
0.12
0.71
0.45
0.20
0.66
0.54
0.15
0.70
0.19
0.65
0.39
0.33
0.25
0.16
0.15
0.15
0.20
0.60
0.63
0.40
0.73
0.26
0.59
0.62
0.76
0.27
0.76
0.27
0.49
0.66
0.56
0.31
0.42
0.56
0.41
0.33
0.59
0.44
0.62
0.15
0.17
0.51
0.28
0.55
0.18
0.68
0.56
0.71
0.49
0.71
0.37
0.54
0.61
0.19
0.39
0.70
0.38
0.46
0.26
0.56
0.19
0.70
0.18
0.23
0.14
0.65
0.13
0.79
0.18
0.38
0.74
0.78
0.32
0.67
0.44
0.22
0.34
0.75
0.27
0.58
0.39
0.38
0.36
0.56
0.80
0.21
0.76
0.21
0.59
0.71
0.24
0.16
0.64
0.72
0.56
0.33
0.69
0.12
0.19
0.73
0.76
0.15
0.67
0.69
0.61
0.66
0.31
0.58
0.13
0.69
0.12
0.56
0.72
0.41
0.10
0.70
0.42
0.67
0.51
0.26
0.70
0.14
0.63
0.16
0.37
0.36
0.23
0.19
0.14
0.15
0.22
0.61
0.59
0.39
0.15
0.71
0.18
0.31
0.47
0.59
0.75
0.25
0.76
0.15
0.35
0.49
0.61
0.54
0.38
0.30
0.59
0.23
0.10
0.27
0.41
0.59
0.23
0.26
0.65
0.22
0.42
0.10
0.42
0.29
0.45
0.15
0.64
0.45
0.71
0.30
0.11
0.70
0.46
0.41
0.60
0.29
0.35
0.71
0.42
0.54
0.30
0.47
0.70
0.31
0.24
0.64
0.78
0.68
0.27
0.38
0.76
0.80
0.21
0.36
0.23
0.38
0.77
0.20
0.55
0.36
0.24
0.29
0.48
0.78
0.30
0.74
0.34
0.65
0.70
0.42
0.64
0.66
0.13
0.32
0.44
0.67
0.13
0.27
0.67
0.76
0.63
0.68
0.58
0.64
0.59
0.70
0.18
0.54
0.67
0.31
0.70
0.48
0.68
0.53
0.26
0.71
0.50
0.15
0.35
0.34
0.39
0.15
0.20
0.68
0.57
0.30
0.14
0.72
0.34
0.14
0.42
0.55
0.74
0.22
0.77
0.15
0.44
0.45
0.45
0.41
0.41
0.23
0.53
0.19
0.19
0.10
0.12
0.39
0.60
0.32
0.32
0.59
0.21
0.48
0.14
0.37
0.17
0.48
0.12
0.58
0.36
0.68
0.20
0.27
0.65
0.58
0.35
0.48
0.25
0.47
0.71
0.38
0.57
0.29
0.47
0.69
0.47
0.14
0.42
0.68
0.75
0.67
0.28
0.45
0.77
0.80
0.36
0.21
0.27
0.79
0.54
0.37
0.26
0.50
0.34
0.77
0.30
0.75
0.18
0.63
0.63
0.21
0.52
0.64
0.22
0.30
0.48
0.72
0.16
0.11
0.40
0.68
0.76
0.17
0.61
0.68
0.65
0.63
0.51
0.69
0.56
0.64
0.67
0.13
0.54
0.62
0.43
0.25
0.67
0.45
0.42
0.46
0.50
0.23
0.19
0.69
0.57
0.38
0.39
0.70
0.47
0.22
0.24
0.28
0.53
0.71
0.18
0.74
0.26
0.55
0.28
0.48
0.37
0.42
0.20
0.43
0.11
0.17
0.10
0.11
0.14
0.18
0.27
0.63
0.28
0.40
0.57
0.31
0.49
0.15
0.46
0.10
0.31
0.16
0.25
0.56
0.42
0.60
0.53
0.68
0.66
0.23
0.26
0.59
0.73
0.31
0.45
0.51
0.67
0.44
0.23
0.32
0.72
0.75
0.16
0.18
0.43
0.75
0.78
0.67
0.31
0.23
0.27
0.81
0.54
0.28
0.37
0.25
0.50
0.18
0.76
0.32
0.75
0.10
0.49
0.57
0.61
0.28
0.20
0.12
0.40
0.58
0.27
0.26
0.24
0.75
0.13
0.55
0.61
0.70
0.50
0.63
0.66
0.65
0.66
0.57
0.61
0.60
0.64
0.63
0.13
0.22
0.57
0.58
0.46
0.63
0.30
0.46
0.52
0.53
0.16
0.33
0.17
0.67
0.53
0.32
0.42
0.69
0.59
0.24
0.26
0.22
0.53
0.65
0.72
0.32
0.61
0.30
0.52
0.12
0.39
0.38
0.17
0.26
0.11
0.15
0.23
0.23
0.61
0.28
0.25
0.65
0.39
0.42
0.14
0.52
0.23
0.35
0.16
0.39
0.52
0.46
0.55
0.54
0.66
0.68
0.25
0.33
0.55
0.73
0.20
0.24
0.22
0.45
0.66
0.27
0.35
0.13
0.30
0.72
0.69
0.22
0.36
0.37
0.75
0.78
0.70
0.27
0.16
0.36
0.80
0.54
0.23
0.29
0.19
0.45
0.73
0.48
0.75
0.13
0.35
0.57
0.65
0.27
0.22
0.13
0.42
0.44
0.37
0.36
0.71
0.11
0.12
0.49
0.43
0.11
0.66
0.59
0.62
0.64
0.55
0.68
0.60
0.56
0.60
0.64
0.57
0.24
0.25
0.45
0.61
0.52
0.54
0.58
0.20
0.55
0.50
0.56
0.25
0.32
0.19
0.18
0.64
0.37
0.19
0.40
0.69
0.64
0.32
0.22
0.26
0.44
0.68
0.68
0.31
0.61
0.32
0.39
0.14
0.47
0.41
0.16
0.25
0.19
0.24
0.35
0.60
0.20
0.22
0.64
0.57
0.11
0.43
0.12
0.52
0.13
0.18
0.38
0.11
0.43
0.57
0.48
0.46
0.43
0.65
0.67
0.30
0.26
0.55
0.72
0.11
0.17
0.21
0.39
0.65
0.19
0.33
0.16
0.38
0.75
0.62
0.37
0.41
0.37
0.76
0.79
0.72
0.28
0.31
0.81
0.11
0.57
0.21
0.18
0.33
0.49
0.72
0.46
0.73
0.15
0.26
0.51
0.67
0.23
0.11
0.51
0.30
0.22
0.28
0.71
0.11
0.24
0.12
0.51
0.64
0.51
0.58
0.66
0.58
0.67
0.65
0.56
0.10
0.15
0.58
0.64
0.54
0.52
0.15
0.48
0.58
0.56
0.56
0.55
0.23
0.59
0.48
0.55
0.22
0.31
0.26
0.23
0.63
0.32
0.56
0.68
0.63
0.22
0.19
0.47
0.22
0.46
0.64
0.63
0.57
0.15
0.36
0.38
0.16
0.23
0.42
0.21
0.23
0.47
0.59
0.61
0.61
0.11
0.43
0.46
0.12
0.35
0.46
0.58
0.38
0.31
0.25
0.65
0.64
0.12
0.30
0.10
0.53
0.73
0.11
0.26
0.34
0.15
0.13
0.28
0.11
0.69
0.34
0.75
0.61
0.37
0.37
0.55
0.77
0.80
0.72
0.30
0.39
0.81
0.62
0.36
0.12
0.39
0.55
0.72
0.47
0.68
0.29
0.39
0.47
0.69
0.22
0.11
0.50
0.24
0.31
0.17
0.74
0.10
0.15
0.16
0.57
0.55
0.54
0.57
0.61
0.60
0.61
0.64
0.62
0.11
0.35
0.17
0.13
0.57
0.65
0.34
0.28
0.42
0.51
0.22
0.61
0.57
0.16
0.50
0.18
0.64
0.26
0.53
0.22
0.28
0.11
0.22
0.57
0.37
0.58
0.69
0.65
0.20
0.16
0.37
0.14
0.51
0.55
0.63
0.55
0.12
0.13
0.22
0.35
0.21
0.25
0.49
0.27
0.37
0.56
0.63
0.57
0.13
0.57
0.45
0.33
0.46
0.54
0.35
0.15
0.27
0.67
0.64
0.30
0.49
0.76
0.22
0.26
0.13
0.13
0.20
0.25
0.24
0.10
0.65
0.40
0.74
0.59
0.50
0.46
0.59
0.75
0.81
0.73
0.30
0.11
0.45
0.80
0.65
0.37
0.14
0.11
0.15
0.58
0.13
0.11
0.67
0.49
0.67
0.45
0.32
0.46
0.70
0.34
0.15
0.52
0.43
0.19
0.74
0.11
0.10
0.27
0.64
0.29
0.50
0.58
0.52
0.53
0.56
0.65
0.61
0.66
0.11
0.57
0.18
0.27
0.55
0.64
0.12
0.43
0.46
0.45
0.24
0.61
0.58
0.21
0.53
0.13
0.61
0.32
0.55
0.22
0.30
0.24
0.52
0.32
0.54
0.66
0.70
0.20
0.12
0.25
0.55
0.64
0.62
0.60
0.13
0.13
0.30
0.26
0.34
0.52
0.29
0.24
0.58
0.25
0.10
0.63
0.62
0.65
0.38
0.28
0.10
0.49
0.59
0.43
0.18
0.21
0.64
0.60
0.22
0.46
0.76
0.19
0.26
0.21
0.48
0.39
0.60
0.44
0.74
0.55
0.14
0.58
0.56
0.34
0.77
0.81
0.74
0.11
0.27
0.39
0.81
0.64
0.32
0.14
0.17
0.13
0.17
0.60
0.12
0.27
0.62
0.57
0.67
0.28
0.51
0.28
0.40
0.17
0.73
0.32
0.45
0.54
0.39
0.73
0.30
0.63
0.28
0.31
0.52
0.50
0.59
0.46
0.68
0.47
0.68
0.48
0.14
0.45
0.56
0.12
0.61
0.40
0.33
0.57
0.32
0.37
0.53
0.56
0.17
0.54
0.11
0.59
0.32
0.58
0.26
0.20
0.26
0.58
0.26
0.62
0.56
0.72
0.17
0.18
0.11
0.58
0.68
0.11
0.58
0.63
0.13
0.10
0.36
0.23
0.53
0.20
0.22
0.24
0.49
0.25
0.12
0.64
0.49
0.61
0.26
0.25
0.29
0.50
0.57
0.35
0.24
0.26
0.59
0.55
0.11
0.41
0.16
0.72
0.26
0.11
0.10
0.51
0.48
0.19
0.57
0.44
0.75
0.56
0.65
0.62
0.28
0.79
0.82
0.71
0.40
0.82
0.67
0.32
0.16
0.12
0.54
0.10
0.32
0.53
0.34
0.65
0.69
0.54
0.48
0.32
0.28
0.77
0.10
0.43
0.59
0.49
0.40
0.74
0.14
0.42
0.58
0.46
0.48
0.53
0.37
0.67
0.47
0.70
0.45
0.15
0.57
0.12
0.56
0.14
0.60
0.30
0.30
0.60
0.31
0.42
0.56
0.56
0.17
0.19
0.58
0.66
0.49
0.27
0.30
0.36
0.49
0.40
0.62
0.34
0.73
0.18
0.10
0.55
0.66
0.12
0.48
0.63
0.12
0.23
0.28
0.17
0.27
0.32
0.57
0.19
0.32
0.32
0.38
0.24
0.12
0.67
0.33
0.62
0.17
0.20
0.51
0.52
0.18
0.37
0.57
0.45
0.12
0.36
0.27
0.70
0.14
0.39
0.30
0.57
0.11
0.42
0.47
0.30
0.43
0.77
0.51
0.69
0.62
0.34
0.80
0.81
0.72
0.56
0.80
0.69
0.28
0.13
0.12
0.57
0.19
0.42
0.51
0.38
0.65
0.70
0.60
0.28
0.42
0.25
0.80
0.15
0.53
0.44
0.55
0.50
0.75
0.53
0.55
0.32
0.47
0.43
0.20
0.71
0.28
0.63
0.53
0.56
0.15
0.57
0.64
0.19
0.32
0.62
0.30
0.33
0.10
0.67
0.43
0.18
0.58
0.67
0.45
0.29
0.34
0.12
0.47
0.43
0.41
0.59
0.15
0.73
0.25
0.14
0.58
0.65
0.24
0.29
0.64
0.11
0.23
0.25
0.23
0.24
0.16
0.57
0.16
0.43
0.13
0.39
0.43
0.16
0.11
0.65
0.28
0.65
0.12
0.16
0.52
0.53
0.24
0.46
0.59
0.39
0.18
0.31
0.41
0.71
0.13
0.18
0.45
0.27
0.62
0.44
0.53
0.41
0.31
0.75
0.15
0.34
0.70
0.45
0.25
0.80
0.81
0.74
0.60
0.79
0.65
0.36
0.15
0.43
0.18
0.51
0.15
0.22
0.67
0.71
0.65
0.21
0.43
0.81
0.44
0.26
0.55
0.43
0.75
0.55
0.51
0.20
0.46
0.49
0.68
0.50
0.53
0.64
0.13
0.59
0.68
0.17
0.11
0.40
0.62
0.24
0.20
0.67
0.14
0.11
0.14
0.56
0.65
0.10
0.36
0.34
0.12
0.60
0.37
0.42
0.59
0.74
0.39
0.13
0.34
0.19
0.59
0.63
0.15
0.15
0.38
0.64
0.13
0.12
0.10
0.15
0.27
0.28
0.19
0.37
0.53
0.16
0.44
0.33
0.48
0.11
0.11
0.65
0.18
0.64
0.22
0.15
0.42
0.59
0.11
0.45
0.58
0.37
0.17
0.14
0.27
0.15
0.38
0.67
0.10
0.37
0.21
0.55
0.48
0.58
0.44
0.15
0.76
0.17
0.30
0.12
0.10
0.71
0.40
0.76
0.81
0.73
0.52
0.78
0.60
0.43
0.10
0.14
0.11
0.13
0.46
0.14
0.65
0.71
0.64
0.35
0.48
0.80
0.12
0.12
0.50
0.31
0.42
0.30
0.73
0.58
0.39
0.20
0.34
0.46
0.62
0.60
0.47
0.71
0.10
0.58
0.69
0.32
0.60
0.60
0.16
0.19
0.68
0.10
0.31
0.21
0.55
0.55
0.10
0.15
0.21
0.37
0.24
0.69
0.41
0.11
0.61
0.74
0.36
0.47
0.18
0.57
0.60
0.35
0.14
0.17
0.41
0.57
0.14
0.10
0.11
0.27
0.28
0.15
0.41
0.11
0.53
0.19
0.48
0.28
0.40
0.64
0.20
0.60
0.16
0.14
0.11
0.31
0.36
0.63
0.11
0.50
0.58
0.37
0.18
0.39
0.31
0.33
0.43
0.66
0.43
0.20
0.18
0.50
0.57
0.64
0.55
0.12
0.78
0.28
0.23
0.15
0.10
0.70
0.28
0.74
0.80
0.11
0.72
0.38
0.75
0.58
0.32
0.10
0.11
0.23
0.18
0.28
0.60
0.65
0.68
0.38
0.52
0.11
0.79
0.15
0.14
0.11
0.39
0.37
0.15
0.19
0.73
0.52
0.23
0.37
0.21
0.15
0.59
0.63
0.55
0.72
0.58
0.71
0.18
0.66
0.62
0.15
0.20
0.71
0.12
0.48
0.19
0.44
0.17
0.34
0.13
0.14
0.14
0.27
0.23
0.12
0.74
0.23
0.50
0.20
0.67
0.12
0.73
0.32
0.52
0.24
0.58
0.56
0.35
0.13
0.16
0.35
0.46
0.13
0.11
0.22
0.20
0.17
0.48
0.30
0.56
0.19
0.40
0.22
0.24
0.67
0.15
0.53
0.29
0.31
0.19
0.13
0.13
0.35
0.61
0.16
0.51
0.59
0.37
0.21
0.47
0.28
0.12
0.33
0.50
0.66
0.45
0.21
0.16
0.48
0.64
0.67
0.62
0.78
0.30
0.20
0.18
0.68
0.35
0.76
0.79
0.71
0.28
0.76
0.52
0.24
0.16
0.44
0.24
0.37
0.56
0.61
0.67
0.41
0.55
0.78
0.10
0.13
0.11
0.22
0.54
0.21
0.13
0.75
0.50
0.22
0.61
0.52
0.58
0.75
0.61
0.68
0.12
0.64
0.65
0.26
0.22
0.69
0.10
0.14
0.50
0.30
0.39
0.46
0.17
0.25
0.17
0.33
0.23
0.17
0.77
0.22
0.54
0.44
0.69
0.13
0.71
0.33
0.54
0.32
0.61
0.56
0.28
0.18
0.13
0.32
0.12
0.43
0.10
0.20
0.13
0.22
0.21
0.52
0.59
0.65
0.20
0.34
0.23
0.14
0.70
0.12
0.52
0.14
0.20
0.27
0.27
0.18
0.14
0.19
0.56
0.18
0.55
0.65
0.36
0.13
0.31
0.13
0.26
0.52
0.54
0.16
0.41
0.25
0.14
0.38
0.69
0.67
0.60
0.17
0.78
0.46
0.11
0.26
0.73
0.32
0.76
0.78
0.73
0.20
0.11
0.74
0.50
0.17
0.23
0.50
0.41
0.42
0.12
0.65
0.57
0.61
0.60
0.55
0.27
0.77
0.15
0.63
0.27
0.17
0.73
0.18
0.51
0.20
0.46
0.56
0.63
0.75
0.17
0.60
0.62
0.63
0.64
0.15
0.29
0.70
0.17
0.29
0.49
0.17
0.44
0.49
0.26
0.26
0.15
0.43
0.23
0.20
0.77
0.21
0.52
0.51
0.67
0.74
0.43
0.19
0.57
0.24
0.60
0.60
0.26
0.20
0.16
0.30
0.11
0.32
0.32
0.18
0.18
0.49
0.66
0.66
0.17
0.32
0.16
0.67
0.12
0.51
0.35
0.24
0.13
0.19
0.29
0.57
0.58
0.54
0.34
0.12
0.15
0.27
0.18
0.16
0.50
0.43
0.38
0.22
0.42
0.72
0.68
0.53
0.18
0.76
0.49
0.32
0.11
0.17
0.75
0.30
0.74
0.77
0.75
0.23
0.13
0.69
0.54
0.14
0.23
0.55
0.55
0.45
0.63
0.62
0.63
0.73
0.15
0.53
0.25
0.10
0.78
0.45
0.18
0.62
0.51
0.72
0.16
0.52
0.15
0.51
0.63
0.74
0.21
0.46
0.60
0.10
0.67
0.64
0.34
0.71
0.38
0.11
0.45
0.13
0.37
0.55
0.28
0.33
0.10
0.38
0.33
0.17
0.78
0.22
0.59
0.56
0.70
0.21
0.15
0.75
0.56
0.19
0.61
0.25
0.58
0.59
0.19
0.14
0.15
0.30
0.10
0.15
0.20
0.16
0.42
0.62
0.64
0.13
0.20
0.65
0.52
0.10
0.35
0.12
0.10
0.27
0.46
0.10
0.58
0.49
0.11
0.33
0.18
0.17
0.21
0.12
0.20
0.23
0.13
0.62
0.44
0.47
0.23
0.33
0.73
0.67
0.54
0.15
0.75
0.48
0.18
0.19
0.43
0.75
0.25
0.34
0.68
0.77
0.73
0.37
0.19
0.15
0.70
0.56
0.12
0.26
0.56
0.49
0.43
0.57
0.67
0.66
0.76
0.13
0.49
0.17
0.80
0.36
0.34
0.62
0.63
0.63
0.20
0.53
0.18
0.33
0.17
0.17
0.21
0.66
0.75
0.26
0.61
0.17
0.62
0.58
0.73
0.29
0.13
0.49
0.21
0.11
0.17
0.63
0.25
0.30
0.17
0.24
0.54
0.15
0.80
0.65
0.52
0.68
0.46
0.12
0.73
0.61
0.19
0.63
0.25
0.57
0.55
0.16
0.12
0.15
0.32
0.11
0.11
0.25
0.15
0.50
0.66
0.62
0.13
0.19
0.62
0.59
0.19
0.25
0.21
0.38
0.14
0.11
0.55
0.52
0.22
0.34
0.32
0.39
0.37
0.22
0.20
0.16
0.69
0.36
0.47
0.22
0.31
0.70
0.60
0.57
0.14
0.12
0.74
0.57
0.20
0.26
0.57
0.71
0.34
0.63
0.77
0.74
0.14
0.11
0.31
0.19
0.45
0.71
0.55
0.12
0.41
0.56
0.47
0.53
0.45
0.71
0.62
0.77
0.14
0.55
0.18
0.80
0.14
0.26
0.18
0.11
0.61
0.63
0.29
0.37
0.25
0.45
0.31
0.69
0.75
0.24
0.18
0.59
0.22
0.56
0.40
0.11
0.72
0.14
0.49
0.17
0.56
0.11
0.13
0.60
0.18
0.36
0.32
0.31
0.58
0.17
0.78
0.67
0.38
0.62
0.50
0.11
0.73
0.65
0.22
0.62
0.34
0.54
0.57
0.17
0.11
0.13
0.29
0.11
0.28
0.13
0.54
0.69
0.52
0.17
0.10
0.55
0.59
0.12
0.29
0.28
0.15
0.30
0.12
0.56
0.51
0.33
0.36
0.45
0.50
0.23
0.16
0.20
0.26
0.69
0.22
0.48
0.39
0.24
0.62
0.51
0.56
0.13
0.14
0.72
0.67
0.22
0.65
0.69
0.38
0.51
0.76
0.13
0.71
0.16
0.23
0.15
0.63
0.71
0.58
0.13
0.47
0.52
0.39
0.55
0.49
0.68
0.58
0.80
0.33
0.58
0.20
0.81
0.15
0.29
0.20
0.54
0.70
0.53
0.51
0.24
0.35
0.43
0.70
0.74
0.45
0.27
0.55
0.22
0.56
0.42
0.67
0.13
0.58
0.52
0.12
0.12
0.54
0.15
0.40
0.16
0.28
0.45
0.65
0.21
0.78
0.18
0.71
0.32
0.55
0.55
0.73
0.67
0.59
0.46
0.59
0.64
0.27
0.14
0.29
0.13
0.34
0.16
0.54
0.36
0.73
0.36
0.20
0.15
0.51
0.62
0.38
0.16
0.47
0.15
0.21
0.27
0.13
0.51
0.44
0.30
0.36
0.53
0.62
0.23
0.26
0.33
0.67
0.11
0.37
0.42
0.27
0.59
0.48
0.44
0.10
0.18
0.73
0.71
0.22
0.64
0.65
0.43
0.45
0.76
0.19
0.62
0.12
0.13
0.14
0.10
0.65
0.73
0.56
0.32
0.19
0.37
0.39
0.40
0.18
0.55
0.66
0.60
0.80
0.50
0.14
0.52
0.24
0.81
0.14
0.40
0.44
0.56
0.70
0.30
0.23
0.26
0.37
0.57
0.68
0.74
0.38
0.20
0.41
0.37
0.61
0.38
0.68
0.43
0.45
0.51
0.12
0.30
0.17
0.41
0.10
0.47
0.67
0.23
0.76
0.22
0.72
0.23
0.53
0.61
0.71
0.66
0.54
0.55
0.53
0.57
0.33
0.10
0.21
0.14
0.39
0.14
0.42
0.74
0.26
0.19
0.52
0.55
0.63
0.60
0.51
0.29
0.12
0.11
0.48
0.40
0.44
0.35
0.55
0.65
0.26
0.10
0.30
0.40
0.70
0.23
0.17
0.24
0.46
0.27
0.63
0.50
0.41
0.20
0.77
0.70
0.19
0.65
0.68
0.58
0.45
0.75
0.15
0.54
0.11
0.13
0.14
0.67
0.75
0.57
0.12
0.22
0.38
0.51
0.36
0.16
0.49
0.66
0.52
0.78
0.54
0.14
0.48
0.23
0.79
0.12
0.33
0.50
0.52
0.70
0.13
0.20
0.27
0.36
0.43
0.11
0.64
0.76
0.28
0.12
0.15
0.42
0.63
0.18
0.67
0.20
0.48
0.45
0.16
0.27
0.44
0.50
0.38
0.69
0.12
0.19
0.74
0.73
0.18
0.59
0.64
0.11
0.66
0.64
0.48
0.56
0.49
0.51
0.36
0.20
0.10
0.13
0.39
0.35
0.74
0.12
0.54
0.54
0.64
0.63
0.13
0.61
0.12
0.51
0.11
0.45
0.32
0.38
0.60
0.23
0.35
0.24
0.70
0.15
0.14
0.38
0.64
0.36
0.47
0.78
0.67
0.44
0.70
0.70
0.69
0.12
0.55
0.70
0.30
0.17
0.10
0.12
0.72
0.77
0.58
0.26
0.36
0.52
0.31
0.10
0.28
0.66
0.52
0.79
0.62
0.11
0.42
0.10
0.78
0.18
0.19
0.50
0.47
0.12
0.74
0.14
0.32
0.40
0.38
0.25
0.48
0.30
0.24
0.30
0.69
0.75
0.42
0.12
0.27
0.62
0.68
0.14
0.13
0.52
0.42
0.31
0.49
0.40
0.34
0.69
0.16
0.16
0.74
0.71
0.29
0.64
0.62
0.12
0.56
0.60
0.34
0.55
0.45
0.55
0.41
0.27
0.10
0.37
0.33
0.73
0.20
0.53
0.43
0.64
0.61
0.62
0.16
0.14
0.16
0.54
0.45
0.31
0.48
0.59
0.19
0.39
0.70
0.10
0.35
0.14
0.58
0.16
0.25
0.77
0.12
0.65
0.51
0.72
0.72
0.67
0.46
0.62
0.26
0.46
0.73
0.75
0.55
0.42
0.11
0.36
0.32
0.15
0.68
0.19
0.48
0.79
0.60
0.36
0.76
0.11
0.32
0.22
0.58
0.50
0.70
0.13
0.21
0.41
0.31
0.40
0.45
0.12
0.48
0.18
0.70
0.71
0.57
0.13
0.66
0.53
0.22
0.50
0.48
0.31
0.29
0.54
0.36
0.23
0.65
0.13
0.12
0.72
0.70
0.44
0.67
0.62
0.16
0.28
0.48
0.19
0.63
0.39
0.54
0.50
0.30
0.33
0.76
0.27
0.57
0.40
0.19
0.61
0.56
0.54
0.34
0.21
0.22
0.53
0.46
0.44
0.65
0.25
0.45
0.36
0.68
0.10
0.43
0.12
0.64
0.78
0.12
0.60
0.49
0.74
0.75
0.69
0.30
0.61
0.41
0.52
0.69
0.76
0.47
0.39
0.27
0.40
0.16
0.65
0.21
0.43
0.81
0.63
0.26
0.74
0.36
0.26
0.66
0.40
0.67
0.12
0.30
0.39
0.24
0.46
0.32
0.11
0.40
0.12
0.67
0.70
0.53
0.15
0.70
0.32
0.21
0.42
0.43
0.37
0.62
0.38
0.16
0.65
0.11
0.11
0.69
0.41
0.68
0.34
0.68
0.70
0.28
0.48
0.27
0.69
0.35
0.52
0.61
0.19
0.31
0.76
0.18
0.54
0.37
0.54
0.53
0.18
0.56
0.29
0.13
0.18
0.14
0.24
0.52
0.40
0.35
0.67
0.23
0.49
0.41
0.64
0.12
0.12
0.39
0.11
0.13
0.67
0.82
0.13
0.49
0.54
0.76
0.77
0.17
0.70
0.24
0.60
0.42
0.57
0.66
0.78
0.14
0.43
0.57
0.25
0.30
0.56
0.13
0.39
0.82
0.64
0.23
0.72
0.33
0.21
0.68
0.40
0.67
0.12
0.10
0.41
0.48
0.26
0.43
0.36
0.49
0.24
0.61
0.69
0.56
0.11
0.74
0.24
0.14
0.24
0.16
0.22
0.22
0.51
0.67
0.33
0.15
0.68
0.35
0.14
0.69
0.42
0.64
0.28
0.69
0.71
0.39
0.39
0.33
0.70
0.39
0.51
0.63
0.17
0.37
0.76
0.16
0.51
0.23
0.52
0.52
0.59
0.26
0.29
0.25
0.19
0.35
0.51
0.34
0.25
0.73
0.25
0.46
0.28
0.63
0.49
0.18
0.17
0.64
0.81
0.35
0.48
0.76
0.77
0.14
0.13
0.68
0.19
0.56
0.31
0.68
0.66
0.80
0.30
0.47
0.33
0.60
0.15
0.12
0.59
0.12
0.41
0.82
0.11
0.59
0.27
0.71
0.37
0.18
0.69
0.41
0.68
0.22
0.14
0.56
0.53
0.47
0.43
0.62
0.35
0.36
0.57
0.69
0.64
0.24
0.76
0.14
0.24
0.34
0.18
0.26
0.54
0.11
0.73
0.36
0.17
0.64
0.36
0.16
0.67
0.47
0.59
0.16
0.68
0.69
0.48
0.34
0.21
0.13
0.70
0.40
0.53
0.60
0.28
0.12
0.49
0.75
0.25
0.58
0.14
0.58
0.52
0.64
0.21
0.31
0.33
0.31
0.38
0.49
0.40
0.74
0.46
0.36
0.30
0.49
0.29
0.44
0.20
0.55
0.79
0.57
0.24
0.76
0.77
0.18
0.13
0.68
0.42
0.13
0.29
0.64
0.65
0.80
0.17
0.22
0.32
0.53
0.11
0.12
0.60
0.14
0.45
0.80
0.29
0.66
0.35
0.66
0.34
0.20
0.66
0.12
0.68
0.26
0.20
0.20
0.58
0.50
0.44
0.53
0.65
0.35
0.60
0.60
0.69
0.65
0.27
0.76
0.46
0.37
0.21
0.11
0.59
0.76
0.50
0.16
0.15
0.60
0.48
0.19
0.59
0.58
0.17
0.68
0.71
0.50
0.50
0.16
0.12
0.68
0.40
0.49
0.58
0.33
0.32
0.18
0.48
0.44
0.72
0.29
0.64
0.20
0.59
0.53
0.65
0.10
0.16
0.29
0.40
0.42
0.45
0.34
0.73
0.38
0.39
0.31
0.31
0.40
0.40
0.27
0.49
0.76
0.64
0.13
0.76
0.78
0.36
0.70
0.25
0.31
0.61
0.61
0.78
0.31
0.12
0.53
0.12
0.11
0.51
0.34
0.45
0.77
0.26
0.26
0.62
0.35
0.54
0.17
0.23
0.64
0.63
0.32
0.21
0.29
0.58
0.45
0.34
0.63
0.65
0.47
0.62
0.55
0.68
0.62
0.77
0.63
0.20
0.25
0.16
0.27
0.10
0.49
0.71
0.42
0.32
0.66
0.62
0.20
0.55
0.56
0.19
0.66
0.75
0.56
0.58
0.24
0.14
0.66
0.47
0.40
0.60
0.26
0.16
0.43
0.37
0.51
0.45
0.65
0.43
0.67
0.19
0.58
0.46
0.68
0.12
0.29
0.35
0.46
0.39
0.33
0.73
0.13
0.23
0.36
0.51
0.33
0.13
0.50
0.74
0.63
0.74
0.80
0.52
0.62
0.33
0.12
0.64
0.63
0.72
0.20
0.42
0.49
0.14
0.38
0.58
0.28
0.68
0.52
0.54
0.25
0.38
0.12
0.66
0.65
0.31
0.20
0.29
0.55
0.44
0.39
0.63
0.61
0.50
0.61
0.49
0.67
0.59
0.13
0.29
0.21
0.80
0.61
0.12
0.18
0.28
0.65
0.43
0.14
0.70
0.67
0.27
0.44
0.56
0.18
0.61
0.76
0.57
0.45
0.26
0.12
0.66
0.47
0.37
0.55
0.21
0.11
0.55
0.53
0.45
0.54
0.49
0.64
0.24
0.10
0.53
0.43
0.71
0.20
0.18
0.15
0.26
0.34
0.14
0.31
0.53
0.40
0.73
0.20
0.28
0.61
0.46
0.46
0.74
0.63
0.73
0.81
0.49
0.44
0.32
0.29
0.68
0.67
0.70
0.17
0.25
0.41
0.11
0.40
0.27
0.11
0.46
0.71
0.19
0.59
0.54
0.59
0.28
0.16
0.63
0.66
0.14
0.33
0.21
0.61
0.55
0.34
0.54
0.57
0.54
0.69
0.56
0.66
0.57
0.10
0.43
0.11
0.80
0.14
0.14
0.55
0.27
0.11
0.18
0.34
0.59
0.37
0.70
0.70
0.33
0.40
0.56
0.13
0.59
0.77
0.54
0.17
0.30
0.13
0.67
0.44
0.38
0.53
0.24
0.12
0.58
0.54
0.48
0.32
0.45
0.64
0.35
0.16
0.38
0.46
0.70
0.33
0.17
0.14
0.27
0.47
0.12
0.53
0.75
0.32
0.40
0.37
0.61
0.39
0.43
0.70
0.59
0.69
0.81
0.52
0.16
0.10
0.43
0.45
0.66
0.64
0.70
0.40
0.11
0.39
0.27
0.16
0.49
0.43
0.17
0.56
0.74
0.27
0.46
0.57
0.59
0.16
0.18
0.18
0.60
0.65
0.11
0.10
0.37
0.25
0.66
0.58
0.41
0.50
0.60
0.39
0.73
0.53
0.63
0.49
0.28
0.15
0.78
0.56
0.38
0.11
0.36
0.57
0.39
0.67
0.71
0.34
0.45
0.56
0.13
0.61
0.77
0.57
0.12
0.16
0.11
0.67
0.46
0.51
0.27
0.12
0.63
0.62
0.52
0.20
0.52
0.63
0.40
0.38
0.35
0.49
0.67
0.25
0.42
0.13
0.53
0.75
0.44
0.24
0.42
0.65
0.20
0.42
0.66
0.60
0.59
0.81
0.55
0.38
0.49
0.42
0.63
0.66
0.66
0.58
0.34
0.26
0.49
0.48
0.27
0.47
0.74
0.17
0.24
0.64
0.49
0.63
0.64
0.24
0.13
0.69
0.60
0.49
0.56
0.45
0.46
0.72
0.43
0.61
0.38
0.26
0.79
0.62
0.19
0.27
0.27
0.39
0.57
0.32
0.70
0.74
0.34
0.52
0.58
0.13
0.60
0.77
0.61
0.11
0.12
0.66
0.48
0.48
0.30
0.21
0.11
0.64
0.62
0.53
0.19
0.56
0.17
0.59
0.56
0.22
0.49
0.45
0.67
0.19
0.13
0.13
0.26
0.17
0.59
0.74
0.34
0.29
0.59
0.68
0.16
0.20
0.37
0.60
0.63
0.55
0.80
0.61
0.39
0.56
0.49
0.62
0.71
0.65
0.53
0.36
0.35
0.42
0.42
0.13
0.34
0.76
0.15
0.70
0.35
0.58
0.48
0.12
0.71
0.61
0.25
0.63
0.42
0.52
0.14
0.70
0.15
0.26
0.61
0.19
0.36
0.79
0.62
0.16
0.18
0.33
0.14
0.18
0.20
0.39
0.34
0.72
0.75
0.34
0.59
0.17
0.57
0.77
0.64
0.11
0.67
0.41
0.56
0.51
0.26
0.33
0.65
0.64
0.51
0.17
0.57
0.13
0.56
0.61
0.18
0.35
0.46
0.66
0.13
0.31
0.13
0.27
0.25
0.17
0.16
0.39
0.66
0.22
0.40
0.54
0.65
0.20
0.34
0.59
0.65
0.60
0.80
0.63
0.45
0.51
0.69
0.67
0.58
0.49
0.44
0.31
0.46
0.15
0.11
0.40
0.78
0.12
0.72
0.13
0.56
0.27
0.12
0.13
0.73
0.53
0.11
0.61
0.26
0.53
0.21
0.69
0.13
0.22
0.64
0.27
0.75
0.58
0.14
0.36
0.17
0.19
0.10
0.10
0.32
0.44
0.71
0.71
0.29
0.59
0.60
0.20
0.62
0.73
0.63
0.65
0.46
0.54
0.19
0.18
0.31
0.11
0.68
0.63
0.46
0.15
0.64
0.22
0.57
0.58
0.29
0.26
0.53
0.64
0.13
0.40
0.30
0.44
0.30
0.24
0.39
0.66
0.23
0.39
0.55
0.60
0.29
0.29
0.64
0.67
0.14
0.55
0.80
0.61
0.43
0.41
0.12
0.67
0.60
0.33
0.44
0.31
0.51
0.17
0.79
0.19
0.48
0.69
0.54
0.11
0.31
0.74
0.54
0.63
0.43
0.13
0.70
0.12
0.31
0.60
0.20
0.73
0.49
0.16
0.22
0.38
0.19
0.28
0.43
0.41
0.12
0.69
0.63
0.23
0.61
0.60
0.20
0.64
0.64
0.61
0.15
0.61
0.55
0.57
0.20
0.17
0.37
0.15
0.66
0.66
0.42
0.14
0.64
0.37
0.14
0.51
0.54
0.17
0.49
0.57
0.21
0.46
0.11
0.13
0.56
0.30
0.33
0.51
0.70
0.10
0.28
0.63
0.61
0.12
0.22
0.36
0.27
0.67
0.66
0.44
0.80
0.60
0.31
0.36
0.63
0.10
0.59
0.25
0.22
0.25
0.58
0.10
0.26
0.78
0.13
0.35
0.72
0.43
0.12
0.23
0.77
0.36
0.61
0.23
0.13
0.71
0.29
0.29
0.58
0.16
0.70
0.31
0.25
0.28
0.20
0.36
0.39
0.24
0.13
0.65
0.60
0.22
0.63
0.58
0.17
0.64
0.61
0.59
0.12
0.66
0.48
0.63
0.13
0.11
0.41
0.11
0.63
0.69
0.41
0.64
0.31
0.19
0.43
0.53
0.42
0.53
0.24
0.34
0.10
0.10
0.56
0.39
0.26
0.47
0.70
0.25
0.63
0.64
0.20
0.33
0.36
0.29
0.64
0.63
0.30
0.80
0.65
0.24
0.42
0.61
0.16
0.57
0.22
0.38
0.43
0.58
0.11
0.79
0.21
0.72
0.24
0.15
0.13
0.78
0.21
0.56
0.16
0.11
0.66
0.14
0.22
0.10
0.63
0.13
0.18
0.71
0.16
0.14
0.10
0.29
0.29
0.35
0.24
0.24
0.10
0.63
0.56
0.17
0.67
0.58
0.17
0.58
0.62
0.57
0.60
0.48
0.65
0.10
0.24
0.66
0.71
0.35
0.38
0.65
0.32
0.25
0.33
0.52
0.12
0.44
0.57
0.11
0.22
0.10
0.26
0.11
0.19
0.59
0.27
0.18
0.29
0.71
0.17
0.64
0.65
0.19
0.26
0.53
0.31
0.59
0.65
0.22
0.82
0.65
0.23
0.41
0.58
0.19
0.61
0.11
0.33
0.53
0.59
0.18
0.80
0.29
0.69
0.15
0.13
0.35
0.76
0.18
0.53
0.17
0.22
0.58
0.25
0.22
0.61
0.12
0.11
0.71
0.12
0.19
0.10
0.11
0.11
0.45
0.43
0.28
0.24
0.33
0.62
0.46
0.12
0.68
0.53
0.16
0.55
0.61
0.45
0.69
0.12
0.58
0.17
0.55
0.67
0.73
0.30
0.11
0.64
0.48
0.19
0.27
0.50
0.27
0.42
0.53
0.17
0.32
0.18
0.32
0.31
0.31
0.65
0.17
0.25
0.20
0.70
0.12
0.67
0.23
0.61
0.30
0.37
0.50
0.44
0.69
0.81
0.64
0.18
0.26
0.61
0.14
0.63
0.39
0.52
0.11
0.68
0.31
0.81
0.25
0.68
0.19
0.49
0.76
0.48
0.12
0.33
0.51
0.36
0.30
0.51
0.21
0.21
0.71
0.12
0.19
0.11
0.12
0.14
0.57
0.43
0.25
0.57
0.17
0.35
0.66
0.30
0.11
0.64
0.47
0.56
0.62
0.57
0.44
0.70
0.13
0.25
0.57
0.67
0.75
0.30
0.21
0.19
0.63
0.45
0.19
0.16
0.44
0.30
0.18
0.43
0.28
0.40
0.48
0.25
0.65
0.25
0.18
0.14
0.70
0.16
0.68
0.27
0.54
0.27
0.39
0.36
0.44
0.70
0.80
0.62
0.28
0.24
0.63
0.12
0.64
0.54
0.51
0.22
0.70
0.27
0.17
0.80
0.13
0.31
0.68
0.39
0.24
0.24
0.25
0.12
0.49
0.75
0.12
0.38
0.43
0.44
0.28
0.32
0.54
0.28
0.32
0.67
0.12
0.22
0.11
0.16
0.41
0.43
0.32
0.26
0.52
0.13
0.23
0.69
0.17
0.14
0.63
0.52
0.24
0.58
0.59
0.52
0.71
0.28
0.58
0.69
0.76
0.26
0.13
0.30
0.65
0.44
0.33
0.16
0.34
0.16
0.13
0.40
0.32
0.38
0.48
0.25
0.62
0.51
0.34
0.23
0.70
0.68
0.12
0.44
0.29
0.54
0.32
0.53
0.69
0.81
0.58
0.14
0.23
0.66
0.20
0.66
0.63
0.57
0.39
0.74
0.13
0.36
0.80
0.30
0.32
0.69
0.52
0.15
0.45
0.38
0.22
0.12
0.46
0.77
0.21
0.55
0.40
0.37
0.24
0.34
0.60
0.10
0.43
0.12
0.73
0.17
0.23
0.11
0.16
0.21
0.32
0.11
0.42
0.37
0.26
0.23
0.22
0.70
0.15
0.13
0.64
0.51
0.59
0.55
0.67
0.61
0.10
0.20
0.61
0.67
0.76
0.24
0.29
0.66
0.31
0.32
0.19
0.42
0.11
0.24
0.20
0.15
0.43
0.20
0.30
0.51
0.61
0.56
0.51
0.26
0.69
0.71
0.18
0.32
0.22
0.61
0.32
0.55
0.10
0.69
0.12
0.82
0.59
0.18
0.44
0.24
0.71
0.37
0.72
0.69
0.62
0.54
0.74
0.32
0.81
0.34
0.25
0.58
0.51
0.16
0.45
0.18
0.14
0.13
0.54
0.77
0.16
0.56
0.16
0.42
0.20
0.28
0.58
0.42
0.75
0.14
0.24
0.13
0.26
0.11
0.24
0.41
0.23
0.32
0.31
0.23
0.13
0.23
0.70
0.61
0.42
0.12
0.63
0.54
0.64
0.10
0.62
0.27
0.63
0.55
0.77
0.19
0.31
0.65
0.34
0.28
0.14
0.41
0.15
0.21
0.15
0.45
0.22
0.21
0.44
0.14
0.63
0.51
0.51
0.19
0.66
0.14
0.74
0.35
0.19
0.65
0.37
0.27
0.57
0.16
0.71
0.82
0.62
0.36
0.40
0.17
0.70
0.49
0.72
0.69
0.64
0.11
0.58
0.11
0.69
0.24
0.25
0.81
0.18
0.37
0.19
0.49
0.62
0.22
0.60
0.23
0.20
0.11
0.19
0.56
0.75
0.24
0.13
0.65
0.48
0.16
0.23
0.62
0.49
0.77
0.12
0.18
0.14
0.25
0.27
0.46
0.30
0.34
0.34
0.28
0.19
0.69
0.15
0.13
0.59
0.41
0.60
0.57
0.68
0.12
0.65
0.40
0.65
0.59
0.79
0.20
0.30
0.66
0.39
0.26
0.19
0.51
0.12
0.27
0.11
0.42
0.11
0.17
0.35
0.23
0.61
0.24
0.38
0.16
0.65
0.21
0.75
0.51
0.17
0.69
0.10
0.25
0.64
0.17
0.73
0.82
0.65
0.50
0.16
0.15
0.71
0.45
0.69
0.15
0.74
0.68
0.65
0.16
0.61
0.48
0.36
0.11
0.81
0.39
0.45
0.40
0.14
0.65
0.12
0.54
0.12
0.42
0.18
0.52
0.74
0.38
0.15
0.71
0.17
0.27
0.15
0.32
0.65
0.12
0.57
0.79
0.14
0.16
0.13
0.32
0.27
0.58
0.21
0.24
0.42
0.27
0.11
0.20
0.60
0.13
0.63
0.41
0.60
0.60
0.70
0.24
0.18
0.61
0.17
0.63
0.68
0.80
0.24
0.25
0.67
0.16
0.23
0.19
0.45
0.40
0.14
0.12
0.40
0.11
0.43
0.27
0.56
0.47
0.44
0.22
0.60
0.36
0.77
0.47
0.12
0.13
0.15
0.73
0.23
0.68
0.23
0.73
0.80
0.70
0.61
0.11
0.17
0.71
0.29
0.71
0.23
0.75
0.10
0.69
0.69
0.51
0.50
0.26
0.20
0.81
0.40
0.60
0.25
0.36
0.63
0.35
0.38
0.16
0.59
0.72
0.11
0.22
0.75
0.16
0.32
0.13
0.13
0.47
0.66
0.10
0.42
0.80
0.18
0.15
0.10
0.50
0.25
0.61
0.45
0.17
0.20
0.11
0.34
0.51
0.13
0.62
0.44
0.12
0.59
0.60
0.71
0.39
0.12
0.12
0.63
0.58
0.63
0.79
0.19
0.25
0.70
0.16
0.14
0.26
0.38
0.18
0.44
0.24
0.10
0.43
0.21
0.56
0.61
0.53
0.27
0.61
0.49
0.75
0.62
0.16
0.15
0.12
0.73
0.11
0.61
0.28
0.70
0.80
0.72
0.69
0.13
0.13
0.30
0.70
0.20
0.71
0.42
0.74
0.10
0.72
0.63
0.57
0.49
0.23
0.18
0.81
0.42
0.44
0.16
0.44
0.30
0.40
0.13
0.57
0.70
0.23
0.75
0.20
0.23
0.47
0.64
0.30
0.81
0.16
0.10
0.59
0.23
0.63
0.18
0.38
0.13
0.13
0.11
0.15
0.49
0.15
0.39
0.13
0.62
0.41
0.14
0.56
0.63
0.70
0.30
0.14
0.18
0.58
0.59
0.58
0.78
0.17
0.37
0.70
0.10
0.17
0.16
0.24
0.11
0.17
0.39
0.20
0.11
0.34
0.19
0.44
0.55
0.50
0.28
0.63
0.48
0.74
0.73
0.23
0.26
0.14
0.71
0.15
0.67
0.14
0.17
0.65
0.80
0.69
0.73
0.14
0.15
0.47
0.66
0.41
0.73
0.38
0.77
0.10
0.72
0.58
0.55
0.31
0.53
0.13
0.17
0.83
0.42
0.34
0.18
0.38
0.22
0.45
0.17
0.59
0.69
0.19
0.74
0.18
0.21
0.36
0.64
0.81
0.16
0.63
0.26
0.67
0.13
0.35
0.11
0.10
0.10
0.55
0.15
0.28
0.15
0.59
0.40
0.14
0.24
0.55
0.62
0.71
0.30
0.11
0.20
0.30
0.50
0.52
0.57
0.78
0.17
0.48
0.72
0.15
0.17
0.32
0.23
0.24
0.19
0.14
0.20
0.33
0.12
0.25
0.37
0.38
0.15
0.38
0.35
0.70
0.38
0.75
0.75
0.12
0.25
0.75
0.12
0.75
0.11
0.28
0.68
0.79
0.72
0.15
0.73
0.13
0.51
0.64
0.48
0.74
0.38
0.78
0.10
0.70
0.62
0.24
0.51
0.24
0.60
0.83
0.36
0.35
0.23
0.52
0.17
0.13
0.47
0.31
0.54
0.64
0.31
0.10
0.71
0.13
0.24
0.42
0.59
0.80
0.24
0.34
0.18
0.64
0.68
0.37
0.10
0.12
0.16
0.52
0.19
0.26
0.15
0.56
0.42
0.50
0.61
0.59
0.73
0.35
0.14
0.33
0.57
0.29
0.60
0.79
0.19
0.51
0.72
0.16
0.16
0.34
0.30
0.24
0.23
0.43
0.19
0.20
0.29
0.49
0.11
0.34
0.25
0.71
0.36
0.78
0.77
0.30
0.25
0.75
0.75
0.12
0.27
0.68
0.75
0.75
0.16
0.73
0.12
0.21
0.54
0.54
0.39
0.75
0.11
0.60
0.15
0.77
0.68
0.56
0.26
0.56
0.27
0.11
0.63
0.83
0.15
0.41
0.44
0.16
0.15
0.42
0.35
0.48
0.58
0.29
0.11
0.66
0.20
0.46
0.58
0.12
0.79
0.35
0.52
0.35
0.67
0.64
0.35
0.13
0.12
0.10
0.17
0.53
0.17
0.26
0.16
0.52
0.32
0.63
0.62
0.13
0.56
0.72
0.38
0.18
0.32
0.56
0.26
0.63
0.79
0.26
0.45
0.70
0.20
0.38
0.32
0.29
0.30
0.47
0.27
0.12
0.50
0.36
0.73
0.31
0.77
0.77
0.47
0.72
0.73
0.12
0.35
0.66
0.68
0.74
0.15
0.76
0.18
0.53
0.40
0.22
0.70
0.20
0.63
0.21
0.76
0.69
0.42
0.39
0.61
0.26
0.10
0.64
0.83
0.36
0.11
0.35
0.12
0.47
0.35
0.50
0.52
0.22
0.71
0.28
0.13
0.56
0.65
0.14
0.11
0.79
0.37
0.40
0.37
0.69
0.54
0.44
0.12
0.12
0.15
0.11
0.56
0.15
0.21
0.46
0.17
0.62
0.56
0.15
0.55
0.31
0.74
0.38
0.19
0.19
0.58
0.25
0.53
0.78
0.36
0.51
0.33
0.68
0.26
0.14
0.40
0.34
0.31
0.37
0.57
0.36
0.27
0.54
0.36
0.74
0.18
0.39
0.76
0.12
0.76
0.40
0.68
0.73
0.47
0.68
0.37
0.58
0.75
0.33
0.77
0.18
0.55
0.26
0.24
0.64
0.28
0.68
0.16
0.78
0.68
0.31
0.50
0.65
0.16
0.62
0.83
0.31
0.12
0.38
0.11
0.32
0.41
0.16
0.59
0.48
0.17
0.75
0.15
0.21
0.59
0.69
0.17
0.13
0.80
0.46
0.33
0.43
0.67
0.53
0.39
0.15
0.17
0.11
0.12
0.57
0.14
0.18
0.37
0.13
0.15
0.66
0.61
0.15
0.53
0.16
0.76
0.40
0.15
0.10
0.66
0.21
0.40
0.78
0.33
0.53
0.34
0.66
0.17
0.10
0.43
0.40
0.34
0.13
0.61
0.10
0.29
0.42
0.45
0.11
0.34
0.72
0.31
0.77
0.75
0.62
0.22
0.62
0.70
0.56
0.57
0.38
0.36
0.79
0.57
0.78
0.17
0.56
0.16
0.65
0.33
0.71
0.12
0.79
0.63
0.31
0.54
0.67
0.17
0.60
0.31
0.83
0.11
0.24
0.36
0.15
0.32
0.50
0.45
0.71
0.50
0.17
0.76
0.22
0.13
0.60
0.67
0.21
0.26
0.81
0.50
0.39
0.46
0.62
0.10
0.53
0.39
0.15
0.28
0.22
0.52
0.17
0.19
0.35
0.22
0.66
0.64
0.18
0.51
0.10
0.77
0.50
0.18
0.66
0.22
0.41
0.78
0.33
0.54
0.62
0.21
0.36
0.48
0.19
0.20
0.58
0.16
0.31
0.28
0.43
0.70
0.26
0.75
0.72
0.69
0.20
0.53
0.69
0.13
0.58
0.35
0.47
0.17
0.77
0.54
0.77
0.31
0.22
0.58
0.68
0.71
0.78
0.70
0.37
0.56
0.67
0.13
0.61
0.17
0.83
0.13
0.29
0.29
0.13
0.28
0.49
0.75
0.47
0.14
0.30
0.76
0.31
0.28
0.58
0.69
0.22
0.12
0.77
0.49
0.53
0.12
0.18
0.60
0.20
0.52
0.45
0.34
0.37
0.23
0.11
0.21
0.40
0.10
0.65
0.60
0.51
0.12
0.77
0.45
0.22
0.13
0.63
0.34
0.77
0.33
0.56
0.58
0.26
0.31
0.52
0.15
0.16
0.52
0.36
0.34
0.26
0.71
0.20
0.24
0.74
0.73
0.67
0.13
0.11
0.57
0.17
0.70
0.14
0.59
0.26
0.58
0.11
0.76
0.14
0.54
0.78
0.30
0.40
0.54
0.10
0.66
0.74
0.19
0.76
0.72
0.16
0.46
0.67
0.16
0.60
0.79
0.29
0.17
0.24
0.18
0.10
0.54
0.77
0.38
0.11
0.55
0.76
0.14
0.35
0.57
0.72
0.22
0.76
0.51
0.55
0.14
0.40
0.25
0.48
0.40
0.30
0.28
0.18
0.13
0.16
0.53
0.69
0.47
0.48
0.11
0.75
0.42
0.27
0.28
0.59
0.19
0.76
0.39
0.59
0.54
0.13
0.29
0.55
0.17
0.55
0.38
0.41
0.16
0.69
0.36
0.73
0.74
0.67
0.61
0.36
0.69
0.57
0.28
0.12
0.65
0.12
0.77
0.36
0.61
0.22
0.77
0.37
0.34
0.51
0.10
0.61
0.14
0.76
0.25
0.75
0.58
0.49
0.67
0.24
0.55
0.75
0.25
0.18
0.28
0.29
0.66
0.79
0.28
0.12
0.60
0.75
0.12
0.40
0.58
0.74
0.25
0.15
0.77
0.45
0.32
0.17
0.22
0.21
0.48
0.30
0.30
0.15
0.11
0.52
0.10
0.67
0.38
0.46
0.75
0.37
0.32
0.42
0.49
0.75
0.44
0.58
0.38
0.40
0.56
0.24
0.16
0.58
0.27
0.50
0.19
0.63
0.43
0.70
0.73
0.66
0.66
0.40
0.60
0.12
0.52
0.16
0.10
0.64
0.79
0.49
0.64
0.27
0.74
0.44
0.15
0.32
0.57
0.76
0.21
0.74
0.49
0.54
0.68
0.13
0.48
0.73
0.42
0.29
0.31
0.14
0.68
0.80
0.39
0.60
0.75
0.11
0.12
0.24
0.55
0.74
0.29
0.19
0.76
0.42
0.33
0.12
0.24
0.29
0.47
0.27
0.24
0.10
0.29
0.49
0.64
0.36
0.16
0.46
0.74
0.33
0.27
0.35
0.27
0.75
0.48
0.53
0.38
0.38
0.55
0.28
0.65
0.54
0.15
0.59
0.34
0.64
0.69
0.68
0.68
0.30
0.58
0.13
0.61
0.21
0.55
0.80
0.36
0.68
0.25
0.73
0.46
0.19
0.15
0.23
0.58
0.15
0.74
0.23
0.73
0.30
0.41
0.69
0.13
0.39
0.72
0.20
0.16
0.59
0.28
0.46
0.10
0.25
0.23
0.68
0.80
0.51
0.42
0.75
0.24
0.46
0.76
0.32
0.29
0.74
0.38
0.13
0.40
0.14
0.31
0.47
0.47
0.18
0.32
0.26
0.39
0.67
0.33
0.14
0.56
0.74
0.35
0.29
0.30
0.22
0.75
0.52
0.47
0.41
0.13
0.46
0.51
0.15
0.10
0.67
0.26
0.46
0.15
0.69
0.31
0.22
0.72
0.65
0.70
0.19
0.62
0.15
0.71
0.60
0.79
0.41
0.55
0.20
0.70
0.40
0.16
0.17
0.60
0.11
0.73
0.26
0.72
0.25
0.68
0.19
0.74
0.10
0.64
0.19
0.47
0.31
0.31
0.17
0.72
0.81
0.62
0.38
0.76
0.14
0.48
0.77
0.27
0.35
0.71
0.35
0.12
0.40
0.11
0.18
0.56
0.38
0.18
0.14
0.19
0.41
0.68
0.37
0.55
0.73
0.38
0.33
0.27
0.13
0.74
0.51
0.41
0.49
0.51
0.49
0.19
0.32
0.63
0.41
0.47
0.25
0.69
0.24
0.74
0.67
0.71
0.32
0.52
0.25
0.73
0.65
0.76
0.51
0.46
0.13
0.62
0.45
0.13
0.22
0.55
0.70
0.33
0.73
0.22
0.71
0.73
0.67
0.12
0.28
0.56
0.35
0.74
0.82
0.62
0.16
0.57
0.74
0.10
0.46
0.77
0.35
0.27
0.68
0.29
0.17
0.40
0.49
0.28
0.16
0.15
0.11
0.16
0.48
0.68
0.25
0.11
0.48
0.75
0.34
0.35
0.11
0.19
0.74
0.51
0.32
0.50
0.10
0.51
0.51
0.19
0.21
0.63
0.29
0.12
0.51
0.47
0.21
0.67
0.22
0.72
0.66
0.74
0.37
0.42
0.31
0.71
0.62
0.72
0.45
0.60
0.14
0.62
0.49
0.18
0.29
0.73
0.20
0.74
0.70
0.73
0.63
0.12
0.13
0.61
0.40
0.14
0.11
0.74
0.82
0.67
0.54
0.72
0.13
0.48
0.76
0.40
0.19
0.62
0.18
0.39
0.24
0.25
0.10
0.11
0.15
0.41
0.63
0.21
0.31
0.75
0.30
0.34
0.11
0.72
0.44
0.35
0.47
0.11
0.58
0.50
0.17
0.12
0.18
0.58
0.17
0.53
0.23
0.18
0.61
0.11
0.67
0.59
0.74
0.21
0.43
0.31
0.65
0.62
0.66
0.30
0.60
0.12
0.57
0.49
0.17
0.14
0.74
0.13
0.78
0.71
0.73
0.17
0.19
0.60
0.15
0.13
0.60
0.11
0.53
0.35
0.10
0.72
0.81
0.69
0.50
0.76
0.43
0.76
0.42
0.19
0.59
0.14
0.23
0.31
0.32
0.19
0.31
0.43
0.59
0.12
0.15
0.74
0.30
0.29
0.72
0.32
0.28
0.46
0.10
0.59
0.45
0.19
0.24
0.16
0.60
0.48
0.31
0.64
0.68
0.54
0.73
0.17
0.47
0.35
0.55
0.47
0.65
0.35
0.52
0.12
0.28
0.52
0.22
0.76
0.12
0.77
0.73
0.73
0.23
0.26
0.61
0.14
0.68
0.14
0.58
0.11
0.43
0.70
0.79
0.68
0.50
0.76
0.35
0.75
0.45
0.56
0.15
0.12
0.23
0.31
0.18
0.31
0.43
0.61
0.21
0.71
0.20
0.26
0.71
0.35
0.21
0.40
0.10
0.47
0.13
0.13
0.50
0.15
0.58
0.34
0.44
0.61
0.72
0.34
0.72
0.14
0.52
0.36
0.55
0.34
0.59
0.24
0.42
0.38
0.21
0.56
0.13
0.77
0.16
0.76
0.73
0.71
0.27
0.16
0.46
0.11
0.66
0.11
0.53
0.29
0.67
0.76
0.64
0.42
0.74
0.11
0.34
0.75
0.42
0.61
0.12
0.27
0.37
0.35
0.56
0.31
0.69
0.22
0.15
0.71
0.48
0.23
0.29
0.48
0.53
0.51
0.17
0.31
0.23
0.60
0.72
0.21
0.71
0.15
0.54
0.36
0.52
0.39
0.55
0.54
0.42
0.19
0.61
0.75
0.79
0.72
0.12
0.68
0.11
0.15
0.36
0.69
0.16
0.54
0.40
0.56
0.76
0.66
0.37
0.70
0.22
0.29
0.76
0.43
0.23
0.49
0.25
0.41
0.39
0.32
0.50
0.33
0.67
0.17
0.11
0.72
0.45
0.27
0.45
0.14
0.53
0.13
0.43
0.21
0.15
0.57
0.72
0.14
0.10
0.71
0.16
0.56
0.33
0.36
0.40
0.57
0.18
0.41
0.43
0.61
0.75
0.79
0.73
0.11
0.64
0.18
0.15
0.27
0.46
0.71
0.55
0.58
0.13
0.39
0.76
0.66
0.36
0.70
0.46
0.25
0.76
0.40
0.36
0.23
0.35
0.44
0.30
0.35
0.39
0.36
0.63
0.18
0.68
0.38
0.22
0.52
0.10
0.55
0.19
0.43
0.14
0.56
0.74
0.17
0.71
0.55
0.27
0.11
0.11
0.42
0.55
0.11
0.42
0.46
0.65
0.75
0.77
0.73
0.61
0.18
0.17
0.46
0.43
0.69
0.53
0.62
0.26
0.76
0.65
0.26
0.69
0.49
0.10
0.75
0.32
0.35
0.56
0.24
0.15
0.36
0.51
0.34
0.42
0.64
0.44
0.52
0.61
0.10
0.39
0.28
0.38
0.13
0.51
0.76
0.28
0.72
0.61
0.29
0.35
0.56
0.20
0.13
0.53
0.56
0.70
0.12
0.75
0.74
0.71
0.61
0.48
0.29
0.69
0.49
0.59
0.17
0.69
0.62
0.20
0.69
0.42
0.73
0.38
0.31
0.57
0.10
0.17
0.29
0.49
0.35
0.41
0.55
0.48
0.34
0.44
0.63
0.15
0.42
0.34
0.48
0.17
0.21
0.54
0.75
0.41
0.13
0.70
0.64
0.29
0.31
0.56
0.25
0.16
0.43
0.59
0.71
0.14
0.17
0.74
0.73
0.11
0.71
0.11
0.43
0.12
0.47
0.20
0.70
0.45
0.58
0.15
0.50
0.57
0.12
0.12
0.16
0.71
0.55
0.72
0.22
0.27
0.52
0.12
0.15
0.14
0.52
0.27
0.35
0.50
0.48
0.21
0.47
0.13
0.64
0.21
0.21
0.48
0.32
0.40
0.20
0.12
0.44
0.75
0.34
0.66
0.67
0.31
0.18
0.58
0.29
0.26
0.44
0.51
0.71
0.25
0.18
0.72
0.68
0.12
0.71
0.26
0.12
0.43
0.15
0.71
0.47
0.61
0.50
0.40
0.60
0.19
0.71
0.61
0.12
0.72
0.10
0.54
0.11
0.10
0.48
0.36
0.23
0.32
0.45
0.44
0.36
0.47
0.65
0.27
0.50
0.15
0.38
0.17
0.53
0.74
0.23
0.57
0.67
0.30
0.60
0.32
0.27
0.59
0.55
0.67
0.36
0.20
0.72
0.62
0.72
0.19
0.12
0.17
0.28
0.27
0.70
0.50
0.59
0.46
0.38
0.65
0.25
0.67
0.60
0.11
0.72
0.11
0.54
0.12
0.14
0.38
0.17
0.34
0.32
0.49
0.37
0.34
0.58
0.25
0.42
0.25
0.13
0.48
0.72
0.52
0.68
0.24
0.12
0.49
0.33
0.19
0.50
0.53
0.65
0.40
0.27
0.72
0.61
0.16
0.72
0.25
0.27
0.36
0.24
0.34
0.11
0.70
0.49
0.25
0.53
0.44
0.35
0.66
0.58
0.10
0.21
0.54
0.65
0.18
0.72
0.15
0.49
0.11
0.14
0.15
0.34
0.19
0.35
0.27
0.52
0.39
0.53
0.37
0.35
0.49
0.27
0.26
0.72
0.46
0.71
0.17
0.11
0.42
0.32
0.49
0.39
0.65
0.36
0.23
0.72
0.55
0.70
0.32
0.37
0.12
0.46
0.37
0.34
0.11
0.67
0.12
0.35
0.20
0.47
0.43
0.26
0.65
0.54
0.18
0.64
0.71
0.31
0.72
0.14
0.53
0.21
0.10
0.12
0.13
0.35
0.47
0.39
0.13
0.37
0.48
0.57
0.52
0.55
0.31
0.49
0.23
0.13
0.69
0.19
0.69
0.16
0.47
0.31
0.14
0.38
0.62
0.46
0.23
0.73
0.52
0.72
0.42
0.43
0.34
0.12
0.21
0.32
0.37
0.67
0.56
0.27
0.60
0.16
0.65
0.50
0.15
0.65
0.73
0.34
0.71
0.13
0.19
0.55
0.14
0.18
0.23
0.19
0.30
0.47
0.27
0.34
0.61
0.46
0.60
0.23
0.47
0.12
0.62
0.15
0.69
0.12
0.36
0.21
0.12
0.63
0.30
0.15
0.73
0.12
0.55
0.75
0.31
0.28
0.28
0.16
0.40
0.17
0.52
0.71
0.64
0.21
0.28
0.68
0.12
0.67
0.61
0.72
0.72
0.12
0.28
0.72
0.17
0.18
0.61
0.12
0.13
0.29
0.35
0.13
0.28
0.41
0.20
0.17
0.43
0.61
0.31
0.57
0.24
0.48
0.47
0.70
0.11
0.33
0.22
0.59
0.24
0.74
0.11
0.47
0.73
0.12
0.32
0.33
0.17
0.15
0.49
0.47
0.55
0.74
0.70
0.10
0.11
0.38
0.43
0.67
0.16
0.16
0.69
0.61
0.74
0.73
0.37
0.10
0.75
0.26
0.28
0.19
0.63
0.17
0.48
0.53
0.21
0.35
0.14
0.11
0.45
0.31
0.61
0.19
0.58
0.21
0.51
0.39
0.71
0.27
0.24
0.62
0.38
0.22
0.73
0.12
0.33
0.71
0.53
0.11
0.42
0.17
0.43
0.59
0.52
0.75
0.69
0.12
0.13
0.35
0.39
0.31
0.66
0.28
0.15
0.65
0.54
0.73
0.73
0.45
0.20
0.76
0.17
0.15
0.36
0.23
0.63
0.25
0.48
0.55
0.28
0.40
0.12
0.26
0.32
0.19
0.60
0.26
0.50
0.42
0.64
0.15
0.11
0.27
0.16
0.62
0.42
0.41
0.22
0.73
0.22
0.72
0.12
0.18
0.22
0.56
0.11
0.56
0.10
0.39
0.15
0.58
0.65
0.51
0.75
0.69
0.11
0.11
0.14
0.38
0.25
0.63
0.25
0.55
0.53
0.74
0.70
0.44
0.23
0.74
0.10
0.34
0.31
0.12
0.53
0.36
0.47
0.55
0.24
0.40
0.22
0.10
0.60
0.13
0.41
0.14
0.59
0.23
0.14
0.21
0.12
0.59
0.40
0.45
0.69
0.20
0.70
0.41
0.26
0.60
0.14
0.62
0.12
0.10
0.55
0.15
0.57
0.68
0.74
0.65
0.11
0.52
0.34
0.44
0.15
0.57
0.48
0.74
0.70
0.53
0.69
0.17
0.39
0.33
0.11
0.39
0.45
0.49
0.61
0.16
0.11
0.26
0.12
0.38
0.22
0.23
0.25
0.51
0.23
0.31
0.18
0.66
0.17
0.20
0.14
0.16
0.60
0.34
0.46
0.25
0.12
0.18
0.69
0.14
0.13
0.70
0.36
0.20
0.59
0.10
0.59
0.10
0.11
0.52
0.15
0.45
0.65
0.49
0.67
0.60
0.11
0.11
0.45
0.42
0.44
0.28
0.14
0.55
0.48
0.16
0.75
0.69
0.53
0.58
0.40
0.34
0.11
0.44
0.45
0.12
0.45
0.57
0.10
0.34
0.13
0.34
0.17
0.41
0.16
0.27
0.28
0.67
0.28
0.44
0.26
0.12
0.20
0.64
0.37
0.39
0.28
0.16
0.21
0.72
0.16
0.67
0.36
0.38
0.56
0.39
0.11
0.47
0.34
0.64
0.64
0.54
0.11
0.48
0.12
0.45
0.36
0.52
0.28
0.26
0.56
0.41
0.76
0.69
0.54
0.18
0.52
0.37
0.28
0.38
0.49
0.42
0.57
0.20
0.38
0.12
0.29
0.12
0.37
0.26
0.18
0.72
0.38
0.43
0.47
0.23
0.16
0.62
0.43
0.32
0.18
0.73
0.10
0.60
0.45
0.47
0.48
0.10
0.25
0.14
0.14
0.54
0.50
0.67
0.54
0.65
0.42
0.14
0.39
0.37
0.48
0.15
0.23
0.61
0.28
0.13
0.76
0.65
0.11
0.44
0.23
0.49
0.19
0.37
0.29
0.45
0.17
0.39
0.57
0.27
0.31
0.28
0.17
0.31
0.17
0.10
0.66
0.42
0.54
0.13
0.40
0.20
0.17
0.11
0.61
0.38
0.22
0.49
0.17
0.73
0.14
0.59
0.43
0.29
0.30
0.12
0.11
0.23
0.16
0.10
0.52
0.50
0.67
0.13
0.46
0.65
0.27
0.17
0.12
0.43
0.44
0.48
0.26
0.14
0.60
0.44
0.16
0.76
0.41
0.15
0.39
0.24
0.41
0.29
0.31
0.23
0.36
0.34
0.36
0.18
0.20
0.17
0.22
0.10
0.11
0.52
0.38
0.13
0.56
0.39
0.42
0.15
0.13
0.10
0.48
0.22
0.11
0.56
0.13
0.75
0.14
0.53
0.47
0.28
0.36
0.10
0.17
0.17
0.27
0.24
0.51
0.46
0.67
0.12
0.38
0.66
0.26
0.14
0.44
0.57
0.45
0.14
0.28
0.14
0.51
0.55
0.15
0.73
0.47
0.17
0.53
0.21
0.42
0.42
0.24
0.31
0.26
0.20
0.12
0.13
0.16
0.10
0.29
0.26
0.10
0.61
0.29
0.46
0.21
0.22
0.17
0.59
0.77
0.13
0.47
0.55
0.53
0.44
0.19
0.16
0.32
0.46
0.48
0.67
0.11
0.33
0.66
0.24
0.36
0.62
0.41
0.10
0.28
0.13
0.33
0.56
0.69
0.11
0.39
0.11
0.57
0.19
0.46
0.26
0.19
0.34
0.19
0.23
0.16
0.11
0.18
0.19
0.28
0.65
0.19
0.25
0.40
0.11
0.26
0.27
0.61
0.11
0.11
0.77
0.13
0.11
0.44
0.50
0.43
0.16
0.14
0.35
0.27
0.14
0.54
0.18
0.51
0.70
0.14
0.23
0.60
0.32
0.17
0.25
0.50
0.22
0.25
0.12
0.22
0.55
0.64
0.15
0.49
0.17
0.34
0.14
0.41
0.15
0.18
0.26
0.21
0.30
0.30
0.57
0.35
0.25
0.29
0.13
0.24
0.18
0.58
0.11
0.75
0.17
0.36
0.53
0.11
0.26
0.22
0.11
0.39
0.27
0.40
0.52
0.18
0.55
0.70
0.29
0.29
0.57
0.33
0.18
0.13
0.30
0.33
0.27
0.21
0.11
0.10
0.18
0.47
0.52
0.26
0.13
0.12
0.41
0.15
0.24
0.15
0.14
0.26
0.29
0.56
0.42
0.40
0.32
0.16
0.21
0.15
0.54
0.11
0.71
0.27
0.27
0.56
0.11
0.25
0.31
0.17
0.12
0.38
0.24
0.43
0.47
0.15
0.45
0.67
0.42
0.16
0.56
0.28
0.16
0.13
0.31
0.20
0.23
0.11
0.12
0.24
0.36
0.15
0.11
0.13
0.12
0.30
0.61
0.47
0.34
0.28
0.13
0.11
0.13
0.49
0.69
0.14
0.21
0.21
0.15
0.53
0.31
0.22
0.20
0.14
0.25
0.27
0.51
0.19
0.11
0.39
0.63
0.38
0.62
0.27
0.16
0.16
0.23
0.23
0.14
0.10
0.17
0.38
0.14
0.13
0.13
0.12
0.11
0.16
0.56
0.44
0.16
0.11
0.47
0.67
0.12
0.16
0.10
0.23
0.13
0.52
0.32
0.18
0.25
0.12
0.15
0.30
0.21
0.30
0.54
0.24
0.11
0.49
0.64
0.29
0.60
0.21
0.16
0.23
0.21
0.11
0.19
0.31
0.41
0.17
0.17
0.31
0.25
0.14
0.23
0.12
0.54
0.37
0.16
0.52
0.20
0.64
0.11
0.11
0.25
0.14
0.53
0.10
0.18
0.12
0.21
0.29
0.17
0.30
0.52
0.24
0.40
0.65
0.16
0.54
0.18
0.17
0.26
0.15
0.14
0.30
0.42
0.22
0.24
0.20
0.16
0.35
0.16
0.31
0.51
0.40
0.16
0.41
0.15
0.47
0.17
0.10
0.49
0.14
0.12
0.20
0.28
0.16
0.11
0.45
0.18
0.10
0.33
0.63
0.14
0.12
0.48
0.17
0.20
0.29
0.11
0.10
0.15
0.32
0.34
0.17
0.15
0.10
0.21
0.24
0.10
0.41
0.50
0.18
0.33
0.38
0.11
0.41
0.12
0.37
0.16
0.16
0.18
0.11
0.38
0.56
0.16
0.18
0.21
0.32
0.23
0.24
0.15
0.17
0.14
0.17
0.47
0.40
0.53
0.11
0.10
0.43
0.53
0.18
0.20
0.11
0.46
0.12
0.25
0.19
0.16
0.12
0.48
0.42
0.12
0.28
0.11
0.38
0.41
0.17
0.12
0.13
0.53
0.38
0.53
0.10
0.47
0.16
0.12
0.34
0.10
0.29
0.11
0.11
0.10
0.12
0.51
0.20
0.21
0.39
0.21
0.31
0.13
0.40
0.46
0.14
0.12
0.14
0.17
0.12
0.51
0.36
0.52
0.10
0.36
0.14
0.16
0.18
0.15
0.13
0.13
0.33
0.19
0.12
0.28
0.20
0.14
0.51
0.45
0.13
0.19
0.11
0.52
0.41
0.48
0.20
0.11
0.25
0.22
0.11
0.28
0.16
0.37
0.10
0.13
0.30
0.36
0.46
0.45
0.32
0.20
0.51
0.46
0.14
0.20
0.15
0.17
0.37
0.12
0.13
0.18
0.44
0.15
0.21
0.40
0.33
0.44
0.52
0.16
0.18
0.43
0.15
0.49
0.56
0.11
0.11
0.19
0.20
0.20
0.45
0.14
0.18
0.34
0.36
0.44
0.10
0.52
0.13
0.13
0.30
0.48
0.12
0.48
0.56
0.10
0.13
0.18
0.18
0.28
0.16
0.24
0.40
0.51
0.47
0.15
0.30
0.43
0.39
0.58
0.23
0.18
0.12
0.16
0.31
0.12
0.13
0.20
0.29
0.56
0.38
0.20
0.36
0.38
0.55
0.12
0.52
0.14
0.12
0.14
0.15
0.11
0.22
0.59
0.33
0.10
0.23
0.39
0.31
0.54
0.12
0.51
0.18
0.21
0.12
0.14
0.57
0.23
0.16
0.20
0.47
0.16
0.49
0.44
0.28
0.25
0.13
0.13
0.59
0.24
0.53
0.38
0.39
0.27
0.32
0.13
0.17
0.63
0.30
0.11
0.58
0.22
0.24
0.14
0.11
0.55
0.25
0.17
0.14
0.63
0.14
0.23
0.16
0.14
0.53
0.15
0.21
0.24
0.61
0.16
0.31
0.21
0.25
0.12
0.62
0.25
0.18
0.30
0.28
0.57
0.29
0.13
0.16
0.11
0.59
0.42
0.16
0.32
0.28
0.61
0.34
0.10
0.11
0.12
0.31
0.17
0.56
0.11
0.36
0.12
0.12
0.20
0.59
0.27
0.16
0.14
0.16
0.46
0.25
0.56
0.14
0.16
0.13
0.49
0.12
0.13
0.24
0.19
0.52
0.21
0.43
0.17
0.17
0.12
0.15
0.43
0.14
0.12
0.13
0.43
0.16
0.10
0.43
0.11
0.15
0.38
0.10
0.15
0.39
0.10
0.39
0.16
0.34
0.16
0.11
0.31
0.15
0.35
0.15
0.30
0.23
0.21
0.21
0.23
0.24
0.22
0.24
0.27
0.25
0.19
0.11
0.14
0.14
0.12
0.11
0.12
0.10
0.12
0.20
0.14
0.27
0.18
0.33
0.17
0.38
0.43
0.61
0.17
0.61
0.10
0.53
0.44
0.11
0.10
0.44
0.39
0.48
0.52
0.44
0.46
0.13
0.56
0.22
0.19
0.12
0.22
0.61
0.33
0.33
0.17
0.53
0.31
0.20
0.46
0.28
0.21
0.17
0.48
0.40
0.44
0.23
0.49
0.10
0.55
0.24
0.11
0.46
0.21
0.16
0.54
0.24
0.21
0.11
0.16
0.52
0.11
0.24
0.11
0.37
0.14
0.54
0.12
0.32
0.33
0.11
0.13
0.55
0.14
0.49
0.23
0.11
0.11
0.23
0.13
0.48
0.54
0.14
0.23
0.48
0.12
0.21
0.17
0.33
0.45
0.16
0.15
0.21
0.16
0.41
0.19
0.14
0.18
0.11
0.11
0.13
0.13
0.10
0.10
0.17
0.10
0.32
0.11
0.19
0.25
0.14
0.24
0.25
0.17
0.27
0.26
0.16
0.36
0.15
0.32
0.11
0.36
0.15
0.37
0.12
0.26
0.42
0.12
0.26
0.13
0.39
0.10
0.20
0.32
0.11
0.17
0.38
0.15
0.15
0.22
0.32
0.10
0.14
0.33
0.18
0.14
0.23
0.28
0.21
0.13
0.16
0.28
0.17
0.38
0.13
0.25
0.39
0.16
0.13
0.14
0.32
0.14
0.33
0.18
0.31
0.42
0.32
0.15
0.45
0.45
0.14
0.22
0.17
0.22
0.43
0.19
0.14
0.28
0.30
0.19
0.20
0.17
0.25
0.12
0.17
0.47
0.37
0.12
0.44
0.32
0.14
0.12
0.15
0.12
0.54
0.41
0.11
0.11
0.13
0.20
0.12
0.30
0.32
0.15
0.13
0.11
0.25
0.15
0.31
0.13
0.24
0.39
0.23
0.11
0.12
0.24
0.19
0.30
0.13
0.20
0.26
0.39
0.20
0.13
0.16
0.15
0.27
0.30
0.12
0.14
0.15
0.12
0.38
0.18
0.20
0.11
0.16
0.36
0.15
0.18
0.54
0.29
0.22
0.25
0.16
0.13
0.39
0.62
0.14
0.19
0.11
0.11
0.14
0.56
0.63
0.11
0.47
0.11
0.18
0.54
0.61
0.12
0.40
0.18
0.12
0.44
0.14
0.60
0.17
0.25
0.57
0.33
0.21
0.55
0.14
0.25
0.54
0.28
0.38
0.62
0.17
0.57
0.17
0.36
0.49
0.31
0.19
0.10
0.63
0.32
0.45
0.42
0.41
0.40
0.65
0.24
0.13
0.11
0.51
0.44
0.36
0.55
0.19
0.61
0.17
0.63
0.32
0.35
0.38
0.21
0.34
0.58
0.11
0.65
0.28
0.10
0.32
0.15
0.20
0.27
0.15
0.54
0.60
0.18
0.25
0.12
0.36
0.16
0.18
0.15
0.61
0.12
0.13
0.62
0.14
0.41
0.30
0.15
0.19
0.20
0.65
0.27
0.66
0.40
0.35
0.23
0.64
0.21
0.56
0.39
0.28
0.27
0.57
0.18
0.12
0.12
0.44
0.37
0.27
0.12
0.18
0.26
0.42
0.11
0.11
0.48
0.30
0.30
0.39
0.13
0.30
0.11
0.35
0.10
0.23
0.10
0.18
0.43
0.20
0.13
0.36
0.15
0.20
0.11
0.29
0.20
0.24
0.15
0.34
0.15
0.18
0.47
0.18
0.23
0.11
0.14
0.20
0.33
0.38
0.11
0.16
0.59
0.36
0.11
0.14
0.15
0.19
0.18
0.43
0.11
0.49
0.32
0.10
0.17
0.11
0.13
0.37
0.45
0.12
0.18
0.53
0.35
0.13
0.13
0.12
0.16
0.33
0.48
0.15
0.24
0.49
0.38
0.11
0.18
0.52
0.12
0.37
0.12
0.46
0.19
0.18
0.22
0.10
0.55
0.19
0.35
0.20
0.45
0.11
0.17
0.11
0.52
0.55
0.18
0.10
0.13
0.11
0.25
0.28
0.35
0.15
0.11
0.16
0.14
0.50
0.43
0.17
0.16
0.11
0.20
0.17
0.10
0.12
0.17
0.13
0.30
0.37
0.53
0.19
0.14
0.20
0.43
0.56
0.20
0.11
0.10
0.15
0.11
0.44
0.48
0.31
0.31
0.32
0.56
0.34
0.13
0.12
0.41
0.24
0.48
0.26
0.20
0.41
0.16
0.34
0.13
0.21
0.44
0.21
0.11
0.37
0.25
0.21
0.43
0.21
0.14
0.33
0.11
0.14
0.17
0.34
0.11
0.15
0.28
0.23
0.20
0.10
0.31
0.14
0.13
0.25
0.12
0.29
0.20
0.29
0.14
0.11
0.25
0.25
0.17
0.12
0.37
0.14
0.10
0.24
0.25
0.11
0.11
0.34
0.27
0.11
0.24
0.15
0.36
0.35
0.14
0.23
0.12
0.12
0.28
0.34
0.21
0.14
0.17
0.21
0.32
0.20
0.33
0.25
0.24
0.48
0.30
0.18
0.36
0.24
0.29
0.47
0.13
0.14
0.47
0.19
0.24
0.20
0.30
0.43
0.33
0.16
0.28
0.15
0.43
0.26
0.29
0.13
0.29
0.12
0.37
0.37
0.28
0.16
0.13
0.13
0.27
0.16
0.29
0.15
0.45
0.17
0.19
0.12
0.28
0.17
0.12
0.15
0.38
0.14
0.41
0.12
0.15
0.26
0.49
0.13
0.37
0.12
0.13
0.18
0.28
0.47
0.13
0.32
0.15
0.18
0.27
0.12
0.43
0.12
0.38
0.20
0.15
0.21
0.14
0.51
0.10
0.33
0.20
0.20
0.14
0.12
0.18
0.38
0.12
0.19
0.13
0.14
0.31
0.18
0.10
0.25
0.28
0.10
0.23
0.24
0.26
0.11
0.21
0.32
0.11
0.20
0.16
0.11
0.36
0.13
0.20
0.12
0.15
0.12
0.13
0.13
0.11
0.19
0.35
0.16
0.12
0.12
0.10
0.16
0.10
0.11
0.10
0.10
0.11
0.17
0.27
0.34
0.11
0.35
0.29
0.30
0.32
0.27
0.43
0.29
0.27
0.34
0.23
0.27
0.19
0.17
0.26
0.17
0.29
0.15
0.19
0.22
0.10
0.20
0.19
0.32
0.27
0.12
0.11
0.11
0.13
0.11
0.10
0.18
0.15
0.34
0.17
0.13
0.15
0.38
0.24
0.23
0.28
0.37
0.36
0.11
0.11
0.12
0.18
0.10
0.39
0.29
0.11
0.20
0.14
0.33
0.34
0.25
0.12
0.31
0.36
0.11
0.16
0.32
0.30
0.27
0.12
0.19
0.35
0.10
0.23
0.42
0.10
0.41
0.26
0.47
0.13
0.10
0.22
0.27
0.32
0.24
0.35
0.31
0.21
0.25
0.49
0.36
0.14
0.24
0.45
0.48
0.30
0.11
0.20
0.12
0.32
0.18
0.54
0.39
0.41
0.19
0.12
0.37
0.11
0.28
0.11
0.59
0.39
0.38
0.28
0.18
0.35
0.18
0.44
0.22
0.10
0.12
0.58
0.21
0.39
0.42
0.11
0.48
0.14
0.28
0.52
0.11
0.39
0.31
0.11
0.17
0.65
0.43
0.34
0.12
0.11
0.15
0.47
0.32
0.51
0.20
0.38
0.33
0.35
0.16
0.65
0.40
0.41
0.25
0.44
0.23
0.32
0.15
0.12
0.46
0.54
0.26
0.66
0.44
0.48
0.24
0.36
0.10
0.35
0.45
0.13
0.13
0.52
0.67
0.11
0.11
0.28
0.10
0.64
0.58
0.42
0.10
0.15
0.36
0.44
0.18
0.10
0.23
0.49
0.11
0.14
0.29
0.59
0.71
0.12
0.19
0.63
0.63
0.46
0.11
0.28
0.34
0.38
0.28
0.10
0.19
0.11
0.53
0.16
0.22
0.13
0.15
0.31
0.60
0.71
0.24
0.57
0.63
0.48
0.37
0.10
0.31
0.40
0.34
0.16
0.60
0.25
0.12
0.17
0.16
0.57
0.72
0.24
0.48
0.66
0.41
0.18
0.21
0.18
0.40
0.21
0.59
0.14
0.11
0.12
0.18
0.59
0.73
0.11
0.29
0.27
0.66
0.45
0.25
0.10
0.10
0.34
0.12
0.16
0.59
0.12
0.35
0.13
0.11
0.22
0.21
0.64
0.75
0.10
0.12
0.42
0.17
0.66
0.40
0.37
0.13
0.16
0.17
0.18
0.45
0.12
0.21
0.60
0.42
0.13
0.14
0.13
0.11
0.27
0.14
0.60
0.74
0.13
0.37
0.20
0.67
0.30
0.46
0.11
0.16
0.14
0.24
0.17
0.10
0.11
0.12
0.12
0.22
0.54
0.15
0.21
0.57
0.40
0.15
0.15
0.13
0.28
0.59
0.72
0.13
0.22
0.30
0.69
0.40
0.50
0.19
0.12
0.11
0.21
0.16
0.10
0.10
0.15
0.17
0.48
0.17
0.28
0.50
0.10
0.27
0.14
0.13
0.20
0.60
0.69
0.13
0.27
0.72
0.42
0.47
0.17
0.19
0.13
0.18
0.27
0.10
0.19
0.49
0.11
0.52
0.14
0.11
0.10
0.49
0.67
0.16
0.23
0.73
0.45
0.57
0.38
0.12
0.21
0.21
0.26
0.12
0.10
0.50
0.50
0.34
0.11
0.30
0.40
0.65
0.22
0.32
0.74
0.40
0.67
0.12
0.53
0.12
0.30
0.28
0.34
0.18
0.12
0.13
0.13
0.39
0.11
0.10
0.53
0.27
0.11
0.12
0.14
0.36
0.40
0.62
0.10
0.40
0.75
0.11
0.36
0.65
0.14
0.51
0.18
0.12
0.31
0.31
0.38
0.19
0.13
0.12
0.19
0.21
0.35
0.43
0.12
0.42
0.59
0.46
0.75
0.33
0.66
0.53
0.22
0.14
0.34
0.25
0.31
0.18
0.13
0.18
0.21
0.11
0.12
0.49
0.37
0.11
0.12
0.49
0.61
0.23
0.47
0.75
0.33
0.70
0.56
0.23
0.17
0.54
0.20
0.24
0.26
0.18
0.20
0.14
0.22
0.12
0.14
0.11
0.15
0.49
0.20
0.36
0.44
0.32
0.19
0.14
0.49
0.55
0.58
0.42
0.54
0.76
0.32
0.71
0.24
0.42
0.12
0.16
0.50
0.27
0.21
0.10
0.16
0.17
0.13
0.53
0.40
0.11
0.42
0.54
0.49
0.23
0.29
0.11
0.59
0.56
0.56
0.36
0.59
0.76
0.26
0.70
0.23
0.26
0.13
0.13
0.15
0.40
0.25
0.29
0.10
0.55
0.16
0.13
0.44
0.10
0.54
0.46
0.17
0.25
0.34
0.13
0.53
0.10
0.54
0.48
0.37
0.56
0.76
0.11
0.25
0.73
0.21
0.21
0.16
0.13
0.14
0.38
0.30
0.17
0.38
0.14
0.27
0.11
0.14
0.22
0.16
0.58
0.24
0.42
0.17
0.52
0.49
0.36
0.23
0.38
0.19
0.49
0.22
0.58
0.51
0.52
0.58
0.78
0.11
0.22
0.75
0.24
0.23
0.32
0.18
0.17
0.44
0.43
0.20
0.47
0.25
0.19
0.12
0.50
0.15
0.16
0.28
0.13
0.15
0.14
0.39
0.61
0.14
0.28
0.25
0.13
0.26
0.46
0.13
0.41
0.42
0.54
0.52
0.15
0.26
0.25
0.41
0.19
0.11
0.42
0.10
0.48
0.52
0.38
0.61
0.78
0.22
0.74
0.22
0.18
0.52
0.15
0.17
0.54
0.37
0.15
0.55
0.16
0.15
0.56
0.27
0.15
0.20
0.30
0.11
0.19
0.12
0.32
0.62
0.10
0.16
0.23
0.13
0.10
0.22
0.32
0.37
0.53
0.53
0.52
0.12
0.27
0.26
0.43
0.15
0.13
0.41
0.42
0.40
0.12
0.23
0.63
0.78
0.11
0.24
0.72
0.23
0.16
0.59
0.13
0.15
0.53
0.30
0.16
0.53
0.14
0.12
0.10
0.55
0.19
0.14
0.18
0.46
0.12
0.28
0.15
0.36
0.64
0.17
0.13
0.16
0.13
0.10
0.28
0.32
0.23
0.58
0.30
0.50
0.12
0.29
0.33
0.24
0.58
0.14
0.19
0.43
0.44
0.34
0.25
0.22
0.59
0.79
0.11
0.12
0.76
0.31
0.13
0.65
0.39
0.31
0.22
0.22
0.13
0.12
0.56
0.12
0.13
0.14
0.58
0.11
0.38
0.14
0.33
0.59
0.14
0.27
0.24
0.17
0.11
0.23
0.10
0.13
0.40
0.37
0.25
0.63
0.34
0.49
0.15
0.28
0.34
0.31
0.55
0.22
0.38
0.13
0.48
0.19
0.30
0.24
0.59
0.76
0.78
0.29
0.12
0.62
0.30
0.40
0.32
0.24
0.56
0.11
0.15
0.49
0.16
0.25
0.21
0.56
0.11
0.12
0.21
0.22
0.16
0.17
0.11
0.47
0.33
0.19
0.65
0.36
0.55
0.10
0.43
0.46
0.35
0.36
0.24
0.40
0.16
0.10
0.51
0.10
0.29
0.14
0.59
0.76
0.76
0.22
0.12
0.53
0.22
0.51
0.15
0.11
0.36
0.62
0.11
0.13
0.18
0.46
0.13
0.18
0.19
0.16
0.30
0.55
0.35
0.17
0.23
0.10
0.14
0.47
0.34
0.66
0.24
0.58
0.47
0.59
0.29
0.31
0.21
0.44
0.32
0.12
0.14
0.62
0.14
0.19
0.33
0.14
0.55
0.75
0.72
0.17
0.10
0.48
0.11
0.46
0.24
0.35
0.56
0.51
0.15
0.20
0.21
0.31
0.50
0.45
0.24
0.28
0.19
0.44
0.53
0.12
0.11
0.36
0.71
0.26
0.59
0.50
0.58
0.28
0.39
0.23
0.56
0.26
0.29
0.67
0.11
0.14
0.12
0.47
0.17
0.59
0.72
0.72
0.11
0.60
0.11
0.44
0.27
0.43
0.17
0.61
0.50
0.13
0.23
0.16
0.34
0.43
0.30
0.29
0.24
0.12
0.12
0.21
0.12
0.51
0.61
0.21
0.10
0.36
0.74
0.28
0.62
0.10
0.10
0.57
0.53
0.31
0.42
0.24
0.60
0.18
0.24
0.65
0.46
0.21
0.52
0.71
0.72
0.60
0.10
0.44
0.25
0.51
0.13
0.60
0.37
0.31
0.15
0.32
0.39
0.12
0.33
0.33
0.15
0.11
0.11
0.22
0.39
0.11
0.66
0.22
0.22
0.41
0.73
0.39
0.61
0.11
0.25
0.58
0.53
0.26
0.39
0.31
0.14
0.57
0.27
0.36
0.65
0.22
0.10
0.36
0.12
0.18
0.35
0.69
0.67
0.18
0.52
0.43
0.22
0.50
0.13
0.59
0.37
0.43
0.12
0.27
0.36
0.41
0.41
0.17
0.13
0.29
0.37
0.71
0.32
0.11
0.50
0.75
0.26
0.65
0.30
0.63
0.52
0.10
0.26
0.39
0.34
0.12
0.61
0.29
0.54
0.61
0.39
0.17
0.39
0.14
0.17
0.69
0.66
0.30
0.51
0.51
0.20
0.20
0.49
0.15
0.65
0.50
0.43
0.11
0.27
0.50
0.31
0.40
0.21
0.26
0.27
0.72
0.14
0.41
0.13
0.54
0.76
0.23
0.67
0.11
0.36
0.63
0.55
0.12
0.22
0.50
0.32
0.13
0.67
0.33
0.62
0.54
0.35
0.23
0.19
0.12
0.11
0.11
0.65
0.11
0.68
0.45
0.61
0.44
0.19
0.49
0.13
0.68
0.43
0.50
0.16
0.21
0.58
0.11
0.45
0.20
0.16
0.19
0.74
0.35
0.13
0.30
0.53
0.74
0.23
0.63
0.17
0.49
0.60
0.58
0.11
0.20
0.52
0.45
0.67
0.41
0.66
0.57
0.11
0.34
0.17
0.29
0.27
0.17
0.28
0.19
0.10
0.62
0.21
0.58
0.56
0.66
0.43
0.26
0.47
0.10
0.70
0.34
0.53
0.15
0.12
0.55
0.39
0.13
0.33
0.32
0.76
0.37
0.15
0.19
0.49
0.73
0.24
0.64
0.25
0.49
0.63
0.11
0.58
0.15
0.28
0.64
0.55
0.18
0.59
0.50
0.65
0.57
0.32
0.25
0.26
0.47
0.38
0.26
0.62
0.32
0.44
0.59
0.67
0.51
0.34
0.45
0.70
0.20
0.56
0.13
0.37
0.19
0.47
0.22
0.78
0.55
0.22
0.53
0.73
0.21
0.65
0.32
0.46
0.67
0.67
0.16
0.26
0.69
0.50
0.16
0.58
0.56
0.68
0.62
0.39
0.36
0.20
0.28
0.54
0.21
0.58
0.24
0.64
0.34
0.36
0.58
0.68
0.56
0.36
0.45
0.71
0.12
0.64
0.13
0.19
0.14
0.20
0.79
0.17
0.63
0.29
0.43
0.76
0.63
0.28
0.59
0.71
0.72
0.14
0.27
0.69
0.46
0.14
0.56
0.62
0.68
0.64
0.36
0.14
0.29
0.48
0.51
0.36
0.10
0.55
0.30
0.66
0.42
0.52
0.59
0.69
0.39
0.30
0.42
0.67
0.70
0.10
0.14
0.19
0.23
0.79
0.19
0.60
0.27
0.33
0.75
0.62
0.32
0.58
0.69
0.12
0.74
0.13
0.24
0.70
0.57
0.17
0.43
0.63
0.68
0.69
0.26
0.12
0.25
0.37
0.59
0.29
0.16
0.32
0.47
0.58
0.56
0.14
0.63
0.48
0.59
0.69
0.29
0.15
0.29
0.60
0.18
0.67
0.19
0.23
0.46
0.26
0.80
0.55
0.19
0.29
0.75
0.58
0.52
0.72
0.13
0.74
0.22
0.71
0.57
0.19
0.31
0.64
0.69
0.70
0.31
0.11
0.25
0.42
0.10
0.24
0.67
0.19
0.61
0.55
0.67
0.17
0.42
0.23
0.69
0.31
0.59
0.67
0.27
0.10
0.29
0.67
0.18
0.53
0.35
0.22
0.16
0.40
0.23
0.80
0.14
0.57
0.15
0.28
0.76
0.57
0.58
0.74
0.14
0.72
0.24
0.70
0.55
0.15
0.29
0.73
0.69
0.13
0.69
0.30
0.18
0.50
0.34
0.22
0.47
0.74
0.20
0.19
0.67
0.61
0.61
0.10
0.15
0.39
0.24
0.63
0.27
0.60
0.62
0.42
0.23
0.68
0.27
0.65
0.14
0.27
0.16
0.61
0.13
0.46
0.81
0.21
0.47
0.28
0.14
0.10
0.77
0.35
0.58
0.54
0.72
0.42
0.72
0.11
0.24
0.70
0.60
0.15
0.72
0.70
0.31
0.69
0.15
0.47
0.18
0.15
0.55
0.71
0.18
0.14
0.64
0.61
0.40
0.18
0.15
0.60
0.27
0.53
0.67
0.46
0.19
0.64
0.11
0.18
0.71
0.23
0.44
0.60
0.44
0.21
0.61
0.82
0.24
0.43
0.27
0.13
0.78
0.45
0.52
0.58
0.71
0.12
0.61
0.75
0.17
0.24
0.69
0.63
0.14
0.61
0.71
0.18
0.66
0.14
0.39
0.12
0.55
0.70
0.12
0.15
0.65
0.54
0.15
0.17
0.42
0.21
0.17
0.12
0.32
0.10
0.65
0.21
0.42
0.70
0.39
0.22
0.62
0.12
0.60
0.41
0.50
0.57
0.60
0.54
0.65
0.11
0.82
0.12
0.19
0.53
0.38
0.38
0.19
0.16
0.76
0.54
0.48
0.66
0.68
0.62
0.76
0.14
0.12
0.25
0.68
0.65
0.12
0.52
0.68
0.15
0.59
0.31
0.13
0.57
0.74
0.30
0.14
0.22
0.68
0.59
0.24
0.17
0.36
0.45
0.37
0.11
0.52
0.15
0.60
0.39
0.69
0.39
0.28
0.52
0.11
0.47
0.28
0.54
0.55
0.43
0.68
0.66
0.82
0.24
0.11
0.63
0.25
0.35
0.26
0.16
0.74
0.51
0.40
0.62
0.58
0.12
0.60
0.76
0.18
0.23
0.66
0.65
0.11
0.55
0.63
0.11
0.23
0.54
0.27
0.12
0.13
0.54
0.68
0.34
0.12
0.19
0.66
0.60
0.20
0.27
0.19
0.18
0.46
0.24
0.10
0.10
0.55
0.21
0.41
0.21
0.37
0.71
0.46
0.19
0.52
0.15
0.14
0.12
0.53
0.17
0.42
0.33
0.69
0.67
0.12
0.81
0.22
0.11
0.59
0.14
0.33
0.12
0.17
0.72
0.59
0.29
0.27
0.59
0.56
0.11
0.54
0.54
0.77
0.43
0.20
0.62
0.66
0.14
0.58
0.59
0.14
0.37
0.55
0.20
0.15
0.34
0.55
0.65
0.29
0.15
0.20
0.12
0.25
0.62
0.47
0.26
0.16
0.17
0.34
0.42
0.19
0.58
0.17
0.18
0.20
0.72
0.33
0.11
0.38
0.19
0.26
0.16
0.57
0.14
0.39
0.27
0.49
0.66
0.68
0.81
0.32
0.54
0.17
0.28
0.70
0.69
0.26
0.20
0.56
0.53
0.58
0.55
0.77
0.36
0.10
0.17
0.57
0.68
0.14
0.56
0.48
0.15
0.45
0.33
0.13
0.11
0.53
0.56
0.61
0.26
0.41
0.28
0.33
0.67
0.27
0.14
0.46
0.34
0.45
0.11
0.55
0.15
0.17
0.73
0.35
0.19
0.40
0.18
0.18
0.11
0.14
0.19
0.21
0.67
0.36
0.48
0.67
0.70
0.20
0.82
0.23
0.61
0.16
0.25
0.70
0.70
0.14
0.10
0.30
0.42
0.43
0.36
0.77
0.38
0.12
0.57
0.54
0.54
0.40
0.12
0.45
0.16
0.17
0.12
0.46
0.37
0.56
0.15
0.24
0.57
0.22
0.27
0.69
0.38
0.20
0.57
0.40
0.53
0.57
0.19
0.68
0.18
0.36
0.10
0.10
0.39
0.30
0.25
0.11
0.28
0.16
0.32
0.22
0.26
0.70
0.45
0.49
0.70
0.71
0.14
0.81
0.19
0.65
0.13
0.24
0.70
0.68
0.26
0.12
0.35
0.10
0.31
0.76
0.34
0.11
0.16
0.55
0.48
0.32
0.17
0.13
0.53
0.26
0.10
0.43
0.46
0.24
0.11
0.11
0.15
0.67
0.27
0.26
0.65
0.56
0.35
0.10
0.59
0.38
0.63
0.61
0.32
0.25
0.68
0.24
0.42
0.23
0.11
0.54
0.38
0.50
0.21
0.28
0.46
0.32
0.26
0.67
0.33
0.58
0.66
0.72
0.41
0.81
0.19
0.69
0.24
0.12
0.68
0.65
0.20
0.13
0.10
0.40
0.37
0.77
0.37
0.25
0.21
0.52
0.64
0.12
0.18
0.14
0.56
0.31
0.15
0.13
0.59
0.41
0.21
0.15
0.11
0.71
0.39
0.33
0.68
0.61
0.52
0.13
0.53
0.53
0.67
0.63
0.30
0.25
0.68
0.15
0.26
0.28
0.65
0.20
0.57
0.20
0.46
0.58
0.41
0.46
0.66
0.12
0.17
0.53
0.67
0.63
0.41
0.81
0.66
0.23
0.64
0.62
0.51
0.47
0.12
0.77
0.48
0.33
0.16
0.56
0.65
0.20
0.14
0.47
0.24
0.15
0.12
0.15
0.16
0.12
0.62
0.12
0.13
0.43
0.30
0.17
0.74
0.42
0.41
0.74
0.58
0.30
0.28
0.45
0.53
0.64
0.63
0.14
0.19
0.65
0.28
0.37
0.61
0.11
0.58
0.23
0.54
0.56
0.47
0.54
0.63
0.13
0.34
0.62
0.58
0.40
0.81
0.57
0.11
0.11
0.13
0.12
0.18
0.63
0.66
0.51
0.59
0.12
0.76
0.55
0.27
0.13
0.58
0.59
0.12
0.17
0.45
0.11
0.29
0.16
0.14
0.20
0.57
0.10
0.19
0.29
0.15
0.14
0.74
0.56
0.39
0.74
0.49
0.34
0.31
0.35
0.67
0.19
0.64
0.25
0.12
0.25
0.63
0.38
0.41
0.61
0.29
0.54
0.26
0.56
0.51
0.46
0.58
0.68
0.10
0.16
0.15
0.50
0.57
0.64
0.37
0.81
0.10
0.61
0.12
0.11
0.28
0.12
0.25
0.57
0.65
0.34
0.63
0.27
0.75
0.56
0.31
0.12
0.60
0.59
0.11
0.19
0.48
0.11
0.12
0.43
0.12
0.11
0.12
0.59
0.11
0.15
0.24
0.20
0.15
0.17
0.74
0.57
0.33
0.74
0.55
0.43
0.16
0.30
0.45
0.59
0.10
0.65
0.23
0.15
0.57
0.52
0.41
0.25
0.57
0.42
0.55
0.42
0.56
0.46
0.22
0.63
0.71
0.12
0.21
0.21
0.49
0.37
0.50
0.39
0.31
0.80
0.21
0.69
0.11
0.12
0.15
0.28
0.14
0.46
0.54
0.62
0.44
0.67
0.44
0.75
0.51
0.50
0.12
0.55
0.61
0.11
0.21
0.53
0.15
0.14
0.41
0.56
0.15
0.14
0.11
0.19
0.35
0.76
0.52
0.32
0.66
0.61
0.28
0.26
0.38
0.58
0.50
0.62
0.24
0.15
0.67
0.50
0.15
0.20
0.47
0.28
0.61
0.49
0.45
0.51
0.12
0.13
0.63
0.10
0.64
0.37
0.25
0.45
0.19
0.28
0.57
0.51
0.80
0.24
0.12
0.55
0.11
0.41
0.28
0.18
0.48
0.17
0.53
0.67
0.42
0.73
0.47
0.76
0.62
0.58
0.12
0.56
0.42
0.11
0.13
0.23
0.43
0.13
0.16
0.12
0.15
0.27
0.11
0.53
0.26
0.11
0.12
0.75
0.54
0.45
0.55
0.53
0.23
0.45
0.54
0.58
0.34
0.58
0.34
0.22
0.68
0.16
0.53
0.27
0.42
0.17
0.66
0.54
0.32
0.54
0.11
0.16
0.67
0.25
0.15
0.58
0.23
0.34
0.14
0.52
0.34
0.17
0.50
0.41
0.81
0.25
0.12
0.32
0.57
0.37
0.56
0.24
0.47
0.69
0.29
0.72
0.30
0.77
0.68
0.61
0.12
0.57
0.37
0.40
0.12
0.19
0.32
0.37
0.22
0.39
0.14
0.24
0.17
0.18
0.24
0.62
0.72
0.59
0.45
0.59
0.52
0.49
0.52
0.58
0.37
0.48
0.38
0.69
0.39
0.35
0.12
0.11
0.54
0.13
0.68
0.47
0.51
0.58
0.23
0.71
0.24
0.12
0.55
0.11
0.11
0.28
0.12
0.30
0.23
0.15
0.40
0.37
0.81
0.51
0.54
0.40
0.56
0.22
0.44
0.64
0.21
0.76
0.28
0.78
0.68
0.61
0.10
0.56
0.44
0.53
0.19
0.36
0.32
0.25
0.38
0.16
0.15
0.24
0.10
0.22
0.65
0.71
0.58
0.50
0.58
0.55
0.50
0.46
0.55
0.55
0.40
0.34
0.75
0.15
0.43
0.15
0.12
0.50
0.15
0.13
0.69
0.53
0.50
0.60
0.10
0.16
0.69
0.28
0.61
0.11
0.12
0.11
0.18
0.33
0.16
0.40
0.35
0.55
0.81
0.25
0.41
0.62
0.51
0.19
0.34
0.25
0.32
0.66
0.33
0.78
0.29
0.79
0.63
0.62
0.55
0.49
0.43
0.14
0.25
0.31
0.22
0.11
0.17
0.42
0.13
0.30
0.16
0.14
0.12
0.29
0.62
0.72
0.56
0.61
0.50
0.44
0.23
0.52
0.48
0.64
0.41
0.29
0.51
0.74
0.17
0.30
0.26
0.23
0.20
0.11
0.14
0.55
0.26
0.65
0.53
0.53
0.56
0.22
0.21
0.17
0.70
0.27
0.13
0.61
0.39
0.20
0.20
0.43
0.11
0.10
0.44
0.45
0.52
0.82
0.25
0.29
0.67
0.47
0.17
0.39
0.36
0.45
0.19
0.72
0.44
0.78
0.19
0.78
0.57
0.57
0.44
0.46
0.14
0.25
0.19
0.19
0.21
0.16
0.10
0.31
0.40
0.14
0.34
0.35
0.36
0.25
0.58
0.15
0.13
0.59
0.72
0.61
0.54
0.39
0.33
0.56
0.52
0.39
0.66
0.25
0.41
0.71
0.17
0.48
0.37
0.26
0.16
0.10
0.61
0.28
0.66
0.49
0.56
0.40
0.18
0.15
0.70
0.34
0.19
0.59
0.12
0.61
0.12
0.20
0.24
0.31
0.18
0.44
0.54
0.44
0.81
0.26
0.13
0.64
0.49
0.51
0.53
0.53
0.73
0.13
0.38
0.77
0.15
0.78
0.60
0.55
0.24
0.52
0.13
0.17
0.32
0.20
0.27
0.36
0.41
0.18
0.23
0.27
0.23
0.14
0.46
0.31
0.66
0.17
0.18
0.73
0.59
0.64
0.57
0.41
0.31
0.54
0.52
0.40
0.15
0.12
0.68
0.21
0.45
0.74
0.28
0.38
0.12
0.46
0.33
0.33
0.49
0.23
0.50
0.48
0.64
0.59
0.56
0.19
0.67
0.30
0.52
0.15
0.48
0.12
0.37
0.54
0.39
0.80
0.39
0.69
0.50
0.15
0.58
0.60
0.12
0.58
0.70
0.15
0.33
0.43
0.76
0.14
0.77
0.55
0.56
0.21
0.64
0.22
0.19
0.45
0.25
0.36
0.17
0.41
0.56
0.22
0.14
0.46
0.29
0.67
0.15
0.21
0.21
0.73
0.54
0.66
0.46
0.42
0.28
0.42
0.54
0.45
0.11
0.13
0.70
0.21
0.30
0.43
0.70
0.33
0.10
0.48
0.10
0.11
0.18
0.31
0.49
0.30
0.57
0.59
0.62
0.59
0.46
0.55
0.27
0.10
0.15
0.24
0.54
0.52
0.77
0.44
0.12
0.12
0.73
0.42
0.11
0.35
0.60
0.56
0.65
0.16
0.48
0.78
0.19
0.76
0.61
0.58
0.22
0.63
0.28
0.22
0.53
0.31
0.40
0.12
0.47
0.52
0.23
0.36
0.12
0.54
0.11
0.19
0.50
0.12
0.29
0.17
0.26
0.74
0.49
0.55
0.50
0.39
0.32
0.42
0.48
0.37
0.20
0.22
0.74
0.21
0.34
0.39
0.64
0.21
0.55
0.15
0.14
0.26
0.15
0.60
0.53
0.52
0.52
0.27
0.60
0.34
0.11
0.52
0.41
0.74
0.36
0.11
0.12
0.76
0.42
0.18
0.55
0.55
0.65
0.15
0.54
0.77
0.19
0.72
0.63
0.64
0.59
0.19
0.23
0.53
0.37
0.33
0.46
0.35
0.36
0.31
0.51
0.11
0.24
0.32
0.11
0.36
0.28
0.69
0.32
0.42
0.52
0.24
0.25
0.45
0.35
0.33
0.28
0.77
0.24
0.39
0.62
0.56
0.41
0.28
0.12
0.16
0.17
0.62
0.57
0.21
0.60
0.11
0.65
0.50
0.10
0.34
0.38
0.16
0.73
0.47
0.79
0.45
0.24
0.51
0.17
0.48
0.58
0.17
0.54
0.41
0.76
0.21
0.71
0.59
0.66
0.58
0.17
0.52
0.45
0.20
0.49
0.38
0.39
0.11
0.37
0.49
0.16
0.16
0.23
0.11
0.48
0.32
0.69
0.11
0.18
0.38
0.16
0.18
0.21
0.34
0.36
0.16
0.73
0.10
0.37
0.23
0.59
0.60
0.10
0.29
0.36
0.19
0.11
0.30
0.46
0.53
0.66
0.10
0.51
0.39
0.68
0.68
0.15
0.11
0.10
0.11
0.38
0.40
0.12
0.24
0.71
0.44
0.23
0.79
0.40
0.27
0.56
0.27
0.38
0.53
0.25
0.58
0.40
0.76
0.71
0.65
0.68
0.56
0.13
0.52
0.44
0.11
0.51
0.34
0.45
0.16
0.49
0.54
0.16
0.23
0.58
0.25
0.74
0.21
0.16
0.38
0.18
0.24
0.19
0.42
0.15
0.71
0.25
0.29
0.14
0.46
0.44
0.33
0.50
0.13
0.17
0.23
0.59
0.34
0.66
0.22
0.36
0.12
0.68
0.68
0.35
0.12
0.34
0.11
0.12
0.43
0.22
0.39
0.36
0.59
0.13
0.47
0.42
0.81
0.42
0.29
0.57
0.15
0.27
0.52
0.35
0.61
0.36
0.73
0.68
0.64
0.70
0.52
0.15
0.62
0.34
0.13
0.49
0.27
0.30
0.30
0.42
0.54
0.23
0.29
0.11
0.65
0.30
0.72
0.35
0.25
0.28
0.29
0.25
0.14
0.71
0.32
0.10
0.10
0.18
0.33
0.45
0.13
0.33
0.16
0.12
0.50
0.25
0.63
0.25
0.22
0.11
0.67
0.69
0.24
0.12
0.34
0.60
0.53
0.54
0.24
0.49
0.56
0.15
0.82
0.53
0.29
0.62
0.15
0.30
0.22
0.38
0.46
0.57
0.70
0.17
0.12
0.58
0.65
0.69
0.55
0.11
0.18
0.70
0.30
0.19
0.19
0.47
0.25
0.49
0.35
0.55
0.18
0.23
0.25
0.72
0.39
0.63
0.39
0.17
0.15
0.13
0.38
0.16
0.71
0.21
0.14
0.16
0.10
0.37
0.29
0.47
0.11
0.36
0.41
0.18
0.50
0.14
0.57
0.43
0.24
0.12
0.66
0.71
0.23
0.13
0.39
0.66
0.58
0.28
0.26
0.38
0.64
0.20
0.80
0.66
0.28
0.68
0.12
0.34
0.25
0.42
0.56
0.56
0.38
0.71
0.21
0.21
0.47
0.66
0.71
0.58
0.25
0.72
0.27
0.10
0.20
0.13
0.50
0.24
0.48
0.15
0.55
0.16
0.17
0.36
0.72
0.46
0.62
0.10
0.40
0.33
0.11
0.45
0.14
0.15
0.68
0.35
0.37
0.15
0.65
0.31
0.54
0.34
0.25
0.37
0.23
0.56
0.22
0.61
0.23
0.19
0.69
0.68
0.19
0.12
0.20
0.24
0.47
0.72
0.58
0.27
0.13
0.10
0.45
0.69
0.76
0.63
0.10
0.33
0.71
0.16
0.41
0.34
0.30
0.59
0.58
0.32
0.70
0.27
0.12
0.44
0.61
0.71
0.57
0.21
0.75
0.33
0.22
0.16
0.61
0.29
0.52
0.40
0.54
0.20
0.11
0.43
0.41
0.14
0.71
0.42
0.52
0.26
0.28
0.44
0.22
0.12
0.66
0.19
0.28
0.40
0.71
0.25
0.29
0.45
0.44
0.12
0.18
0.40
0.50
0.18
0.58
0.26
0.68
0.68
0.18
0.12
0.28
0.20
0.46
0.78
0.46
0.43
0.13
0.53
0.61
0.71
0.57
0.44
0.68
0.12
0.40
0.20
0.63
0.58
0.66
0.24
0.41
0.62
0.73
0.54
0.20
0.77
0.33
0.22
0.20
0.63
0.22
0.60
0.41
0.51
0.24
0.62
0.55
0.15
0.70
0.11
0.39
0.34
0.56
0.31
0.54
0.13
0.64
0.39
0.34
0.56
0.70
0.35
0.24
0.40
0.52
0.16
0.20
0.40
0.11
0.11
0.27
0.16
0.44
0.14
0.65
0.62
0.19
0.20
0.22
0.33
0.61
0.80
0.51
0.46
0.26
0.47
0.53
0.64
0.58
0.37
0.69
0.19
0.12
0.68
0.56
0.65
0.35
0.13
0.26
0.18
0.70
0.77
0.45
0.23
0.73
0.11
0.19
0.15
0.59
0.24
0.13
0.12
0.24
0.60
0.42
0.45
0.12
0.16
0.41
0.62
0.15
0.65
0.20
0.70
0.13
0.45
0.45
0.36
0.68
0.33
0.50
0.12
0.55
0.43
0.34
0.58
0.69
0.32
0.11
0.11
0.49
0.56
0.27
0.23
0.40
0.37
0.15
0.13
0.23
0.11
0.48
0.25
0.62
0.60
0.14
0.11
0.25
0.13
0.16
0.22
0.25
0.38
0.27
0.12
0.63
0.78
0.59
0.35
0.31
0.37
0.61
0.19
0.63
0.65
0.32
0.68
0.21
0.14
0.14
0.72
0.56
0.66
0.53
0.31
0.21
0.15
0.71
0.77
0.39
0.21
0.69
0.56
0.22
0.15
0.21
0.66
0.55
0.11
0.40
0.20
0.36
0.10
0.56
0.21
0.66
0.27
0.71
0.18
0.11
0.50
0.51
0.19
0.37
0.72
0.13
0.46
0.21
0.13
0.46
0.40
0.23
0.56
0.70
0.40
0.14
0.54
0.51
0.19
0.41
0.52
0.28
0.25
0.10
0.16
0.33
0.45
0.31
0.59
0.65
0.15
0.33
0.32
0.37
0.33
0.38
0.61
0.35
0.78
0.66
0.54
0.14
0.43
0.64
0.19
0.66
0.61
0.12
0.27
0.65
0.21
0.32
0.23
0.71
0.56
0.65
0.56
0.18
0.31
0.16
0.73
0.76
0.35
0.17
0.65
0.11
0.11
0.63
0.13
0.21
0.68
0.52
0.43
0.28
0.20
0.12
0.54
0.18
0.61
0.27
0.71
0.18
0.53
0.50
0.43
0.72
0.10
0.10
0.51
0.22
0.18
0.39
0.43
0.64
0.71
0.44
0.10
0.10
0.55
0.25
0.41
0.22
0.64
0.13
0.50
0.50
0.45
0.41
0.16
0.52
0.37
0.66
0.63
0.26
0.51
0.34
0.27
0.47
0.69
0.41
0.26
0.79
0.59
0.63
0.23
0.40
0.66
0.18
0.67
0.53
0.10
0.26
0.65
0.17
0.12
0.48
0.26
0.72
0.53
0.65
0.58
0.40
0.39
0.74
0.74
0.37
0.18
0.66
0.14
0.64
0.20
0.31
0.21
0.63
0.62
0.54
0.16
0.26
0.17
0.16
0.51
0.23
0.56
0.24
0.21
0.72
0.12
0.11
0.41
0.13
0.55
0.54
0.71
0.14
0.19
0.14
0.45
0.12
0.16
0.16
0.13
0.26
0.43
0.20
0.55
0.70
0.33
0.19
0.23
0.32
0.31
0.65
0.51
0.37
0.58
0.36
0.42
0.25
0.24
0.13
0.46
0.63
0.55
0.16
0.32
0.45
0.14
0.58
0.34
0.22
0.68
0.77
0.53
0.65
0.28
0.52
0.69
0.18
0.67
0.58
0.27
0.65
0.20
0.43
0.25
0.72
0.49
0.67
0.61
0.19
0.32
0.76
0.74
0.42
0.25
0.65
0.13
0.25
0.63
0.16
0.20
0.19
0.61
0.71
0.57
0.15
0.29
0.30
0.16
0.15
0.36
0.20
0.57
0.25
0.73
0.14
0.27
0.11
0.57
0.54
0.77
0.12
0.20
0.18
0.12
0.42
0.27
0.19
0.26
0.17
0.31
0.35
0.22
0.45
0.68
0.16
0.32
0.20
0.48
0.26
0.57
0.55
0.45
0.64
0.52
0.31
0.12
0.26
0.15
0.23
0.60
0.66
0.50
0.10
0.42
0.30
0.34
0.59
0.39
0.17
0.69
0.72
0.13
0.52
0.30
0.68
0.16
0.60
0.69
0.17
0.66
0.50
0.14
0.38
0.66
0.29
0.44
0.29
0.72
0.55
0.66
0.60
0.13
0.21
0.24
0.74
0.74
0.26
0.41
0.68
0.15
0.33
0.64
0.14
0.18
0.22
0.52
0.69
0.57
0.12
0.32
0.45
0.27
0.56
0.29
0.72
0.10
0.36
0.13
0.58
0.52
0.75
0.14
0.11
0.33
0.44
0.12
0.17
0.11
0.12
0.15
0.26
0.29
0.37
0.40
0.36
0.50
0.66
0.25
0.37
0.19
0.11
0.44
0.56
0.64
0.64
0.66
0.53
0.19
0.33
0.15
0.22
0.64
0.68
0.41
0.66
0.46
0.17
0.65
0.20
0.16
0.67
0.74
0.68
0.34
0.74
0.59
0.72
0.67
0.46
0.21
0.43
0.66
0.22
0.48
0.20
0.72
0.62
0.56
0.51
0.22
0.32
0.34
0.67
0.74
0.19
0.49
0.69
0.21
0.43
0.67
0.16
0.16
0.51
0.56
0.57
0.35
0.53
0.13
0.21
0.11
0.54
0.40
0.69
0.50
0.12
0.12
0.55
0.57
0.75
0.25
0.15
0.36
0.48
0.28
0.12
0.16
0.11
0.11
0.32
0.38
0.43
0.17
0.31
0.65
0.27
0.42
0.21
0.33
0.56
0.71
0.19
0.69
0.66
0.51
0.50
0.18
0.39
0.32
0.72
0.67
0.30
0.19
0.67
0.54
0.11
0.68
0.25
0.46
0.67
0.70
0.14
0.68
0.42
0.75
0.52
0.74
0.67
0.12
0.49
0.42
0.26
0.67
0.33
0.36
0.23
0.71
0.63
0.45
0.50
0.14
0.31
0.56
0.52
0.72
0.25
0.44
0.41
0.14
0.70
0.24
0.52
0.66
0.14
0.19
0.50
0.49
0.61
0.39
0.48
0.11
0.18
0.59
0.48
0.68
0.52
0.18
0.15
0.50
0.49
0.74
0.27
0.17
0.39
0.14
0.56
0.36
0.31
0.21
0.14
0.18
0.49
0.66
0.37
0.52
0.37
0.36
0.59
0.68
0.12
0.68
0.70
0.63
0.58
0.25
0.15
0.40
0.45
0.18
0.71
0.65
0.21
0.26
0.12
0.65
0.11
0.59
0.14
0.67
0.37
0.45
0.64
0.64
0.37
0.62
0.43
0.74
0.47
0.76
0.68
0.10
0.54
0.52
0.27
0.69
0.42
0.20
0.12
0.72
0.60
0.45
0.45
0.14
0.63
0.27
0.70
0.22
0.48
0.59
0.11
0.71
0.41
0.50
0.67
0.12
0.16
0.13
0.57
0.40
0.58
0.12
0.31
0.53
0.15
0.12
0.25
0.62
0.52
0.68
0.46
0.35
0.13
0.52
0.35
0.72
0.25
0.43
0.46
0.57
0.21
0.42
0.19
0.30
0.59
0.14
0.38
0.60
0.38
0.45
0.59
0.69
0.11
0.67
0.69
0.63
0.58
0.44
0.10
0.40
0.25
0.26
0.66
0.69
0.15
0.11
0.42
0.37
0.61
0.13
0.50
0.16
0.67
0.36
0.41
0.64
0.64
0.37
0.60
0.15
0.72
0.53
0.77
0.19
0.72
0.12
0.42
0.37
0.40
0.66
0.38
0.13
0.73
0.58
0.55
0.39
0.60
0.41
0.67
0.17
0.48
0.62
0.13
0.71
0.23
0.56
0.66
0.14
0.63
0.33
0.55
0.25
0.45
0.18
0.36
0.22
0.59
0.62
0.14
0.63
0.50
0.33
0.11
0.52
0.28
0.73
0.34
0.43
0.59
0.19
0.53
0.26
0.42
0.19
0.12
0.52
0.44
0.63
0.23
0.52
0.59
0.68
0.18
0.14
0.65
0.70
0.62
0.58
0.48
0.48
0.52
0.37
0.32
0.64
0.73
0.25
0.57
0.48
0.48
0.13
0.69
0.19
0.45
0.21
0.36
0.43
0.67
0.60
0.33
0.65
0.31
0.72
0.48
0.77
0.32
0.75
0.14
0.25
0.39
0.44
0.67
0.26
0.13
0.13
0.73
0.57
0.54
0.41
0.62
0.32
0.61
0.14
0.53
0.59
0.18
0.11
0.72
0.25
0.57
0.67
0.11
0.51
0.10
0.46
0.25
0.52
0.10
0.45
0.16
0.55
0.67
0.59
0.16
0.54
0.13
0.49
0.15
0.72
0.42
0.19
0.64
0.41
0.52
0.17
0.24
0.55
0.31
0.10
0.55
0.53
0.58
0.29
0.40
0.60
0.67
0.20
0.24
0.63
0.71
0.61
0.56
0.65
0.52
0.60
0.21
0.35
0.18
0.67
0.72
0.22
0.50
0.31
0.53
0.28
0.74
0.22
0.57
0.18
0.40
0.34
0.67
0.56
0.36
0.68
0.48
0.28
0.73
0.44
0.79
0.31
0.73
0.12
0.29
0.61
0.47
0.69
0.15
0.11
0.15
0.73
0.59
0.45
0.48
0.19
0.63
0.13
0.48
0.15
0.55
0.60
0.16
0.16
0.71
0.24
0.21
0.53
0.61
0.11
0.14
0.41
0.29
0.30
0.61
0.35
0.17
0.57
0.67
0.63
0.25
0.55
0.23
0.13
0.48
0.30
0.70
0.12
0.46
0.24
0.67
0.47
0.54
0.22
0.28
0.65
0.11
0.32
0.10
0.51
0.11
0.63
0.55
0.13
0.26
0.57
0.71
0.31
0.39
0.67
0.71
0.58
0.17
0.52
0.70
0.13
0.30
0.61
0.35
0.67
0.67
0.21
0.48
0.25
0.60
0.50
0.76
0.17
0.60
0.20
0.16
0.49
0.49
0.65
0.47
0.32
0.68
0.49
0.28
0.76
0.46
0.80
0.38
0.73
0.13
0.26
0.62
0.53
0.67
0.11
0.14
0.15
0.17
0.73
0.55
0.39
0.45
0.21
0.67
0.14
0.45
0.16
0.19
0.51
0.61
0.16
0.71
0.30
0.21
0.58
0.59
0.11
0.10
0.54
0.12
0.14
0.36
0.29
0.64
0.31
0.14
0.60
0.65
0.25
0.65
0.15
0.19
0.52
0.34
0.16
0.40
0.22
0.66
0.19
0.37
0.11
0.72
0.31
0.18
0.53
0.18
0.19
0.64
0.17
0.17
0.11
0.29
0.66
0.57
0.16
0.52
0.72
0.44
0.47
0.69
0.66
0.59
0.14
0.47
0.71
0.39
0.56
0.35
0.66
0.69
0.15
0.43
0.33
0.45
0.64
0.76
0.16
0.61
0.30
0.10
0.19
0.21
0.44
0.52
0.61
0.52
0.38
0.73
0.48
0.74
0.51
0.80
0.48
0.76
0.15
0.23
0.63
0.55
0.66
0.15
0.16
0.25
0.15
0.73
0.49
0.36
0.43
0.68
0.37
0.36
0.44
0.24
0.52
0.53
0.14
0.71
0.44
0.20
0.58
0.47
0.62
0.19
0.29
0.19
0.67
0.38
0.53
0.64
0.58
0.66
0.15
0.39
0.17
0.13
0.17
0.28
0.64
0.33
0.23
0.72
0.23
0.44
0.39
0.60
0.28
0.33
0.11
0.71
0.67
0.51
0.27
0.69
0.54
0.45
0.69
0.67
0.62
0.14
0.38
0.68
0.43
0.11
0.41
0.51
0.62
0.72
0.10
0.26
0.30
0.21
0.66
0.75
0.16
0.59
0.28
0.14
0.45
0.61
0.56
0.49
0.48
0.74
0.47
0.72
0.45
0.79
0.49
0.76
0.16
0.18
0.69
0.55
0.67
0.22
0.15
0.32
0.12
0.72
0.44
0.24
0.24
0.35
0.68
0.37
0.53
0.52
0.48
0.68
0.44
0.17
0.54
0.26
0.58
0.35
0.11
0.31
0.68
0.37
0.47
0.64
0.10
0.61
0.65
0.11
0.24
0.33
0.26
0.21
0.32
0.41
0.63
0.51
0.17
0.44
0.17
0.67
0.46
0.43
0.28
0.65
0.34
0.30
0.31
0.42
0.16
0.21
0.76
0.68
0.59
0.41
0.68
0.13
0.38
0.29
0.72
0.64
0.64
0.21
0.25
0.61
0.12
0.50
0.56
0.52
0.72
0.25
0.12
0.66
0.75
0.14
0.62
0.24
0.19
0.52
0.66
0.44
0.31
0.54
0.70
0.44
0.71
0.35
0.80
0.39
0.76
0.17
0.17
0.67
0.46
0.67
0.39
0.15
0.43
0.13
0.70
0.47
0.33
0.20
0.22
0.65
0.24
0.56
0.49
0.50
0.63
0.22
0.10
0.30
0.27
0.57
0.43
0.25
0.32
0.72
0.27
0.48
0.67
0.10
0.50
0.69
0.35
0.15
0.13
0.39
0.23
0.26
0.19
0.57
0.39
0.17
0.31
0.43
0.67
0.42
0.33
0.32
0.67
0.54
0.34
0.13
0.46
0.17
0.26
0.76
0.61
0.19
0.63
0.36
0.68
0.18
0.28
0.72
0.61
0.66
0.14
0.28
0.11
0.20
0.32
0.68
0.15
0.20
0.53
0.58
0.51
0.72
0.38
0.20
0.70
0.75
0.11
0.70
0.31
0.17
0.17
0.54
0.65
0.40
0.18
0.45
0.64
0.48
0.70
0.78
0.34
0.77
0.16
0.19
0.66
0.41
0.69
0.24
0.17
0.41
0.11
0.70
0.59
0.33
0.24
0.62
0.10
0.49
0.49
0.19
0.56
0.15
0.22
0.55
0.30
0.49
0.43
0.47
0.24
0.73
0.26
0.51
0.67
0.53
0.66
0.19
0.16
0.48
0.30
0.11
0.14
0.47
0.14
0.14
0.37
0.66
0.45
0.30
0.29
0.67
0.66
0.49
0.11
0.18
0.16
0.75
0.61
0.61
0.32
0.68
0.33
0.23
0.71
0.60
0.68
0.26
0.28
0.11
0.16
0.58
0.73
0.12
0.23
0.36
0.57
0.66
0.70
0.36
0.38
0.71
0.75
0.12
0.73
0.31
0.15
0.12
0.12
0.44
0.67
0.37
0.39
0.69
0.58
0.14
0.65
0.76
0.30
0.76
0.17
0.16
0.70
0.45
0.69
0.23
0.14
0.41
0.67
0.57
0.38
0.26
0.64
0.15
0.50
0.46
0.18
0.41
0.19
0.64
0.29
0.58
0.54
0.32
0.28
0.72
0.48
0.40
0.61
0.17
0.59
0.23
0.15
0.27
0.59
0.34
0.11
0.27
0.51
0.24
0.13
0.11
0.65
0.13
0.51
0.36
0.41
0.72
0.69
0.55
0.18
0.76
0.64
0.50
0.57
0.69
0.37
0.17
0.70
0.48
0.64
0.30
0.13
0.13
0.13
0.61
0.67
0.11
0.18
0.53
0.64
0.67
0.34
0.19
0.41
0.76
0.74
0.74
0.30
0.11
0.23
0.14
0.49
0.66
0.26
0.37
0.71
0.64
0.18
0.65
0.74
0.28
0.75
0.18
0.12
0.69
0.40
0.65
0.34
0.53
0.10
0.66
0.56
0.49
0.30
0.64
0.36
0.50
0.49
0.21
0.32
0.26
0.69
0.32
0.62
0.54
0.19
0.33
0.72
0.13
0.47
0.44
0.62
0.17
0.42
0.27
0.18
0.21
0.66
0.33
0.51
0.49
0.36
0.16
0.63
0.49
0.35
0.54
0.61
0.73
0.66
0.55
0.11
0.28
0.22
0.75
0.63
0.51
0.55
0.11
0.63
0.17
0.32
0.29
0.70
0.36
0.45
0.32
0.23
0.33
0.62
0.65
0.15
0.13
0.43
0.32
0.55
0.30
0.16
0.20
0.75
0.74
0.74
0.29
0.11
0.24
0.19
0.12
0.34
0.54
0.63
0.21
0.39
0.63
0.67
0.65
0.69
0.32
0.74
0.18
0.11
0.69
0.45
0.68
0.14
0.35
0.55
0.65
0.57
0.42
0.30
0.58
0.54
0.14
0.49
0.50
0.19
0.25
0.13
0.31
0.69
0.20
0.67
0.53
0.22
0.26
0.72
0.34
0.45
0.47
0.63
0.30
0.30
0.43
0.69
0.34
0.59
0.49
0.50
0.42
0.66
0.40
0.11
0.56
0.67
0.73
0.71
0.48
0.21
0.23
0.74
0.59
0.60
0.55
0.63
0.10
0.52
0.31
0.41
0.69
0.14
0.40
0.13
0.41
0.15
0.28
0.43
0.62
0.69
0.15
0.28
0.33
0.22
0.26
0.68
0.75
0.71
0.16
0.14
0.12
0.11
0.11
0.29
0.25
0.46
0.61
0.65
0.22
0.37
0.53
0.64
0.64
0.74
0.42
0.76
0.24
0.11
0.67
0.46
0.69
0.28
0.52
0.53
0.65
0.56
0.46
0.39
0.47
0.28
0.50
0.48
0.20
0.27
0.69
0.71
0.33
0.20
0.18
0.71
0.59
0.58
0.35
0.54
0.45
0.16
0.53
0.63
0.43
0.57
0.40
0.49
0.15
0.69
0.46
0.67
0.76
0.75
0.43
0.29
0.75
0.53
0.33
0.55
0.68
0.63
0.26
0.25
0.66
0.60
0.17
0.21
0.39
0.55
0.46
0.52
0.64
0.46
0.15
0.32
0.12
0.29
0.65
0.76
0.72
0.12
0.10
0.11
0.11
0.19
0.63
0.64
0.63
0.19
0.49
0.51
0.60
0.24
0.63
0.70
0.40
0.77
0.28
0.11
0.68
0.47
0.64
0.38
0.40
0.51
0.61
0.60
0.54
0.49
0.44
0.23
0.55
0.52
0.17
0.13
0.27
0.68
0.10
0.72
0.17
0.21
0.30
0.69
0.62
0.63
0.57
0.58
0.44
0.65
0.47
0.63
0.50
0.28
0.16
0.69
0.33
0.64
0.76
0.74
0.44
0.14
0.39
0.75
0.47
0.22
0.53
0.72
0.54
0.23
0.14
0.11
0.29
0.32
0.14
0.43
0.22
0.10
0.27
0.40
0.56
0.37
0.59
0.13
0.47
0.18
0.15
0.23
0.15
0.67
0.74
0.72
0.29
0.15
0.15
0.66
0.63
0.49
0.10
0.52
0.59
0.57
0.65
0.70
0.41
0.76
0.28
0.11
0.65
0.51
0.62
0.38
0.53
0.62
0.62
0.51
0.48
0.43
0.44
0.12
0.14
0.53
0.51
0.16
0.11
0.70
0.16
0.51
0.71
0.32
0.20
0.38
0.63
0.66
0.61
0.12
0.57
0.55
0.13
0.44
0.67
0.44
0.67
0.59
0.23
0.19
0.65
0.62
0.75
0.71
0.48
0.52
0.20
0.76
0.47
0.35
0.30
0.68
0.55
0.19
0.40
0.10
0.30
0.36
0.61
0.31
0.53
0.14
0.54
0.15
0.51
0.16
0.71
0.75
0.72
0.11
0.20
0.15
0.33
0.71
0.63
0.21
0.55
0.43
0.58
0.60
0.65
0.30
0.73
0.34
0.12
0.62
0.47
0.59
0.30
0.43
0.60
0.58
0.57
0.58
0.25
0.32
0.52
0.12
0.17
0.51
0.44
0.11
0.35
0.68
0.11
0.10
0.60
0.13
0.11
0.73
0.47
0.18
0.28
0.63
0.69
0.50
0.40
0.32
0.44
0.47
0.11
0.47
0.68
0.42
0.68
0.12
0.59
0.17
0.16
0.12
0.65
0.13
0.62
0.73
0.67
0.43
0.59
0.24
0.79
0.52
0.15
0.27
0.25
0.71
0.54
0.16
0.28
0.51
0.33
0.14
0.44
0.13
0.58
0.21
0.59
0.27
0.16
0.63
0.27
0.57
0.11
0.21
0.74
0.75
0.74
0.20
0.14
0.73
0.64
0.61
0.24
0.26
0.60
0.50
0.45
0.26
0.71
0.37
0.12
0.65
0.56
0.58
0.17
0.45
0.12
0.49
0.57
0.61
0.63
0.10
0.28
0.67
0.11
0.19
0.53
0.39
0.49
0.64
0.11
0.61
0.73
0.52
0.20
0.46
0.71
0.37
0.57
0.14
0.31
0.40
0.10
0.35
0.10
0.65
0.43
0.66
0.51
0.60
0.62
0.73
0.64
0.20
0.54
0.23
0.78
0.48
0.19
0.21
0.71
0.44
0.36
0.17
0.62
0.46
0.48
0.27
0.54
0.40
0.34
0.62
0.17
0.15
0.18
0.10
0.66
0.28
0.58
0.24
0.72
0.70
0.26
0.12
0.75
0.10
0.48
0.29
0.12
0.76
0.66
0.10
0.58
0.51
0.29
0.55
0.51
0.23
0.24
0.71
0.41
0.11
0.65
0.58
0.55
0.19
0.53
0.55
0.52
0.61
0.66
0.31
0.73
0.53
0.31
0.42
0.58
0.13
0.72
0.44
0.16
0.21
0.11
0.69
0.13
0.58
0.18
0.12
0.12
0.53
0.34
0.66
0.19
0.56
0.52
0.66
0.52
0.56
0.73
0.43
0.12
0.18
0.71
0.52
0.37
0.11
0.67
0.56
0.27
0.37
0.41
0.46
0.32
0.11
0.58
0.29
0.59
0.20
0.59
0.28
0.73
0.62
0.27
0.76
0.11
0.13
0.57
0.18
0.43
0.26
0.77
0.60
0.61
0.54
0.23
0.54
0.38
0.40
0.41
0.23
0.71
0.49
0.12
0.64
0.54
0.49
0.20
0.58
0.53
0.38
0.65
0.70
0.19
0.48
0.73
0.53
0.23
0.43
0.58
0.11
0.10
0.72
0.56
0.31
0.21
0.12
0.71
0.66
0.15
0.29
0.24
0.10
0.29
0.25
0.65
0.22
0.65
0.51
0.56
0.63
0.54
0.10
0.61
0.67
0.23
0.13
0.69
0.48
0.37
0.67
0.62
0.10
0.45
0.33
0.53
0.35
0.11
0.62
0.28
0.60
0.10
0.59
0.37
0.24
0.19
0.74
0.54
0.37
0.75
0.50
0.46
0.78
0.49
0.62
0.36
0.50
0.60
0.40
0.29
0.13
0.13
0.72
0.51
0.15
0.67
0.58
0.53
0.11
0.63
0.45
0.34
0.70
0.73
0.46
0.63
0.57
0.43
0.31
0.55
0.60
0.21
0.10
0.72
0.48
0.32
0.28
0.72
0.10
0.70
0.11
0.28
0.29
0.11
0.12
0.22
0.43
0.60
0.16
0.17
0.11
0.71
0.52
0.55
0.59
0.59
0.22
0.48
0.60
0.12
0.10
0.22
0.69
0.40
0.16
0.68
0.61
0.45
0.40
0.58
0.43
0.16
0.69
0.41
0.11
0.12
0.56
0.26
0.14
0.14
0.56
0.34
0.14
0.21
0.20
0.70
0.39
0.57
0.14
0.73
0.47
0.48
0.58
0.78
0.49
0.64
0.60
0.37
0.39
0.24
0.72
0.55
0.18
0.67
0.64
0.49
0.60
0.34
0.25
0.70
0.74
0.28
0.69
0.18
0.64
0.41
0.42
0.58
0.58
0.65
0.16
0.71
0.27
0.18
0.30
0.66
0.12
0.60
0.14
0.19
0.26
0.20
0.24
0.51
0.14
0.70
0.31
0.56
0.47
0.15
0.31
0.29
0.62
0.21
0.68
0.32
0.15
0.74
0.62
0.45
0.55
0.45
0.33
0.11
0.67
0.18
0.46
0.59
0.11
0.26
0.30
0.55
0.29
0.10
0.41
0.30
0.66
0.32
0.62
0.12
0.73
0.12
0.50
0.22
0.52
0.57
0.13
0.78
0.55
0.70
0.11
0.40
0.25
0.21
0.74
0.62
0.16
0.64
0.65
0.35
0.60
0.14
0.19
0.12
0.72
0.76
0.26
0.72
0.12
0.66
0.41
0.35
0.57
0.55
0.65
0.27
0.13
0.71
0.38
0.12
0.10
0.34
0.62
0.12
0.55
0.25
0.10
0.12
0.18
0.33
0.26
0.56
0.14
0.63
0.30
0.50
0.44
0.22
0.33
0.29
0.66
0.74
0.25
0.13
0.74
0.51
0.34
0.46
0.45
0.66
0.51
0.64
0.21
0.31
0.39
0.11
0.55
0.27
0.14
0.47
0.32
0.62
0.18
0.66
0.12
0.11
0.71
0.34
0.11
0.61
0.60
0.76
0.47
0.12
0.67
0.14
0.30
0.11
0.39
0.23
0.70
0.65
0.16
0.65
0.64
0.51
0.62
0.40
0.74
0.79
0.29
0.68
0.14
0.61
0.35
0.17
0.60
0.55
0.18
0.45
0.71
0.34
0.10
0.12
0.11
0.24
0.62
0.66
0.45
0.11
0.11
0.32
0.56
0.33
0.62
0.29
0.46
0.47
0.38
0.32
0.21
0.56
0.54
0.69
0.74
0.24
0.13
0.75
0.40
0.19
0.19
0.39
0.51
0.49
0.66
0.16
0.41
0.46
0.55
0.30
0.17
0.40
0.19
0.58
0.11
0.63
0.67
0.15
0.66
0.59
0.74
0.30
0.13
0.65
0.33
0.14
0.15
0.53
0.21
0.28
0.68
0.64
0.19
0.68
0.67
0.54
0.60
0.47
0.18
0.75
0.81
0.18
0.58
0.20
0.57
0.33
0.15
0.55
0.50
0.15
0.43
0.71
0.14
0.13
0.11
0.15
0.65
0.61
0.44
0.17
0.13
0.18
0.61
0.34
0.57
0.20
0.57
0.27
0.15
0.18
0.42
0.51
0.72
0.75
0.21
0.75
0.57
0.15
0.13
0.18
0.20
0.45
0.68
0.16
0.11
0.17
0.34
0.17
0.54
0.31
0.19
0.51
0.24
0.46
0.66
0.62
0.12
0.63
0.68
0.73
0.34
0.10
0.68
0.27
0.52
0.21
0.68
0.63
0.20
0.65
0.67
0.40
0.26
0.56
0.23
0.11
0.11
0.75
0.80
0.14
0.54
0.15
0.65
0.31
0.16
0.55
0.39
0.12
0.12
0.25
0.12
0.70
0.20
0.18
0.17
0.57
0.63
0.57
0.25
0.60
0.34
0.39
0.12
0.10
0.57
0.51
0.32
0.75
0.71
0.11
0.10
0.73
0.40
0.12
0.16
0.60
0.68
0.14
0.10
0.40
0.22
0.53
0.38
0.15
0.62
0.19
0.24
0.42
0.70
0.64
0.27
0.15
0.53
0.70
0.14
0.20
0.23
0.72
0.38
0.23
0.70
0.43
0.22
0.17
0.62
0.64
0.22
0.62
0.70
0.21
0.26
0.22
0.14
0.72
0.80
0.14
0.60
0.60
0.34
0.56
0.13
0.15
0.70
0.32
0.14
0.51
0.67
0.53
0.57
0.24
0.35
0.15
0.21
0.56
0.51
0.22
0.76
0.11
0.54
0.10
0.71
0.24
0.11
0.12
0.16
0.10
0.53
0.69
0.41
0.10
0.40
0.30
0.53
0.39
0.16
0.15
0.68
0.26
0.38
0.67
0.48
0.36
0.59
0.60
0.28
0.14
0.45
0.69
0.24
0.25
0.70
0.21
0.30
0.16
0.54
0.67
0.61
0.66
0.22
0.54
0.72
0.18
0.14
0.19
0.14
0.69
0.83
0.24
0.62
0.11
0.48
0.44
0.62
0.11
0.17
0.51
0.16
0.70
0.17
0.59
0.61
0.54
0.50
0.29
0.28
0.27
0.53
0.48
0.10
0.17
0.77
0.60
0.74
0.12
0.36
0.67
0.11
0.29
0.43
0.17
0.54
0.43
0.12
0.33
0.71
0.37
0.14
0.66
0.49
0.21
0.59
0.62
0.48
0.11
0.18
0.66
0.37
0.22
0.72
0.29
0.29
0.17
0.59
0.67
0.66
0.65
0.26
0.45
0.72
0.18
0.10
0.11
0.14
0.66
0.84
0.43
0.59
0.51
0.40
0.61
0.13
0.17
0.67
0.62
0.48
0.58
0.51
0.24
0.51
0.43
0.14
0.77
0.65
0.75
0.12
0.31
0.66
0.28
0.39
0.54
0.48
0.10
0.39
0.71
0.26
0.66
0.44
0.13
0.52
0.68
0.47
0.18
0.58
0.56
0.74
0.20
0.30
0.16
0.65
0.11
0.68
0.64
0.59
0.33
0.42
0.75
0.13
0.15
0.66
0.82
0.35
0.57
0.58
0.34
0.55
0.15
0.66
0.14
0.67
0.42
0.59
0.55
0.22
0.20
0.49
0.16
0.36
0.16
0.77
0.67
0.73
0.12
0.68
0.28
0.40
0.52
0.50
0.39
0.67
0.17
0.62
0.22
0.57
0.68
0.57
0.43
0.19
0.57
0.55
0.72
0.26
0.31
0.15
0.70
0.63
0.66
0.61
0.39
0.38
0.76
0.16
0.66
0.81
0.31
0.21
0.60
0.25
0.30
0.13
0.66
0.14
0.13
0.65
0.49
0.66
0.59
0.24
0.17
0.13
0.46
0.38
0.24
0.77
0.66
0.69
0.69
0.31
0.47
0.57
0.56
0.53
0.65
0.20
0.18
0.66
0.30
0.51
0.69
0.65
0.45
0.55
0.61
0.69
0.29
0.32
0.15
0.67
0.46
0.72
0.58
0.44
0.41
0.75
0.13
0.66
0.79
0.32
0.57
0.24
0.15
0.65
0.24
0.29
0.61
0.46
0.65
0.63
0.24
0.20
0.57
0.24
0.20
0.76
0.61
0.72
0.17
0.11
0.68
0.15
0.17
0.11
0.41
0.11
0.66
0.51
0.57
0.62
0.28
0.19
0.68
0.33
0.60
0.71
0.70
0.11
0.50
0.68
0.63
0.34
0.35
0.20
0.66
0.40
0.74
0.58
0.42
0.41
0.74
0.15
0.57
0.78
0.10
0.44
0.19
0.15
0.32
0.64
0.12
0.25
0.39
0.15
0.56
0.42
0.63
0.65
0.29
0.20
0.40
0.12
0.25
0.13
0.75
0.61
0.70
0.17
0.19
0.18
0.10
0.69
0.18
0.11
0.19
0.67
0.42
0.58
0.62
0.32
0.17
0.68
0.14
0.62
0.72
0.74
0.57
0.65
0.62
0.21
0.27
0.24
0.69
0.29
0.73
0.54
0.41
0.74
0.10
0.37
0.48
0.78
0.52
0.27
0.13
0.36
0.71
0.29
0.43
0.42
0.23
0.34
0.40
0.62
0.66
0.11
0.11
0.26
0.18
0.14
0.48
0.23
0.22
0.13
0.76
0.53
0.71
0.25
0.13
0.16
0.69
0.31
0.12
0.18
0.64
0.41
0.64
0.66
0.53
0.11
0.14
0.69
0.25
0.61
0.72
0.76
0.18
0.62
0.63
0.62
0.12
0.25
0.23
0.70
0.14
0.72
0.44
0.40
0.73
0.52
0.50
0.78
0.10
0.53
0.15
0.12
0.21
0.20
0.73
0.11
0.15
0.47
0.48
0.21
0.43
0.24
0.41
0.39
0.62
0.15
0.15
0.41
0.10
0.77
0.50
0.70
0.15
0.10
0.23
0.61
0.19
0.13
0.34
0.65
0.38
0.66
0.68
0.59
0.16
0.64
0.21
0.54
0.73
0.73
0.15
0.67
0.57
0.11
0.61
0.40
0.20
0.23
0.65
0.10
0.70
0.39
0.30
0.69
0.64
0.52
0.75
0.50
0.15
0.12
0.12
0.74
0.49
0.52
0.13
0.17
0.39
0.34
0.11
0.40
0.23
0.67
0.19
0.40
0.11
0.77
0.53
0.59
0.37
0.32
0.34
0.25
0.14
0.57
0.44
0.11
0.66
0.45
0.63
0.69
0.48
0.19
0.69
0.27
0.68
0.71
0.12
0.68
0.56
0.57
0.30
0.17
0.61
0.72
0.44
0.19
0.66
0.68
0.53
0.71
0.11
0.32
0.16
0.15
0.26
0.74
0.14
0.54
0.47
0.16
0.12
0.36
0.46
0.24
0.21
0.17
0.68
0.22
0.33
0.28
0.16
0.14
0.75
0.23
0.45
0.54
0.61
0.39
0.20
0.27
0.30
0.14
0.56
0.17
0.45
0.20
0.68
0.44
0.60
0.67
0.66
0.34
0.68
0.10
0.25
0.67
0.73
0.34
0.70
0.55
0.19
0.21
0.58
0.72
0.42
0.12
0.62
0.10
0.70
0.54
0.28
0.68
0.14
0.19
0.13
0.16
0.13
0.16
0.23
0.39
0.63
0.13
0.58
0.50
0.10
0.29
0.42
0.14
0.26
0.15
0.64
0.17
0.10
0.31
0.12
0.16
0.74
0.42
0.49
0.43
0.65
0.25
0.22
0.37
0.13
0.51
0.15
0.45
0.21
0.42
0.49
0.64
0.73
0.67
0.41
0.59
0.11
0.21
0.16
0.66
0.73
0.40
0.71
0.50
0.29
0.52
0.71
0.46
0.68
0.14
0.72
0.54
0.64
0.12
0.11
0.24
0.44
0.55
0.16
0.61
0.60
0.10
0.30
0.49
0.17
0.22
0.63
0.20
0.10
0.16
0.10
0.29
0.20
0.34
0.72
0.18
0.51
0.49
0.50
0.71
0.21
0.49
0.39
0.19
0.49
0.34
0.20
0.48
0.25
0.16
0.66
0.49
0.41
0.62
0.66
0.42
0.51
0.24
0.10
0.21
0.60
0.64
0.40
0.73
0.13
0.50
0.22
0.10
0.27
0.55
0.73
0.55
0.69
0.74
0.45
0.60
0.17
0.12
0.29
0.34
0.32
0.26
0.66
0.65
0.12
0.11
0.27
0.54
0.14
0.63
0.14
0.22
0.17
0.43
0.47
0.71
0.10
0.33
0.35
0.39
0.69
0.28
0.11
0.37
0.22
0.19
0.46
0.36
0.29
0.55
0.33
0.66
0.51
0.38
0.35
0.60
0.61
0.54
0.22
0.30
0.64
0.68
0.41
0.78
0.30
0.14
0.45
0.24
0.47
0.16
0.73
0.59
0.12
0.71
0.73
0.45
0.54
0.40
0.17
0.41
0.35
0.24
0.21
0.73
0.14
0.65
0.19
0.17
0.54
0.61
0.15
0.23
0.13
0.15
0.12
0.55
0.47
0.17
0.73
0.26
0.24
0.31
0.65
0.54
0.25
0.15
0.20
0.52
0.33
0.27
0.64
0.33
0.65
0.52
0.21
0.21
0.57
0.60
0.55
0.39
0.41
0.68
0.70
0.12
0.38
0.79
0.12
0.17
0.47
0.28
0.45
0.12
0.71
0.64
0.14
0.74
0.70
0.55
0.48
0.45
0.19
0.43
0.34
0.19
0.75
0.24
0.62
0.27
0.17
0.53
0.14
0.52
0.17
0.28
0.11
0.32
0.49
0.29
0.39
0.71
0.55
0.40
0.37
0.69
0.28
0.61
0.22
0.10
0.36
0.13
0.33
0.38
0.19
0.42
0.37
0.65
0.19
0.63
0.51
0.21
0.59
0.53
0.50
0.36
0.49
0.67
0.63
0.16
0.78
0.19
0.33
0.47
0.30
0.52
0.70
0.64
0.17
0.74
0.71
0.58
0.52
0.42
0.48
0.13
0.45
0.18
0.13
0.13
0.75
0.52
0.15
0.60
0.29
0.13
0.47
0.35
0.47
0.24
0.11
0.34
0.39
0.41
0.38
0.27
0.67
0.37
0.43
0.45
0.49
0.74
0.32
0.66
0.18
0.24
0.31
0.14
0.14
0.18
0.19
0.28
0.37
0.38
0.65
0.50
0.64
0.50
0.26
0.25
0.62
0.52
0.48
0.51
0.56
0.58
0.79
0.13
0.31
0.49
0.11
0.41
0.60
0.16
0.12
0.67
0.68
0.16
0.76
0.72
0.43
0.53
0.35
0.51
0.10
0.53
0.31
0.15
0.22
0.74
0.63
0.13
0.61
0.27
0.23
0.54
0.52
0.51
0.24
0.39
0.28
0.51
0.42
0.27
0.65
0.29
0.42
0.60
0.54
0.76
0.33
0.67
0.16
0.54
0.37
0.13
0.15
0.15
0.29
0.43
0.49
0.62
0.42
0.49
0.14
0.17
0.63
0.41
0.50
0.65
0.43
0.58
0.45
0.57
0.79
0.12
0.12
0.59
0.22
0.42
0.56
0.32
0.13
0.60
0.73
0.78
0.19
0.70
0.30
0.48
0.26
0.16
0.54
0.20
0.57
0.12
0.15
0.75
0.67
0.19
0.59
0.27
0.49
0.54
0.51
0.37
0.20
0.40
0.27
0.46
0.45
0.40
0.66
0.43
0.53
0.56
0.39
0.76
0.30
0.59
0.22
0.38
0.37
0.11
0.25
0.31
0.62
0.51
0.19
0.66
0.13
0.47
0.20
0.67
0.59
0.41
0.68
0.38
0.12
0.10
0.14
0.21
0.59
0.42
0.59
0.13
0.79
0.12
0.15
0.67
0.36
0.37
0.55
0.46
0.13
0.56
0.71
0.77
0.30
0.61
0.45
0.51
0.25
0.56
0.32
0.55
0.15
0.39
0.76
0.67
0.28
0.57
0.26
0.23
0.33
0.57
0.42
0.24
0.37
0.32
0.37
0.35
0.47
0.66
0.57
0.47
0.47
0.32
0.74
0.33
0.56
0.16
0.49
0.41
0.15
0.18
0.32
0.69
0.52
0.34
0.67
0.41
0.50
0.23
0.71
0.54
0.36
0.64
0.37
0.43
0.38
0.59
0.23
0.42
0.12
0.79
0.12
0.29
0.69
0.35
0.28
0.55
0.49
0.49
0.72
0.76
0.30
0.62
0.69
0.49
0.22
0.51
0.24
0.53
0.39
0.11
0.29
0.75
0.70
0.25
0.52
0.15
0.19
0.48
0.41
0.42
0.43
0.28
0.12
0.36
0.22
0.28
0.67
0.61
0.34
0.44
0.26
0.74
0.45
0.45
0.14
0.67
0.24
0.18
0.25
0.22
0.13
0.42
0.71
0.61
0.60
0.58
0.61
0.23
0.12
0.16
0.63
0.60
0.34
0.62
0.33
0.51
0.17
0.61
0.18
0.25
0.79
0.10
0.67
0.27
0.22
0.64
0.53
0.36
0.70
0.73
0.28
0.62
0.76
0.36
0.23
0.44
0.16
0.35
0.55
0.71
0.74
0.23
0.52
0.18
0.30
0.51
0.12
0.39
0.42
0.21
0.28
0.30
0.11
0.64
0.61
0.31
0.55
0.32
0.75
0.45
0.40
0.25
0.68
0.42
0.31
0.14
0.19
0.20
0.37
0.69
0.62
0.62
0.58
0.19
0.66
0.19
0.53
0.69
0.41
0.64
0.17
0.16
0.59
0.60
0.32
0.30
0.78
0.71
0.33
0.24
0.69
0.12
0.66
0.35
0.66
0.71
0.25
0.61
0.76
0.29
0.22
0.20
0.14
0.20
0.60
0.16
0.70
0.70
0.30
0.49
0.24
0.15
0.57
0.26
0.36
0.12
0.13
0.18
0.25
0.55
0.18
0.56
0.61
0.67
0.43
0.68
0.17
0.56
0.40
0.35
0.22
0.60
0.60
0.33
0.10
0.39
0.32
0.41
0.68
0.61
0.59
0.57
0.18
0.63
0.15
0.50
0.72
0.43
0.65
0.18
0.12
0.66
0.55
0.50
0.20
0.77
0.15
0.12
0.71
0.40
0.22
0.28
0.68
0.68
0.32
0.59
0.11
0.70
0.58
0.77
0.34
0.13
0.11
0.31
0.59
0.46
0.67
0.61
0.39
0.44
0.19
0.17
0.65
0.24
0.48
0.14
0.15
0.30
0.57
0.19
0.59
0.58
0.68
0.34
0.62
0.28
0.59
0.44
0.20
0.18
0.59
0.15
0.62
0.35
0.32
0.44
0.41
0.72
0.61
0.11
0.45
0.38
0.15
0.65
0.21
0.16
0.71
0.48
0.65
0.24
0.15
0.64
0.11
0.50
0.57
0.77
0.17
0.73
0.47
0.24
0.26
0.68
0.11
0.68
0.53
0.14
0.68
0.54
0.79
0.33
0.22
0.36
0.61
0.15
0.42
0.59
0.62
0.41
0.43
0.17
0.22
0.65
0.20
0.48
0.30
0.11
0.16
0.29
0.34
0.36
0.48
0.16
0.64
0.42
0.65
0.31
0.65
0.43
0.56
0.57
0.24
0.37
0.66
0.23
0.59
0.50
0.15
0.12
0.52
0.49
0.23
0.73
0.66
0.40
0.38
0.22
0.69
0.23
0.72
0.42
0.64
0.26
0.62
0.10
0.20
0.16
0.52
0.38
0.12
0.76
0.21
0.75
0.54
0.25
0.29
0.66
0.16
0.66
0.51
0.14
0.66
0.57
0.79
0.27
0.13
0.36
0.57
0.13
0.34
0.42
0.62
0.42
0.40
0.20
0.25
0.63
0.11
0.50
0.10
0.16
0.14
0.15
0.39
0.34
0.24
0.52
0.25
0.46
0.61
0.59
0.23
0.61
0.30
0.53
0.61
0.28
0.35
0.61
0.32
0.56
0.50
0.20
0.19
0.61
0.54
0.24
0.74
0.66
0.39
0.57
0.38
0.69
0.25
0.75
0.39
0.64
0.11
0.14
0.63
0.40
0.38
0.55
0.15
0.16
0.20
0.78
0.50
0.71
0.59
0.26
0.62
0.27
0.64
0.50
0.23
0.60
0.58
0.79
0.28
0.14
0.18
0.11
0.31
0.51
0.25
0.23
0.60
0.39
0.37
0.18
0.21
0.55
0.11
0.50
0.11
0.29
0.13
0.44
0.22
0.21
0.56
0.34
0.22
0.63
0.56
0.28
0.52
0.20
0.57
0.59
0.22
0.11
0.39
0.36
0.61
0.50
0.16
0.65
0.42
0.75
0.62
0.40
0.66
0.44
0.72
0.30
0.78
0.48
0.62
0.20
0.64
0.22
0.49
0.60
0.21
0.79
0.11
0.67
0.69
0.55
0.20
0.33
0.63
0.32
0.67
0.20
0.33
0.37
0.49
0.57
0.17
0.80
0.23
0.19
0.12
0.12
0.16
0.45
0.11
0.24
0.19
0.56
0.48
0.38
0.20
0.52
0.20
0.51
0.15
0.47
0.13
0.55
0.12
0.66
0.24
0.39
0.62
0.57
0.37
0.41
0.27
0.62
0.59
0.28
0.10
0.14
0.28
0.60
0.43
0.64
0.41
0.14
0.73
0.54
0.37
0.67
0.36
0.73
0.25
0.79
0.45
0.61
0.25
0.66
0.10
0.14
0.49
0.63
0.33
0.78
0.68
0.68
0.58
0.18
0.38
0.63
0.43
0.70
0.20
0.28
0.49
0.47
0.60
0.19
0.81
0.15
0.19
0.20
0.37
0.10
0.23
0.19
0.18
0.58
0.45
0.40
0.53
0.34
0.37
0.55
0.13
0.19
0.49
0.14
0.64
0.16
0.15
0.13
0.68
0.32
0.34
0.65
0.53
0.35
0.36
0.28
0.20
0.60
0.64
0.30
0.38
0.36
0.56
0.34
0.17
0.64
0.48
0.11
0.74
0.63
0.30
0.71
0.23
0.47
0.73
0.13
0.21
0.11
0.79
0.41
0.62
0.13
0.13
0.69
0.17
0.12
0.28
0.32
0.64
0.39
0.23
0.77
0.11
0.67
0.68
0.55
0.28
0.12
0.32
0.61
0.52
0.71
0.12
0.26
0.24
0.58
0.46
0.64
0.24
0.82
0.12
0.23
0.24
0.32
0.14
0.24
0.20
0.18
0.60
0.34
0.25
0.20
0.35
0.40
0.47
0.55
0.18
0.29
0.31
0.50
0.15
0.11
0.22
0.64
0.27
0.25
0.65
0.43
0.43
0.10
0.64
0.41
0.27
0.35
0.34
0.61
0.61
0.30
0.30
0.29
0.13
0.50
0.30
0.18
0.62
0.50
0.12
0.70
0.66
0.29
0.74
0.40
0.47
0.75
0.14
0.18
0.15
0.78
0.50
0.62
0.13
0.70
0.25
0.18
0.43
0.18
0.66
0.24
0.22
0.22
0.80
0.11
0.67
0.10
0.66
0.40
0.25
0.10
0.40
0.58
0.58
0.70
0.29
0.27
0.19
0.57
0.38
0.64
0.83
0.23
0.17
0.24
0.27
0.14
0.22
0.11
0.16
0.50
0.40
0.18
0.29
0.35
0.48
0.52
0.15
0.11
0.11
0.22
0.44
0.48
0.14
0.36
0.11
0.67
0.27
0.54
0.64
0.40
0.54
0.15
0.64
0.30
0.16
0.25
0.21
0.61
0.59
0.29
0.10
0.22
0.49
0.34
0.31
0.63
0.29
0.71
0.51
0.24
0.76
0.49
0.33
0.75
0.20
0.20
0.24
0.75
0.58
0.59
0.12
0.15
0.72
0.46
0.28
0.20
0.64
0.11
0.23
0.80
0.19
0.70
0.12
0.11
0.62
0.40
0.26
0.15
0.20
0.12
0.39
0.55
0.61
0.60
0.48
0.20
0.14
0.56
0.21
0.59
0.82
0.28
0.25
0.20
0.19
0.26
0.14
0.36
0.47
0.13
0.50
0.37
0.45
0.56
0.17
0.10
0.15
0.42
0.45
0.27
0.69
0.29
0.35
0.65
0.46
0.57
0.58
0.22
0.20
0.41
0.62
0.59
0.14
0.34
0.43
0.41
0.31
0.62
0.24
0.69
0.23
0.23
0.78
0.62
0.32
0.74
0.11
0.26
0.74
0.58
0.53
0.27
0.74
0.40
0.37
0.23
0.63
0.24
0.78
0.30
0.69
0.64
0.49
0.32
0.20
0.20
0.42
0.52
0.55
0.63
0.56
0.20
0.32
0.49
0.18
0.52
0.79
0.21
0.25
0.17
0.27
0.39
0.30
0.34
0.17
0.19
0.39
0.40
0.58
0.57
0.22
0.12
0.37
0.44
0.55
0.27
0.32
0.72
0.48
0.65
0.45
0.14
0.53
0.44
0.19
0.18
0.37
0.16
0.63
0.59
0.44
0.46
0.31
0.28
0.61
0.35
0.12
0.69
0.16
0.23
0.16
0.79
0.67
0.41
0.72
0.11
0.25
0.10
0.76
0.53
0.54
0.16
0.75
0.46
0.29
0.23
0.65
0.22
0.79
0.18
0.73
0.60
0.57
0.25
0.16
0.56
0.57
0.47
0.63
0.62
0.14
0.51
0.41
0.10
0.51
0.72
0.19
0.27
0.21
0.18
0.35
0.10
0.12
0.22
0.20
0.27
0.33
0.55
0.60
0.52
0.26
0.13
0.47
0.38
0.54
0.11
0.13
0.29
0.12
0.20
0.76
0.62
0.14
0.60
0.51
0.17
0.45
0.16
0.38
0.18
0.17
0.35
0.14
0.61
0.61
0.21
0.46
0.60
0.37
0.30
0.57
0.45
0.29
0.69
0.14
0.17
0.79
0.69
0.38
0.72
0.12
0.31
0.75
0.53
0.58
0.10
0.24
0.77
0.57
0.25
0.18
0.63
0.27
0.79
0.14
0.70
0.12
0.57
0.61
0.36
0.31
0.62
0.59
0.36
0.57
0.63
0.55
0.30
0.43
0.66
0.18
0.29
0.23
0.18
0.43
0.15
0.15
0.10
0.18
0.19
0.23
0.51
0.60
0.53
0.34
0.15
0.45
0.48
0.56
0.47
0.19
0.20
0.23
0.77
0.67
0.15
0.62
0.54
0.18
0.51
0.23
0.42
0.23
0.14
0.37
0.17
0.59
0.59
0.19
0.50
0.61
0.32
0.37
0.47
0.43
0.21
0.31
0.69
0.21
0.79
0.73
0.30
0.11
0.72
0.15
0.74
0.52
0.54
0.11
0.31
0.76
0.60
0.31
0.17
0.58
0.36
0.76
0.24
0.63
0.15
0.52
0.57
0.34
0.19
0.21
0.64
0.58
0.32
0.54
0.59
0.59
0.24
0.40
0.68
0.24
0.41
0.22
0.15
0.16
0.27
0.24
0.33
0.15
0.42
0.60
0.48
0.44
0.21
0.50
0.56
0.56
0.47
0.11
0.19
0.78
0.69
0.67
0.29
0.16
0.55
0.20
0.30
0.33
0.14
0.43
0.22
0.51
0.56
0.21
0.54
0.63
0.31
0.40
0.49
0.46
0.17
0.45
0.67
0.78
0.74
0.15
0.12
0.25
0.69
0.31
0.75
0.51
0.46
0.13
0.74
0.63
0.28
0.37
0.55
0.70
0.37
0.60
0.46
0.63
0.23
0.29
0.22
0.19
0.63
0.62
0.10
0.50
0.56
0.58
0.22
0.44
0.69
0.16
0.43
0.24
0.28
0.11
0.26
0.47
0.16
0.16
0.47
0.63
0.40
0.42
0.31
0.54
0.54
0.57
0.12
0.56
0.25
0.76
0.75
0.57
0.47
0.17
0.62
0.29
0.47
0.27
0.13
0.27
0.57
0.16
0.31
0.43
0.57
0.24
0.50
0.61
0.49
0.38
0.51
0.13
0.40
0.26
0.47
0.66
0.17
0.74
0.76
0.13
0.15
0.17
0.69
0.31
0.74
0.58
0.47
0.11
0.73
0.61
0.34
0.49
0.53
0.15
0.64
0.24
0.62
0.42
0.64
0.30
0.36
0.22
0.25
0.61
0.60
0.41
0.45
0.57
0.39
0.17
0.45
0.68
0.11
0.46
0.15
0.24
0.29
0.13
0.52
0.56
0.64
0.43
0.29
0.27
0.63
0.50
0.59
0.15
0.52
0.44
0.73
0.11
0.75
0.16
0.34
0.45
0.16
0.62
0.24
0.33
0.31
0.24
0.11
0.23
0.63
0.14
0.22
0.45
0.32
0.59
0.25
0.41
0.51
0.59
0.42
0.49
0.33
0.33
0.26
0.64
0.27
0.70
0.76
0.13
0.13
0.15
0.69
0.19
0.73
0.63
0.38
0.10
0.74
0.59
0.53
0.57
0.47
0.11
0.55
0.11
0.67
0.46
0.60
0.38
0.38
0.14
0.25
0.66
0.62
0.34
0.38
0.38
0.63
0.34
0.15
0.18
0.42
0.68
0.46
0.28
0.44
0.53
0.62
0.67
0.43
0.31
0.14
0.43
0.60
0.49
0.55
0.19
0.33
0.49
0.68
0.16
0.72
0.13
0.37
0.26
0.20
0.63
0.21
0.22
0.20
0.11
0.58
0.12
0.59
0.27
0.56
0.23
0.47
0.45
0.59
0.40
0.20
0.42
0.30
0.27
0.61
0.68
0.74
0.11
0.72
0.16
0.74
0.66
0.26
0.72
0.60
0.59
0.59
0.38
0.61
0.63
0.30
0.56
0.60
0.39
0.18
0.20
0.70
0.59
0.33
0.36
0.30
0.64
0.35
0.15
0.15
0.52
0.69
0.14
0.48
0.27
0.36
0.19
0.47
0.58
0.66
0.68
0.42
0.34
0.12
0.46
0.57
0.52
0.38
0.10
0.31
0.23
0.68
0.12
0.75
0.32
0.34
0.18
0.60
0.15
0.11
0.13
0.14
0.42
0.27
0.62
0.16
0.55
0.18
0.50
0.39
0.53
0.36
0.47
0.25
0.45
0.50
0.65
0.76
0.15
0.15
0.12
0.75
0.70
0.69
0.25
0.71
0.61
0.63
0.66
0.30
0.11
0.70
0.19
0.62
0.13
0.50
0.62
0.29
0.21
0.19
0.13
0.67
0.65
0.46
0.39
0.24
0.62
0.35
0.11
0.55
0.70
0.13
0.46
0.15
0.28
0.53
0.40
0.51
0.61
0.69
0.43
0.31
0.62
0.53
0.12
0.35
0.13
0.17
0.22
0.73
0.76
0.16
0.53
0.12
0.56
0.14
0.18
0.12
0.31
0.31
0.70
0.13
0.51
0.19
0.51
0.40
0.49
0.22
0.57
0.27
0.50
0.34
0.68
0.75
0.20
0.15
0.12
0.75
0.11
0.71
0.69
0.23
0.73
0.60
0.67
0.67
0.14
0.18
0.74
0.14
0.66
0.12
0.40
0.59
0.16
0.18
0.61
0.65
0.58
0.36
0.62
0.48
0.53
0.69
0.16
0.31
0.11
0.13
0.51
0.42
0.30
0.46
0.70
0.47
0.35
0.35
0.61
0.51
0.14
0.34
0.30
0.72
0.11
0.77
0.26
0.53
0.25
0.13
0.58
0.25
0.20
0.15
0.49
0.55
0.74
0.52
0.20
0.46
0.41
0.51
0.18
0.57
0.42
0.54
0.14
0.67
0.75
0.20
0.11
0.11
0.71
0.72
0.66
0.20
0.72
0.54
0.70
0.67
0.24
0.79
0.67
0.17
0.39
0.64
0.19
0.15
0.15
0.52
0.64
0.54
0.38
0.57
0.47
0.35
0.69
0.19
0.18
0.19
0.44
0.49
0.34
0.53
0.11
0.71
0.55
0.35
0.30
0.60
0.50
0.37
0.12
0.68
0.78
0.11
0.14
0.47
0.28
0.13
0.58
0.31
0.26
0.50
0.62
0.72
0.52
0.19
0.38
0.37
0.50
0.17
0.55
0.51
0.53
0.64
0.75
0.41
0.18
0.67
0.69
0.65
0.20
0.70
0.48
0.69
0.11
0.12
0.70
0.15
0.80
0.65
0.44
0.66
0.19
0.12
0.11
0.44
0.67
0.52
0.46
0.45
0.22
0.22
0.71
0.18
0.14
0.38
0.46
0.50
0.36
0.58
0.13
0.74
0.58
0.31
0.29
0.61
0.52
0.13
0.13
0.45
0.65
0.78
0.13
0.29
0.23
0.16
0.57
0.19
0.27
0.10
0.35
0.41
0.72
0.70
0.11
0.42
0.24
0.34
0.34
0.52
0.40
0.49
0.62
0.61
0.76
0.45
0.17
0.66
0.14
0.64
0.64
0.30
0.70
0.49
0.69
0.20
0.71
0.13
0.80
0.65
0.38
0.70
0.18
0.13
0.16
0.55
0.65
0.52
0.51
0.39
0.70
0.16
0.14
0.18
0.57
0.35
0.59
0.31
0.14
0.16
0.51
0.76
0.57
0.49
0.35
0.64
0.51
0.51
0.15
0.68
0.77
0.23
0.13
0.60
0.23
0.38
0.36
0.39
0.69
0.73
0.15
0.38
0.21
0.29
0.34
0.47
0.36
0.54
0.68
0.53
0.77
0.46
0.17
0.64
0.28
0.49
0.61
0.38
0.70
0.45
0.71
0.17
0.71
0.10
0.79
0.67
0.33
0.74
0.18
0.13
0.33
0.44
0.62
0.55
0.56
0.39
0.72
0.22
0.20
0.19
0.67
0.22
0.56
0.28
0.11
0.27
0.56
0.12
0.77
0.61
0.56
0.28
0.67
0.51
0.18
0.53
0.31
0.70
0.77
0.18
0.14
0.61
0.24
0.50
0.34
0.11
0.43
0.64
0.77
0.16
0.40
0.18
0.27
0.36
0.13
0.27
0.63
0.37
0.61
0.61
0.78
0.52
0.18
0.11
0.57
0.25
0.52
0.57
0.37
0.66
0.47
0.72
0.14
0.72
0.77
0.10
0.65
0.24
0.76
0.18
0.13
0.34
0.31
0.60
0.58
0.54
0.56
0.74
0.11
0.20
0.10
0.70
0.41
0.56
0.26
0.19
0.51
0.55
0.13
0.76
0.61
0.57
0.43
0.65
0.60
0.15
0.11
0.18
0.63
0.23
0.72
0.79
0.24
0.11
0.22
0.16
0.59
0.14
0.28
0.31
0.11
0.35
0.70
0.14
0.79
0.16
0.42
0.13
0.33
0.35
0.21
0.67
0.35
0.53
0.29
0.51
0.78
0.52
0.13
0.49
0.14
0.57
0.54
0.29
0.14
0.62
0.50
0.70
0.15
0.74
0.23
0.76
0.10
0.63
0.23
0.20
0.77
0.18
0.14
0.36
0.37
0.34
0.54
0.57
0.50
0.75
0.19
0.69
0.11
0.43
0.47
0.21
0.16
0.52
0.29
0.30
0.76
0.60
0.59
0.37
0.64
0.63
0.14
0.29
0.65
0.12
0.69
0.80
0.35
0.13
0.16
0.18
0.56
0.36
0.15
0.33
0.71
0.79
0.16
0.45
0.19
0.35
0.23
0.19
0.65
0.52
0.25
0.74
0.58
0.44
0.65
0.35
0.26
0.59
0.48
0.67
0.14
0.74
0.25
0.75
0.15
0.12
0.63
0.19
0.22
0.77
0.22
0.11
0.43
0.40
0.11
0.45
0.43
0.61
0.27
0.73
0.16
0.71
0.20
0.40
0.25
0.11
0.20
0.53
0.15
0.29
0.74
0.58
0.59
0.17
0.61
0.62
0.15
0.11
0.36
0.63
0.19
0.64
0.78
0.45
0.13
0.60
0.23
0.26
0.35
0.67
0.77
0.48
0.11
0.24
0.10
0.66
0.60
0.18
0.74
0.58
0.35
0.10
0.70
0.22
0.29
0.49
0.44
0.67
0.19
0.73
0.30
0.75
0.22
0.64
0.17
0.25
0.77
0.20
0.11
0.49
0.24
0.56
0.19
0.57
0.18
0.71
0.10
0.72
0.33
0.21
0.18
0.47
0.15
0.32
0.72
0.60
0.62
0.15
0.56
0.63
0.18
0.12
0.19
0.49
0.61
0.30
0.64
0.12
0.78
0.53
0.15
0.11
0.60
0.18
0.51
0.63
0.79
0.49
0.11
0.19
0.65
0.57
0.11
0.18
0.77
0.53
0.31
0.14
0.69
0.16
0.31
0.12
0.47
0.41
0.66
0.28
0.73
0.30
0.75
0.18
0.11
0.65
0.23
0.31
0.77
0.18
0.52
0.12
0.15
0.42
0.42
0.10
0.72
0.35
0.72
0.23
0.23
0.12
0.27
0.73
0.63
0.59
0.19
0.45
0.51
0.65
0.12
0.30
0.56
0.60
0.39
0.64
0.75
0.55
0.17
0.32
0.12
0.56
0.45
0.23
0.52
0.50
0.80
0.41
0.14
0.64
0.56
0.77
0.32
0.28
0.34
0.69
0.13
0.57
0.66
0.41
0.74
0.31
0.76
0.14
0.65
0.32
0.35
0.78
0.15
0.42
0.12
0.30
0.12
0.23
0.15
0.71
0.20
0.72
0.22
0.15
0.21
0.20
0.12
0.73
0.66
0.58
0.46
0.48
0.65
0.12
0.61
0.58
0.24
0.44
0.18
0.69
0.45
0.14
0.12
0.61
0.51
0.36
0.52
0.44
0.79
0.13
0.59
0.60
0.12
0.77
0.17
0.26
0.31
0.69
0.24
0.59
0.39
0.66
0.27
0.72
0.34
0.76
0.13
0.64
0.43
0.76
0.12
0.19
0.13
0.12
0.15
0.69
0.70
0.22
0.12
0.36
0.37
0.74
0.64
0.60
0.49
0.46
0.65
0.11
0.59
0.50
0.39
0.17
0.69
0.43
0.12
0.61
0.44
0.24
0.18
0.57
0.23
0.10
0.78
0.28
0.56
0.55
0.48
0.16
0.78
0.27
0.22
0.70
0.11
0.30
0.33
0.54
0.29
0.29
0.63
0.21
0.73
0.31
0.75
0.22
0.62
0.55
0.72
0.17
0.30
0.20
0.14
0.17
0.68
0.71
0.13
0.14
0.15
0.40
0.49
0.72
0.63
0.61
0.56
0.46
0.69
0.14
0.54
0.39
0.14
0.60
0.12
0.70
0.12
0.26
0.22
0.15
0.63
0.55
0.23
0.52
0.55
0.15
0.31
0.79
0.42
0.53
0.57
0.27
0.77
0.16
0.34
0.12
0.15
0.68
0.33
0.59
0.31
0.20
0.62
0.32
0.72
0.31
0.77
0.26
0.25
0.59
0.49
0.69
0.16
0.45
0.17
0.24
0.62
0.71
0.15
0.15
0.12
0.30
0.50
0.69
0.67
0.61
0.61
0.60
0.72
0.12
0.11
0.59
0.46
0.60
0.70
0.27
0.38
0.30
0.15
0.62
0.66
0.14
0.48
0.51
0.18
0.80
0.44
0.12
0.12
0.33
0.49
0.13
0.77
0.34
0.11
0.11
0.69
0.39
0.60
0.38
0.18
0.56
0.12
0.72
0.26
0.78
0.29
0.60
0.42
0.69
0.44
0.12
0.17
0.34
0.10
0.69
0.22
0.17
0.50
0.66
0.67
0.64
0.57
0.64
0.21
0.75
0.25
0.61
0.53
0.43
0.65
0.38
0.40
0.34
0.17
0.43
0.66
0.14
0.41
0.37
0.58
0.15
0.81
0.30
0.14
0.17
0.10
0.21
0.24
0.34
0.78
0.11
0.30
0.72
0.44
0.14
0.51
0.37
0.17
0.55
0.70
0.23
0.75
0.31
0.67
0.46
0.71
0.45
0.16
0.43
0.60
0.14
0.12
0.43
0.64
0.67
0.66
0.15
0.56
0.63
0.19
0.77
0.13
0.38
0.63
0.56
0.39
0.62
0.34
0.39
0.10
0.37
0.31
0.65
0.18
0.59
0.18
0.60
0.16
0.23
0.80
0.22
0.12
0.18
0.27
0.28
0.78
0.12
0.22
0.21
0.73
0.31
0.13
0.33
0.20
0.16
0.47
0.12
0.68
0.23
0.74
0.40
0.69
0.31
0.74
0.57
0.11
0.33
0.47
0.56
0.24
0.30
0.24
0.64
0.68
0.63
0.11
0.59
0.65
0.78
0.51
0.60
0.55
0.28
0.60
0.34
0.49
0.59
0.36
0.67
0.16
0.54
0.15
0.50
0.13
0.46
0.13
0.10
0.78
0.16
0.14
0.12
0.18
0.18
0.78
0.14
0.28
0.72
0.27
0.39
0.42
0.16
0.39
0.72
0.26
0.73
0.43
0.69
0.20
0.72
0.48
0.14
0.13
0.49
0.14
0.29
0.61
0.68
0.64
0.60
0.70
0.80
0.44
0.10
0.59
0.55
0.54
0.41
0.53
0.60
0.21
0.63
0.22
0.47
0.50
0.54
0.45
0.12
0.75
0.15
0.14
0.16
0.77
0.13
0.42
0.74
0.18
0.26
0.10
0.46
0.14
0.34
0.74
0.32
0.70
0.50
0.32
0.70
0.26
0.68
0.11
0.31
0.36
0.62
0.68
0.61
0.60
0.70
0.79
0.40
0.59
0.60
0.58
0.35
0.45
0.55
0.15
0.49
0.16
0.52
0.58
0.57
0.11
0.41
0.19
0.15
0.73
0.25
0.17
0.19
0.35
0.76
0.42
0.74
0.29
0.19
0.14
0.31
0.14
0.41
0.73
0.38
0.67
0.51
0.32
0.71
0.21
0.67
0.25
0.40
0.59
0.66
0.56
0.59
0.73
0.78
0.37
0.59
0.60
0.53
0.31
0.35
0.45
0.17
0.13
0.21
0.57
0.62
0.59
0.24
0.70
0.25
0.35
0.13
0.48
0.76
0.10
0.33
0.40
0.75
0.28
0.11
0.15
0.13
0.12
0.49
0.18
0.72
0.46
0.64
0.51
0.38
0.35
0.69
0.18
0.17
0.64
0.15
0.14
0.41
0.27
0.48
0.60
0.53
0.58
0.74
0.77
0.29
0.58
0.61
0.51
0.36
0.22
0.41
0.14
0.26
0.60
0.67
0.35
0.47
0.14
0.71
0.11
0.27
0.55
0.14
0.75
0.16
0.33
0.76
0.10
0.23
0.18
0.20
0.16
0.27
0.53
0.27
0.73
0.57
0.62
0.57
0.40
0.34
0.60
0.19
0.16
0.62
0.20
0.54
0.41
0.25
0.50
0.61
0.53
0.62
0.75
0.74
0.18
0.39
0.63
0.55
0.51
0.13
0.35
0.46
0.67
0.70
0.17
0.51
0.17
0.65
0.39
0.58
0.25
0.72
0.19
0.25
0.74
0.11
0.25
0.29
0.10
0.26
0.12
0.56
0.15
0.69
0.61
0.59
0.60
0.40
0.22
0.54
0.32
0.60
0.25
0.46
0.44
0.46
0.54
0.57
0.40
0.65
0.75
0.74
0.10
0.11
0.29
0.57
0.45
0.52
0.30
0.63
0.68
0.66
0.32
0.40
0.18
0.61
0.11
0.36
0.11
0.44
0.49
0.72
0.20
0.16
0.32
0.77
0.13
0.28
0.43
0.11
0.25
0.12
0.61
0.19
0.67
0.64
0.62
0.58
0.44
0.19
0.61
0.14
0.57
0.17
0.37
0.44
0.59
0.49
0.51
0.22
0.67
0.78
0.73
0.11
0.30
0.48
0.48
0.50
0.44
0.44
0.58
0.67
0.62
0.54
0.26
0.45
0.11
0.29
0.13
0.49
0.14
0.52
0.12
0.73
0.15
0.11
0.31
0.77
0.13
0.36
0.59
0.14
0.23
0.64
0.11
0.70
0.68
0.65
0.52
0.53
0.23
0.61
0.60
0.18
0.11
0.23
0.27
0.62
0.45
0.29
0.51
0.11
0.57
0.81
0.69
0.12
0.10
0.13
0.55
0.53
0.46
0.45
0.21
0.41
0.42
0.58
0.57
0.57
0.30
0.21
0.16
0.15
0.11
0.52
0.15
0.54
0.20
0.72
0.11
0.23
0.78
0.16
0.43
0.62
0.26
0.21
0.61
0.65
0.67
0.65
0.41
0.52
0.24
0.55
0.57
0.18
0.10
0.12
0.64
0.42
0.20
0.45
0.44
0.82
0.69
0.12
0.56
0.49
0.46
0.28
0.18
0.17
0.30
0.66
0.61
0.62
0.32
0.22
0.14
0.17
0.62
0.28
0.50
0.22
0.67
0.22
0.79
0.13
0.49
0.55
0.24
0.56
0.57
0.64
0.68
0.33
0.47
0.21
0.53
0.49
0.15
0.12
0.17
0.65
0.40
0.15
0.41
0.17
0.37
0.82
0.72
0.13
0.54
0.40
0.49
0.11
0.17
0.44
0.70
0.65
0.63
0.46
0.24
0.13
0.10
0.70
0.33
0.38
0.13
0.67
0.14
0.20
0.79
0.12
0.55
0.62
0.22
0.64
0.57
0.58
0.69
0.28
0.54
0.14
0.47
0.36
0.15
0.65
0.37
0.10
0.34
0.17
0.24
0.81
0.72
0.18
0.50
0.23
0.43
0.14
0.54
0.72
0.27
0.59
0.61
0.53
0.24
0.16
0.10
0.12
0.70
0.30
0.27
0.65
0.19
0.10
0.80
0.15
0.48
0.67
0.15
0.53
0.51
0.63
0.68
0.20
0.62
0.24
0.27
0.29
0.61
0.41
0.32
0.28
0.82
0.71
0.55
0.37
0.28
0.13
0.46
0.72
0.27
0.58
0.64
0.44
0.22
0.33
0.13
0.15
0.12
0.67
0.41
0.19
0.62
0.11
0.20
0.78
0.13
0.49
0.66
0.27
0.45
0.40
0.64
0.64
0.21
0.60
0.22
0.32
0.44
0.16
0.32
0.18
0.82
0.69
0.57
0.32
0.35
0.23
0.31
0.71
0.25
0.58
0.66
0.47
0.20
0.33
0.13
0.12
0.59
0.51
0.17
0.14
0.54
0.76
0.61
0.66
0.37
0.58
0.17
0.63
0.62
0.56
0.16
0.53
0.20
0.21
0.16
0.82
0.71
0.55
0.11
0.30
0.44
0.26
0.14
0.69
0.55
0.57
0.53
0.25
0.37
0.13
0.17
0.11
0.53
0.46
0.14
0.45
0.73
0.62
0.64
0.15
0.50
0.47
0.62
0.50
0.10
0.47
0.33
0.11
0.19
0.14
0.81
0.68
0.51
0.43
0.10
0.27
0.10
0.68
0.50
0.48
0.52
0.29
0.36
0.17
0.19
0.13
0.54
0.45
0.37
0.73
0.61
0.57
0.38
0.35
0.53
0.46
0.11
0.15
0.26
0.43
0.26
0.11
0.80
0.64
0.51
0.12
0.47
0.14
0.32
0.17
0.67
0.45
0.40
0.32
0.51
0.28
0.37
0.16
0.42
0.48
0.22
0.74
0.59
0.33
0.20
0.28
0.41
0.43
0.17
0.23
0.12
0.35
0.17
0.79
0.61
0.58
0.47
0.12
0.18
0.39
0.71
0.48
0.37
0.37
0.58
0.26
0.45
0.21
0.12
0.21
0.56
0.14
0.11
0.70
0.64
0.13
0.13
0.34
0.40
0.19
0.26
0.13
0.35
0.13
0.78
0.59
0.60
0.14
0.36
0.50
0.71
0.51
0.29
0.37
0.57
0.22
0.34
0.13
0.15
0.63
0.22
0.69
0.64
0.27
0.31
0.21
0.24
0.55
0.13
0.77
0.60
0.10
0.51
0.14
0.34
0.44
0.70
0.49
0.36
0.41
0.56
0.19
0.21
0.14
0.23
0.63
0.41
0.29
0.71
0.11
0.61
0.21
0.13
0.44
0.23
0.56
0.78
0.61
0.12
0.50
0.14
0.35
0.24
0.71
0.53
0.58
0.49
0.54
0.19
0.22
0.15
0.19
0.16
0.63
0.20
0.35
0.70
0.13
0.60
0.42
0.37
0.50
0.15
0.76
0.59
0.24
0.45
0.13
0.42
0.29
0.20
0.19
0.71
0.54
0.59
0.52
0.53
0.18
0.35
0.29
0.25
0.14
0.55
0.26
0.67
0.18
0.61
0.22
0.27
0.41
0.54
0.14
0.75
0.57
0.28
0.15
0.38
0.44
0.28
0.17
0.70
0.42
0.58
0.50
0.55
0.18
0.21
0.15
0.26
0.17
0.12
0.10
0.61
0.30
0.66
0.63
0.22
0.16
0.40
0.53
0.16
0.10
0.76
0.59
0.26
0.14
0.35
0.37
0.26
0.10
0.11
0.71
0.39
0.53
0.46
0.61
0.17
0.11
0.14
0.20
0.13
0.12
0.68
0.49
0.62
0.56
0.16
0.45
0.11
0.16
0.36
0.51
0.23
0.15
0.76
0.60
0.20
0.27
0.20
0.27
0.12
0.69
0.45
0.39
0.51
0.54
0.16
0.17
0.62
0.53
0.41
0.15
0.22
0.31
0.15
0.10
0.29
0.28
0.25
0.71
0.53
0.20
0.32
0.13
0.70
0.32
0.26
0.58
0.43
0.18
0.11
0.54
0.46
0.13
0.11
0.28
0.28
0.29
0.64
0.43
0.23
0.31
0.18
0.14
0.66
0.12
0.62
0.34
0.15
0.41
0.20
0.30
0.35
0.36
0.62
0.43
0.15
0.12
0.15
0.19
0.14
0.62
0.13
0.62
0.23
0.17
0.14
0.49
0.19
0.30
0.22
0.40
0.51
0.40
0.24
0.10
0.15
0.30
0.32
0.66
0.60
0.40
0.34
0.62
0.20
0.13
0.33
0.11
0.24
0.63
0.37
0.12
0.15
0.24
0.12
0.63
0.57
0.47
0.18
0.13
0.62
0.20
0.31
0.16
0.22
0.66
0.34
0.12
0.12
0.61
0.50
0.26
0.16
0.39
0.20
0.30
0.10
0.33
0.66
0.37
0.13
0.20
0.65
0.38
0.22
0.30
0.36
0.26
0.37
0.22
0.66
0.38
0.27
0.24
0.12
0.26
0.40
0.16
0.64
0.45
0.27
0.25
0.12
0.12
0.24
0.15
0.35
0.31
0.67
0.34
0.38
0.33
0.14
0.35
0.44
0.11
0.26
0.60
0.46
0.18
0.14
0.19
0.36
0.28
0.64
0.12
0.29
0.26
0.19
0.13
0.26
0.41
0.21
0.24
0.64
0.46
0.16
0.40
0.33
0.63
0.12
0.36
0.18
0.20
0.13
0.23
0.49
0.22
0.16
0.63
0.44
0.11
0.43
0.26
0.64
0.40
0.23
0.15
0.10
0.55
0.14
0.63
0.52
0.11
0.11
0.16
0.32
0.20
0.64
0.25
0.21
0.21
0.11
0.14
0.56
0.12
0.60
0.34
0.11
0.26
0.27
0.64
0.25
0.28
0.21
0.18
0.16
0.57
0.62
0.15
0.23
0.27
0.65
0.29
0.39
0.19
0.15
0.19
0.60
0.11
0.64
0.11
0.12
0.21
0.12
0.65
0.24
0.43
0.16
0.10
0.52
0.64
0.13
0.18
0.59
0.23
0.41
0.13
0.11
0.11
0.51
0.11
0.59
0.14
0.24
0.61
0.27
0.41
0.12
0.49
0.14
0.58
0.29
0.65
0.27
0.25
0.30
0.10
0.57
0.24
0.54
0.12
0.18
0.11
0.33
0.15
0.10
0.40
0.19
0.14
0.10
0.37
0.28
0.11
0.16
0.13
0.15
0.17
0.12
0.11
0.20
0.14
0.25
0.18
0.26
0.23
0.14
0.29
0.13
0.37
0.29
0.11
0.20
0.24
0.48
0.14
0.37
0.23
0.11
0.12
0.25
0.11
0.16
0.11
0.19
0.12
0.30
0.13
0.31
0.12
0.17
0.13
0.33
0.11
0.11
0.12
0.42
0.14
0.21
0.11
0.11
0.35
0.13
0.26
0.12
0.13
0.14
0.16
0.18
0.40
0.49
0.16
0.60
0.14
0.20
0.68
0.10
0.12
0.21
0.67
0.10
0.15
0.64
0.13
0.62
0.62
0.15
0.21
0.63
0.10
0.36
0.59
0.18
0.14
0.16
0.44
0.11
0.19
0.28
0.37
0.30
0.24
0.41
0.38
0.37
0.31
0.32
0.31
0.16
0.18
0.16
0.12
0.11
0.11
0.16
0.11
0.33
0.35
0.16
0.26
0.14
0.26
0.14
0.23
0.14
0.14
0.11
0.13
0.13
0.17
0.45
0.11
0.10
0.12
0.16
0.43
0.11
0.13
0.11
0.10
0.52
0.24
0.16
0.48
0.32
0.26
0.44
0.18
0.12
0.14
0.56
0.19
0.29
0.13
0.48
0.34
0.35
0.22
0.11
0.16
0.40
0.12
0.24
0.38
0.12
0.10
0.25
0.46
0.20
0.27
0.32
0.26
0.22
0.46
0.13
0.39
0.35
0.11
0.34
0.22
0.37
0.36
0.18
0.41
0.43
0.13
0.28
0.39
0.15
0.36
0.24
0.17
0.41
0.13
0.44
0.23
0.38
0.40
0.17
0.24
0.43
0.45
0.15
0.35
0.48
0.12
0.25
0.54
0.13
0.49
0.14
0.12
0.30
0.55
0.22
0.60
0.14
0.20
0.45
0.17
0.26
0.27
0.53
0.23
0.25
0.61
0.20
0.13
0.29
0.51
0.22
0.10
0.23
0.23
0.13
0.30
0.53
0.23
0.23
0.62
0.17
0.26
0.36
0.53
0.12
0.34
0.19
0.14
0.23
0.47
0.19
0.16
0.55
0.31
0.38
0.53
0.16
0.26
0.38
0.12
0.27
0.15
0.49
0.22
0.19
0.52
0.29
0.32
0.47
0.14
0.28
0.16
0.41
0.16
0.54
0.14
0.33
0.19
0.53
0.23
0.20
0.43
0.28
0.19
0.51
0.15
0.27
0.30
0.54
0.24
0.10
0.55
0.24
0.14
0.56
0.28
0.27
0.46
0.20
0.16
0.37
0.15
0.21
0.35
0.48
0.16
0.60
0.13
0.11
0.11
0.58
0.13
0.31
0.44
0.17
0.34
0.21
0.39
0.27
0.35
0.39
0.14
0.59
0.15
0.13
0.12
0.57
0.20
0.29
0.48
0.37
0.30
0.42
0.13
0.12
0.41
0.22
0.29
0.20
0.16
0.54
0.18
0.16
0.13
0.56
0.25
0.19
0.10
0.52
0.31
0.28
0.39
0.13
0.27
0.47
0.29
0.32
0.28
0.13
0.50
0.26
0.18
0.21
0.56
0.24
0.13
0.41
0.39
0.36
0.39
0.24
0.44
0.19
0.36
0.36
0.44
0.31
0.21
0.23
0.19
0.45
0.31
0.24
0.34
0.39
0.33
0.33
0.28
0.10
0.28
0.26
0.18
0.11
0.17
0.17
0.11
0.25
0.22
0.42
0.40
0.41
0.31
0.38
0.28
0.18
0.14
0.42
0.16
0.13
0.33
0.18
0.22
0.20
0.25
0.44
0.25
0.47
0.26
0.48
0.20
0.38
0.20
0.12
0.50
0.32
0.12
0.17
0.48
0.22
0.11
0.19
0.35
0.38
0.36
0.48
0.31
0.11
0.51
0.35
0.44
0.32
0.12
0.42
0.42
0.11
0.19
0.40
0.11
0.17
0.36
0.12
0.62
0.54
0.14
0.17
0.10
0.45
0.35
0.51
0.15
0.19
0.45
0.60
0.23
0.31
0.34
0.22
0.12
0.14
0.36
0.11
0.58
0.49
0.10
0.47
0.29
0.49
0.29
0.12
0.11
0.47
0.19
0.66
0.16
0.20
0.34
0.46
0.41
0.18
0.45
0.14
0.11
0.29
0.15
0.65
0.46
0.49
0.39
0.45
0.25
0.10
0.47
0.14
0.68
0.10
0.24
0.44
0.35
0.10
0.25
0.12
0.55
0.10
0.11
0.16
0.45
0.16
0.27
0.14
0.47
0.16
0.69
0.49
0.35
0.48
0.58
0.13
0.48
0.11
0.65
0.14
0.38
0.28
0.43
0.31
0.11
0.46
0.22
0.34
0.45
0.23
0.11
0.54
0.15
0.68
0.47
0.45
0.55
0.66
0.25
0.27
0.44
0.55
0.11
0.22
0.20
0.46
0.32
0.11
0.16
0.13
0.57
0.11
0.17
0.13
0.33
0.43
0.22
0.58
0.16
0.69
0.10
0.49
0.49
0.54
0.66
0.20
0.13
0.45
0.12
0.59
0.23
0.14
0.14
0.14
0.15
0.46
0.37
0.14
0.14
0.34
0.34
0.54
0.26
0.20
0.22
0.25
0.52
0.68
0.49
0.31
0.48
0.66
0.15
0.47
0.15
0.65
0.27
0.10
0.18
0.15
0.18
0.30
0.11
0.52
0.47
0.23
0.13
0.26
0.45
0.36
0.17
0.17
0.12
0.14
0.54
0.12
0.45
0.67
0.30
0.15
0.18
0.46
0.68
0.11
0.17
0.38
0.16
0.69
0.29
0.11
0.19
0.18
0.14
0.15
0.29
0.25
0.48
0.45
0.20
0.18
0.24
0.47
0.37
0.17
0.13
0.55
0.37
0.62
0.12
0.43
0.65
0.34
0.63
0.29
0.21
0.12
0.13
0.16
0.34
0.27
0.45
0.43
0.21
0.12
0.24
0.48
0.47
0.18
0.16
0.47
0.17
0.63
0.26
0.50
0.57
0.41
0.62
0.31
0.24
0.22
0.14
0.19
0.37
0.33
0.41
0.42
0.19
0.27
0.33
0.55
0.12
0.48
0.23
0.20
0.15
0.10
0.58
0.10
0.12
0.21
0.65
0.20
0.47
0.53
0.26
0.55
0.35
0.16
0.35
0.15
0.17
0.13
0.40
0.47
0.44
0.45
0.29
0.36
0.53
0.13
0.43
0.21
0.14
0.11
0.13
0.17
0.63
0.13
0.15
0.33
0.17
0.11
0.62
0.13
0.17
0.42
0.61
0.28
0.59
0.41
0.10
0.14
0.12
0.40
0.14
0.13
0.24
0.32
0.43
0.46
0.46
0.46
0.14
0.10
0.32
0.45
0.45
0.11
0.12
0.57
0.11
0.12
0.23
0.25
0.10
0.14
0.61
0.24
0.49
0.56
0.23
0.59
0.40
0.11
0.22
0.11
0.10
0.14
0.13
0.28
0.47
0.38
0.49
0.45
0.47
0.20
0.27
0.53
0.50
0.13
0.11
0.53
0.11
0.57
0.32
0.19
0.16
0.61
0.62
0.14
0.62
0.42
0.11
0.16
0.21
0.29
0.27
0.16
0.10
0.11
0.31
0.48
0.30
0.51
0.46
0.49
0.10
0.52
0.53
0.15
0.16
0.50
0.11
0.48
0.31
0.20
0.17
0.63
0.65
0.22
0.64
0.58
0.11
0.16
0.30
0.35
0.21
0.40
0.12
0.43
0.52
0.28
0.40
0.40
0.12
0.49
0.19
0.23
0.12
0.52
0.54
0.17
0.13
0.49
0.10
0.26
0.38
0.19
0.62
0.63
0.28
0.63
0.14
0.49
0.19
0.24
0.16
0.35
0.33
0.37
0.48
0.54
0.10
0.40
0.38
0.16
0.21
0.52
0.29
0.20
0.24
0.53
0.54
0.15
0.10
0.49
0.13
0.12
0.39
0.53
0.29
0.58
0.69
0.38
0.59
0.32
0.10
0.45
0.17
0.35
0.48
0.16
0.47
0.46
0.52
0.12
0.37
0.29
0.12
0.14
0.48
0.19
0.30
0.19
0.47
0.10
0.57
0.27
0.11
0.51
0.14
0.11
0.54
0.12
0.12
0.11
0.28
0.42
0.53
0.29
0.60
0.70
0.24
0.49
0.30
0.37
0.15
0.45
0.49
0.16
0.10
0.55
0.52
0.59
0.24
0.20
0.31
0.20
0.17
0.53
0.20
0.28
0.33
0.14
0.55
0.10
0.55
0.16
0.32
0.21
0.45
0.14
0.51
0.15
0.12
0.13
0.21
0.11
0.39
0.17
0.43
0.25
0.66
0.71
0.25
0.43
0.21
0.28
0.45
0.15
0.27
0.33
0.55
0.34
0.14
0.62
0.58
0.59
0.26
0.23
0.27
0.16
0.25
0.11
0.51
0.22
0.25
0.25
0.37
0.19
0.20
0.12
0.62
0.56
0.22
0.36
0.33
0.51
0.35
0.14
0.40
0.19
0.12
0.18
0.10
0.22
0.17
0.14
0.41
0.23
0.68
0.69
0.11
0.36
0.30
0.17
0.40
0.41
0.25
0.36
0.20
0.16
0.57
0.50
0.19
0.65
0.56
0.51
0.33
0.38
0.22
0.29
0.11
0.25
0.10
0.43
0.15
0.21
0.38
0.14
0.13
0.69
0.61
0.20
0.42
0.31
0.61
0.33
0.16
0.11
0.46
0.40
0.12
0.18
0.21
0.13
0.30
0.11
0.51
0.22
0.71
0.70
0.20
0.12
0.12
0.37
0.47
0.37
0.26
0.36
0.15
0.24
0.62
0.58
0.22
0.68
0.56
0.18
0.48
0.46
0.24
0.18
0.35
0.36
0.44
0.16
0.40
0.15
0.15
0.23
0.70
0.63
0.26
0.42
0.26
0.64
0.13
0.16
0.11
0.33
0.30
0.20
0.25
0.21
0.13
0.15
0.58
0.28
0.73
0.73
0.26
0.16
0.49
0.22
0.55
0.43
0.12
0.16
0.25
0.15
0.21
0.63
0.10
0.49
0.28
0.66
0.56
0.11
0.41
0.54
0.23
0.11
0.35
0.42
0.27
0.33
0.48
0.17
0.13
0.71
0.12
0.66
0.36
0.31
0.64
0.10
0.11
0.37
0.11
0.15
0.20
0.45
0.10
0.23
0.19
0.12
0.55
0.27
0.71
0.70
0.38
0.23
0.11
0.48
0.21
0.66
0.44
0.12
0.20
0.21
0.26
0.27
0.23
0.66
0.11
0.26
0.27
0.15
0.57
0.48
0.12
0.41
0.57
0.15
0.15
0.43
0.37
0.45
0.75
0.65
0.27
0.45
0.66
0.14
0.33
0.47
0.36
0.26
0.62
0.11
0.16
0.11
0.56
0.44
0.11
0.29
0.11
0.60
0.40
0.75
0.68
0.13
0.30
0.16
0.43
0.17
0.72
0.47
0.16
0.33
0.14
0.23
0.11
0.35
0.24
0.10
0.68
0.23
0.23
0.31
0.22
0.33
0.44
0.19
0.41
0.53
0.11
0.11
0.27
0.53
0.11
0.29
0.13
0.76
0.57
0.21
0.38
0.35
0.66
0.11
0.38
0.55
0.18
0.55
0.66
0.19
0.32
0.13
0.11
0.65
0.16
0.50
0.13
0.58
0.13
0.59
0.31
0.75
0.61
0.17
0.34
0.22
0.75
0.17
0.28
0.25
0.28
0.28
0.15
0.71
0.26
0.38
0.23
0.26
0.27
0.11
0.38
0.53
0.15
0.16
0.58
0.16
0.40
0.12
0.42
0.77
0.57
0.27
0.33
0.34
0.69
0.11
0.23
0.44
0.13
0.63
0.68
0.11
0.14
0.65
0.10
0.39
0.50
0.17
0.38
0.19
0.74
0.44
0.30
0.31
0.16
0.17
0.71
0.39
0.17
0.28
0.10
0.30
0.24
0.34
0.74
0.18
0.31
0.29
0.45
0.10
0.24
0.12
0.24
0.35
0.49
0.12
0.14
0.57
0.56
0.44
0.16
0.19
0.12
0.46
0.18
0.79
0.64
0.36
0.36
0.38
0.73
0.21
0.37
0.16
0.32
0.15
0.70
0.73
0.61
0.10
0.29
0.38
0.23
0.20
0.19
0.69
0.29
0.18
0.13
0.41
0.23
0.35
0.13
0.70
0.47
0.13
0.39
0.34
0.43
0.26
0.54
0.13
0.75
0.11
0.14
0.13
0.41
0.33
0.48
0.21
0.12
0.13
0.18
0.35
0.32
0.12
0.13
0.10
0.58
0.28
0.50
0.49
0.15
0.16
0.50
0.32
0.80
0.14
0.69
0.40
0.42
0.39
0.74
0.29
0.42
0.20
0.10
0.29
0.23
0.11
0.76
0.77
0.10
0.68
0.20
0.45
0.60
0.15
0.11
0.66
0.31
0.11
0.11
0.38
0.17
0.36
0.19
0.71
0.56
0.14
0.49
0.38
0.57
0.31
0.47
0.14
0.76
0.11
0.12
0.51
0.35
0.43
0.13
0.23
0.35
0.23
0.47
0.29
0.40
0.54
0.19
0.53
0.12
0.79
0.18
0.66
0.41
0.44
0.21
0.77
0.44
0.15
0.49
0.13
0.24
0.18
0.37
0.21
0.11
0.72
0.78
0.12
0.12
0.10
0.73
0.57
0.69
0.10
0.64
0.37
0.16
0.38
0.44
0.25
0.68
0.65
0.11
0.11
0.47
0.28
0.53
0.26
0.27
0.74
0.19
0.53
0.27
0.41
0.18
0.27
0.32
0.17
0.26
0.28
0.30
0.50
0.32
0.55
0.80
0.24
0.67
0.46
0.38
0.43
0.24
0.80
0.58
0.19
0.28
0.26
0.31
0.51
0.25
0.21
0.71
0.78
0.20
0.30
0.16
0.71
0.67
0.70
0.11
0.52
0.44
0.19
0.25
0.21
0.11
0.56
0.17
0.68
0.63
0.39
0.11
0.54
0.29
0.24
0.74
0.45
0.58
0.24
0.34
0.37
0.42
0.23
0.12
0.21
0.27
0.30
0.53
0.26
0.46
0.20
0.55
0.81
0.13
0.66
0.41
0.20
0.51
0.31
0.80
0.55
0.24
0.29
0.28
0.36
0.55
0.48
0.15
0.75
0.79
0.20
0.20
0.11
0.75
0.64
0.67
0.17
0.12
0.25
0.26
0.57
0.40
0.17
0.23
0.24
0.13
0.20
0.10
0.17
0.73
0.14
0.68
0.55
0.11
0.47
0.12
0.57
0.24
0.22
0.72
0.51
0.58
0.22
0.34
0.44
0.39
0.13
0.22
0.28
0.47
0.10
0.54
0.24
0.42
0.22
0.14
0.58
0.13
0.79
0.61
0.34
0.11
0.43
0.46
0.79
0.54
0.17
0.41
0.33
0.34
0.10
0.61
0.42
0.73
0.79
0.16
0.11
0.77
0.68
0.12
0.69
0.24
0.24
0.23
0.17
0.17
0.63
0.30
0.17
0.44
0.14
0.10
0.16
0.54
0.35
0.75
0.18
0.59
0.50
0.32
0.53
0.21
0.21
0.64
0.26
0.21
0.69
0.45
0.56
0.16
0.41
0.47
0.19
0.32
0.43
0.48
0.19
0.44
0.23
0.35
0.60
0.28
0.79
0.11
0.59
0.38
0.12
0.28
0.46
0.78
0.59
0.18
0.10
0.45
0.34
0.38
0.62
0.33
0.13
0.71
0.79
0.10
0.12
0.78
0.73
0.17
0.67
0.25
0.32
0.10
0.64
0.21
0.17
0.53
0.15
0.22
0.36
0.62
0.16
0.10
0.46
0.75
0.12
0.55
0.47
0.37
0.11
0.58
0.11
0.65
0.35
0.28
0.65
0.50
0.10
0.50
0.13
0.49
0.54
0.13
0.34
0.11
0.11
0.33
0.36
0.44
0.14
0.49
0.20
0.35
0.57
0.35
0.78
0.11
0.60
0.23
0.14
0.29
0.41
0.78
0.63
0.14
0.52
0.32
0.36
0.60
0.13
0.41
0.32
0.63
0.78
0.19
0.74
0.73
0.20
0.67
0.13
0.24
0.37
0.45
0.26
0.57
0.15
0.27
0.60
0.28
0.20
0.10
0.30
0.51
0.63
0.28
0.55
0.76
0.53
0.29
0.30
0.62
0.18
0.65
0.22
0.16
0.56
0.47
0.38
0.53
0.54
0.33
0.19
0.47
0.16
0.30
0.21
0.25
0.35
0.48
0.19
0.44
0.11
0.14
0.26
0.53
0.25
0.13
0.80
0.65
0.19
0.13
0.29
0.56
0.77
0.61
0.57
0.33
0.28
0.68
0.12
0.61
0.47
0.69
0.78
0.11
0.20
0.69
0.75
0.33
0.70
0.45
0.60
0.48
0.56
0.35
0.11
0.64
0.15
0.22
0.59
0.33
0.14
0.12
0.44
0.61
0.57
0.57
0.70
0.26
0.35
0.39
0.63
0.35
0.68
0.27
0.53
0.48
0.30
0.58
0.57
0.16
0.20
0.10
0.47
0.18
0.25
0.14
0.23
0.11
0.39
0.41
0.41
0.43
0.39
0.51
0.12
0.17
0.79
0.70
0.46
0.60
0.77
0.59
0.59
0.27
0.72
0.62
0.34
0.70
0.78
0.10
0.25
0.10
0.68
0.75
0.29
0.71
0.64
0.51
0.61
0.51
0.36
0.24
0.69
0.11
0.14
0.57
0.18
0.52
0.52
0.63
0.12
0.32
0.66
0.30
0.31
0.48
0.49
0.11
0.13
0.28
0.69
0.20
0.41
0.49
0.16
0.53
0.63
0.15
0.41
0.21
0.17
0.47
0.47
0.39
0.48
0.42
0.50
0.29
0.18
0.78
0.73
0.14
0.54
0.66
0.76
0.63
0.60
0.37
0.74
0.67
0.29
0.70
0.79
0.10
0.24
0.14
0.67
0.15
0.75
0.30
0.71
0.47
0.39
0.51
0.33
0.54
0.25
0.67
0.40
0.58
0.11
0.23
0.68
0.10
0.12
0.59
0.65
0.39
0.12
0.19
0.69
0.38
0.12
0.49
0.42
0.28
0.42
0.30
0.68
0.11
0.38
0.11
0.37
0.55
0.20
0.47
0.64
0.11
0.41
0.16
0.37
0.14
0.11
0.35
0.51
0.44
0.43
0.31
0.45
0.10
0.15
0.77
0.75
0.40
0.67
0.74
0.64
0.12
0.64
0.48
0.73
0.71
0.42
0.70
0.80
0.13
0.30
0.13
0.64
0.30
0.72
0.38
0.73
0.29
0.60
0.41
0.33
0.40
0.29
0.65
0.52
0.61
0.18
0.25
0.67
0.19
0.60
0.64
0.15
0.26
0.28
0.13
0.68
0.15
0.61
0.10
0.38
0.31
0.56
0.23
0.69
0.54
0.39
0.57
0.16
0.20
0.62
0.12
0.53
0.15
0.19
0.18
0.12
0.34
0.47
0.10
0.47
0.46
0.14
0.32
0.36
0.77
0.75
0.12
0.17
0.72
0.71
0.66
0.67
0.47
0.72
0.72
0.42
0.70
0.80
0.45
0.13
0.63
0.26
0.72
0.27
0.72
0.55
0.14
0.67
0.19
0.48
0.56
0.11
0.37
0.35
0.69
0.21
0.54
0.13
0.23
0.54
0.21
0.12
0.17
0.55
0.11
0.60
0.66
0.34
0.14
0.27
0.28
0.63
0.12
0.67
0.21
0.48
0.67
0.43
0.70
0.49
0.39
0.50
0.22
0.11
0.60
0.11
0.52
0.21
0.23
0.10
0.32
0.35
0.50
0.46
0.16
0.21
0.24
0.15
0.26
0.77
0.15
0.76
0.16
0.75
0.72
0.67
0.20
0.68
0.38
0.15
0.13
0.15
0.10
0.72
0.72
0.10
0.44
0.65
0.79
0.48
0.13
0.65
0.24
0.74
0.25
0.71
0.54
0.10
0.57
0.32
0.60
0.58
0.14
0.48
0.38
0.52
0.11
0.42
0.31
0.39
0.32
0.30
0.67
0.18
0.51
0.25
0.65
0.37
0.13
0.17
0.32
0.49
0.12
0.67
0.35
0.57
0.64
0.41
0.68
0.56
0.46
0.20
0.28
0.19
0.61
0.14
0.51
0.17
0.21
0.16
0.37
0.29
0.53
0.35
0.17
0.16
0.20
0.46
0.78
0.12
0.14
0.77
0.14
0.75
0.68
0.69
0.23
0.73
0.24
0.13
0.36
0.31
0.12
0.16
0.71
0.69
0.49
0.50
0.80
0.56
0.57
0.75
0.38
0.69
0.50
0.58
0.41
0.72
0.47
0.32
0.52
0.40
0.34
0.29
0.20
0.45
0.38
0.42
0.69
0.14
0.51
0.36
0.69
0.52
0.12
0.13
0.24
0.11
0.70
0.43
0.57
0.60
0.41
0.66
0.65
0.26
0.46
0.12
0.21
0.23
0.50
0.23
0.17
0.17
0.62
0.12
0.15
0.52
0.13
0.12
0.22
0.30
0.44
0.23
0.49
0.37
0.13
0.12
0.11
0.46
0.77
0.78
0.75
0.63
0.62
0.16
0.14
0.76
0.15
0.35
0.13
0.31
0.25
0.23
0.70
0.73
0.49
0.38
0.81
0.65
0.32
0.12
0.76
0.13
0.11
0.55
0.72
0.52
0.67
0.30
0.75
0.48
0.24
0.57
0.49
0.19
0.13
0.43
0.23
0.56
0.51
0.22
0.67
0.12
0.46
0.23
0.70
0.57
0.25
0.27
0.28
0.30
0.74
0.10
0.58
0.13
0.60
0.61
0.53
0.67
0.65
0.12
0.37
0.44
0.11
0.11
0.17
0.37
0.61
0.11
0.17
0.18
0.61
0.27
0.56
0.12
0.24
0.41
0.32
0.10
0.51
0.29
0.12
0.13
0.25
0.75
0.77
0.72
0.64
0.59
0.14
0.13
0.75
0.12
0.38
0.11
0.48
0.21
0.16
0.11
0.73
0.74
0.51
0.34
0.80
0.65
0.14
0.33
0.15
0.76
0.11
0.17
0.15
0.50
0.71
0.50
0.19
0.64
0.34
0.65
0.41
0.47
0.63
0.60
0.14
0.53
0.20
0.52
0.45
0.12
0.64
0.24
0.30
0.19
0.69
0.54
0.17
0.54
0.49
0.24
0.75
0.62
0.27
0.21
0.66
0.60
0.50
0.59
0.63
0.21
0.39
0.45
0.11
0.15
0.15
0.13
0.43
0.63
0.18
0.17
0.11
0.67
0.14
0.32
0.63
0.19
0.47
0.17
0.37
0.55
0.26
0.22
0.11
0.21
0.14
0.75
0.20
0.77
0.73
0.64
0.56
0.13
0.75
0.11
0.41
0.13
0.59
0.26
0.14
0.19
0.12
0.74
0.70
0.25
0.39
0.79
0.51
0.13
0.65
0.11
0.75
0.22
0.33
0.37
0.65
0.38
0.31
0.57
0.51
0.63
0.33
0.24
0.58
0.67
0.66
0.53
0.35
0.46
0.34
0.16
0.62
0.17
0.22
0.12
0.69
0.70
0.11
0.22
0.17
0.56
0.16
0.12
0.75
0.58
0.23
0.67
0.58
0.62
0.54
0.58
0.14
0.47
0.12
0.23
0.11
0.50
0.63
0.14
0.22
0.14
0.64
0.16
0.34
0.57
0.11
0.18
0.43
0.12
0.42
0.58
0.28
0.31
0.41
0.13
0.76
0.29
0.78
0.74
0.67
0.46
0.12
0.74
0.50
0.19
0.54
0.33
0.25
0.23
0.12
0.10
0.73
0.72
0.18
0.11
0.33
0.12
0.79
0.15
0.52
0.12
0.52
0.76
0.25
0.21
0.50
0.59
0.31
0.16
0.51
0.33
0.68
0.30
0.25
0.58
0.65
0.45
0.36
0.45
0.51
0.11
0.23
0.38
0.18
0.12
0.11
0.69
0.63
0.74
0.31
0.21
0.41
0.18
0.18
0.13
0.26
0.14
0.78
0.55
0.19
0.67
0.52
0.62
0.45
0.50
0.23
0.45
0.10
0.21
0.12
0.53
0.63
0.12
0.18
0.18
0.26
0.61
0.28
0.46
0.16
0.23
0.26
0.14
0.36
0.35
0.60
0.13
0.12
0.50
0.72
0.31
0.78
0.71
0.67
0.46
0.32
0.75
0.56
0.20
0.56
0.46
0.30
0.21
0.10
0.13
0.73
0.68
0.15
0.12
0.11
0.79
0.23
0.23
0.56
0.16
0.75
0.19
0.56
0.61
0.16
0.37
0.27
0.66
0.29
0.49
0.64
0.18
0.33
0.43
0.60
0.40
0.32
0.47
0.32
0.46
0.70
0.13
0.65
0.76
0.30
0.34
0.32
0.17
0.20
0.42
0.25
0.39
0.12
0.82
0.60
0.20
0.32
0.69
0.47
0.63
0.47
0.34
0.53
0.45
0.34
0.13
0.48
0.66
0.15
0.19
0.25
0.29
0.60
0.44
0.42
0.17
0.31
0.48
0.12
0.31
0.28
0.17
0.62
0.58
0.73
0.35
0.78
0.75
0.60
0.33
0.51
0.76
0.49
0.17
0.64
0.54
0.33
0.41
0.74
0.71
0.21
0.77
0.29
0.52
0.23
0.76
0.11
0.15
0.21
0.55
0.54
0.25
0.48
0.72
0.13
0.33
0.62
0.49
0.48
0.59
0.47
0.27
0.54
0.32
0.55
0.71
0.17
0.63
0.75
0.39
0.44
0.60
0.32
0.47
0.48
0.25
0.34
0.12
0.83
0.65
0.36
0.50
0.72
0.40
0.65
0.18
0.50
0.44
0.56
0.45
0.42
0.53
0.69
0.25
0.39
0.31
0.33
0.53
0.44
0.47
0.32
0.28
0.34
0.47
0.31
0.17
0.34
0.15
0.32
0.56
0.11
0.17
0.13
0.58
0.71
0.77
0.77
0.41
0.37
0.12
0.44
0.77
0.52
0.31
0.12
0.26
0.66
0.59
0.33
0.45
0.75
0.69
0.18
0.73
0.28
0.55
0.77
0.32
0.43
0.46
0.45
0.20
0.11
0.62
0.76
0.21
0.49
0.66
0.12
0.32
0.21
0.61
0.24
0.52
0.29
0.58
0.29
0.13
0.60
0.72
0.18
0.61
0.74
0.59
0.49
0.65
0.32
0.43
0.59
0.17
0.29
0.22
0.82
0.62
0.27
0.44
0.73
0.35
0.67
0.14
0.49
0.57
0.36
0.43
0.35
0.53
0.72
0.10
0.12
0.46
0.28
0.33
0.27
0.61
0.34
0.44
0.30
0.33
0.10
0.47
0.48
0.32
0.14
0.36
0.26
0.26
0.11
0.46
0.21
0.12
0.13
0.54
0.67
0.12
0.75
0.77
0.19
0.26
0.28
0.51
0.78
0.63
0.37
0.11
0.40
0.64
0.64
0.33
0.41
0.76
0.62
0.14
0.12
0.76
0.38
0.48
0.76
0.38
0.42
0.30
0.37
0.39
0.64
0.74
0.15
0.39
0.73
0.32
0.13
0.15
0.37
0.66
0.49
0.32
0.63
0.19
0.30
0.61
0.75
0.22
0.59
0.75
0.54
0.52
0.67
0.39
0.38
0.67
0.13
0.33
0.26
0.83
0.60
0.21
0.35
0.71
0.40
0.70
0.21
0.22
0.40
0.26
0.40
0.54
0.56
0.75
0.57
0.21
0.42
0.35
0.61
0.36
0.44
0.26
0.30
0.16
0.52
0.49
0.59
0.14
0.30
0.32
0.21
0.15
0.45
0.14
0.20
0.21
0.24
0.12
0.50
0.63
0.68
0.77
0.19
0.12
0.20
0.29
0.54
0.78
0.63
0.18
0.40
0.63
0.65
0.23
0.25
0.76
0.59
0.49
0.69
0.44
0.49
0.14
0.78
0.40
0.35
0.12
0.38
0.53
0.73
0.16
0.28
0.79
0.50
0.18
0.60
0.63
0.32
0.26
0.61
0.21
0.55
0.77
0.23
0.56
0.76
0.25
0.53
0.55
0.11
0.72
0.47
0.32
0.70
0.15
0.44
0.81
0.58
0.26
0.40
0.69
0.41
0.69
0.33
0.43
0.54
0.30
0.47
0.46
0.55
0.72
0.11
0.58
0.42
0.31
0.57
0.39
0.45
0.25
0.31
0.13
0.44
0.59
0.65
0.13
0.29
0.35
0.20
0.16
0.12
0.42
0.22
0.23
0.19
0.54
0.57
0.13
0.68
0.76
0.17
0.12
0.17
0.50
0.76
0.61
0.25
0.15
0.63
0.67
0.19
0.12
0.17
0.76
0.66
0.69
0.54
0.18
0.35
0.50
0.10
0.79
0.52
0.58
0.11
0.20
0.16
0.72
0.35
0.27
0.80
0.37
0.22
0.61
0.66
0.54
0.32
0.63
0.12
0.22
0.57
0.74
0.23
0.49
0.73
0.24
0.55
0.60
0.11
0.23
0.77
0.18
0.16
0.40
0.49
0.69
0.16
0.42
0.78
0.64
0.34
0.47
0.69
0.32
0.68
0.26
0.13
0.52
0.51
0.27
0.43
0.43
0.55
0.71
0.10
0.11
0.55
0.44
0.35
0.55
0.41
0.50
0.23
0.29
0.17
0.44
0.63
0.17
0.66
0.16
0.21
0.31
0.13
0.40
0.19
0.30
0.16
0.56
0.49
0.69
0.65
0.29
0.11
0.13
0.56
0.74
0.55
0.32
0.52
0.65
0.72
0.15
0.18
0.11
0.76
0.69
0.73
0.12
0.37
0.41
0.49
0.38
0.78
0.62
0.65
0.10
0.25
0.40
0.19
0.16
0.70
0.34
0.22
0.77
0.39
0.14
0.13
0.55
0.72
0.68
0.48
0.66
0.12
0.59
0.10
0.73
0.41
0.48
0.76
0.50
0.36
0.57
0.57
0.40
0.75
0.40
0.22
0.51
0.58
0.64
0.10
0.47
0.76
0.70
0.33
0.28
0.71
0.21
0.66
0.25
0.12
0.25
0.18
0.26
0.40
0.52
0.56
0.71
0.12
0.11
0.36
0.41
0.32
0.49
0.44
0.43
0.22
0.36
0.10
0.34
0.61
0.25
0.64
0.13
0.24
0.20
0.19
0.10
0.17
0.32
0.28
0.42
0.25
0.48
0.35
0.18
0.69
0.56
0.51
0.40
0.38
0.58
0.74
0.49
0.39
0.53
0.66
0.70
0.16
0.40
0.73
0.72
0.71
0.16
0.18
0.46
0.45
0.27
0.78
0.62
0.68
0.11
0.20
0.54
0.31
0.15
0.21
0.69
0.28
0.33
0.77
0.43
0.59
0.69
0.70
0.49
0.60
0.59
0.11
0.71
0.45
0.37
0.71
0.61
0.17
0.33
0.64
0.54
0.53
0.76
0.40
0.45
0.51
0.60
0.67
0.62
0.74
0.12
0.71
0.34
0.12
0.73
0.21
0.66
0.39
0.11
0.25
0.27
0.40
0.56
0.48
0.70
0.12
0.17
0.12
0.37
0.37
0.45
0.36
0.27
0.50
0.44
0.21
0.31
0.39
0.56
0.65
0.40
0.39
0.18
0.26
0.13
0.20
0.39
0.42
0.39
0.38
0.52
0.43
0.69
0.49
0.57
0.39
0.60
0.53
0.74
0.45
0.34
0.21
0.67
0.70
0.15
0.27
0.71
0.72
0.69
0.37
0.47
0.13
0.13
0.77
0.56
0.66
0.50
0.45
0.63
0.38
0.25
0.74
0.27
0.17
0.65
0.65
0.71
0.45
0.61
0.56
0.13
0.69
0.44
0.59
0.60
0.25
0.15
0.62
0.52
0.49
0.77
0.33
0.47
0.38
0.57
0.63
0.63
0.66
0.16
0.70
0.44
0.35
0.73
0.18
0.63
0.46
0.18
0.33
0.34
0.64
0.55
0.43
0.67
0.36
0.24
0.16
0.16
0.50
0.36
0.42
0.14
0.24
0.44
0.44
0.14
0.32
0.40
0.58
0.11
0.68
0.51
0.45
0.16
0.35
0.11
0.20
0.48
0.34
0.30
0.40
0.50
0.45
0.63
0.46
0.49
0.21
0.54
0.53
0.75
0.26
0.50
0.22
0.64
0.71
0.10
0.38
0.69
0.69
0.16
0.71
0.52
0.50
0.19
0.75
0.55
0.67
0.55
0.52
0.66
0.18
0.16
0.72
0.20
0.32
0.10
0.25
0.60
0.69
0.72
0.40
0.65
0.43
0.11
0.67
0.45
0.56
0.68
0.18
0.56
0.51
0.49
0.33
0.77
0.45
0.16
0.42
0.57
0.57
0.61
0.50
0.34
0.70
0.52
0.43
0.71
0.12
0.60
0.18
0.10
0.32
0.67
0.63
0.41
0.64
0.48
0.11
0.27
0.15
0.41
0.34
0.30
0.34
0.25
0.21
0.34
0.30
0.63
0.68
0.18
0.45
0.38
0.40
0.16
0.11
0.31
0.51
0.39
0.31
0.34
0.33
0.41
0.64
0.41
0.39
0.56
0.59
0.58
0.76
0.21
0.48
0.31
0.59
0.73
0.59
0.15
0.61
0.68
0.19
0.74
0.17
0.15
0.52
0.46
0.18
0.73
0.56
0.66
0.60
0.45
0.20
0.58
0.19
0.35
0.72
0.26
0.38
0.11
0.15
0.58
0.72
0.73
0.44
0.59
0.43
0.67
0.51
0.30
0.55
0.72
0.13
0.64
0.56
0.60
0.43
0.76
0.11
0.60
0.10
0.53
0.50
0.53
0.56
0.36
0.17
0.74
0.61
0.51
0.71
0.10
0.64
0.10
0.32
0.19
0.69
0.63
0.61
0.58
0.14
0.22
0.17
0.34
0.41
0.58
0.28
0.20
0.28
0.47
0.39
0.63
0.69
0.37
0.35
0.42
0.39
0.20
0.17
0.11
0.16
0.18
0.33
0.46
0.16
0.40
0.49
0.41
0.12
0.38
0.45
0.63
0.33
0.28
0.50
0.13
0.58
0.67
0.74
0.31
0.48
0.26
0.57
0.71
0.17
0.57
0.11
0.23
0.53
0.67
0.15
0.72
0.21
0.53
0.33
0.22
0.71
0.47
0.68
0.56
0.46
0.30
0.60
0.44
0.74
0.36
0.52
0.13
0.11
0.61
0.69
0.74
0.44
0.41
0.21
0.35
0.10
0.65
0.56
0.48
0.69
0.67
0.61
0.57
0.45
0.73
0.17
0.56
0.12
0.46
0.39
0.53
0.57
0.14
0.37
0.77
0.63
0.49
0.71
0.40
0.61
0.19
0.22
0.38
0.72
0.62
0.54
0.57
0.15
0.24
0.15
0.19
0.18
0.45
0.66
0.29
0.16
0.17
0.22
0.50
0.48
0.63
0.72
0.53
0.34
0.42
0.23
0.23
0.49
0.14
0.16
0.19
0.35
0.31
0.40
0.28
0.55
0.42
0.12
0.45
0.40
0.10
0.57
0.34
0.16
0.46
0.59
0.68
0.72
0.32
0.57
0.22
0.52
0.67
0.38
0.45
0.61
0.68
0.16
0.73
0.40
0.13
0.53
0.18
0.20
0.73
0.45
0.67
0.56
0.49
0.52
0.68
0.35
0.74
0.56
0.46
0.12
0.14
0.13
0.58
0.62
0.76
0.47
0.38
0.11
0.28
0.33
0.13
0.65
0.56
0.38
0.71
0.64
0.14
0.59
0.53
0.21
0.69
0.19
0.38
0.22
0.12
0.19
0.26
0.54
0.63
0.43
0.79
0.59
0.49
0.66
0.59
0.54
0.21
0.38
0.36
0.74
0.60
0.48
0.58
0.23
0.44
0.26
0.16
0.18
0.53
0.67
0.27
0.13
0.10
0.42
0.48
0.67
0.18
0.74
0.57
0.22
0.38
0.22
0.25
0.54
0.12
0.14
0.13
0.41
0.36
0.43
0.10
0.17
0.59
0.34
0.11
0.47
0.22
0.11
0.13
0.49
0.14
0.50
0.14
0.59
0.61
0.70
0.16
0.62
0.20
0.46
0.63
0.35
0.54
0.58
0.71
0.12
0.73
0.45
0.19
0.49
0.10
0.29
0.74
0.37
0.67
0.48
0.52
0.54
0.63
0.26
0.72
0.41
0.59
0.12
0.13
0.34
0.55
0.52
0.78
0.60
0.50
0.11
0.13
0.30
0.12
0.62
0.54
0.16
0.71
0.51
0.64
0.36
0.14
0.64
0.25
0.18
0.35
0.12
0.18
0.11
0.16
0.52
0.66
0.32
0.80
0.47
0.38
0.64
0.58
0.49
0.11
0.20
0.27
0.15
0.75
0.61
0.43
0.62
0.25
0.47
0.39
0.20
0.61
0.68
0.25
0.13
0.30
0.33
0.65
0.74
0.57
0.13
0.21
0.18
0.35
0.52
0.26
0.31
0.42
0.33
0.14
0.54
0.36
0.26
0.11
0.16
0.22
0.11
0.49
0.66
0.48
0.57
0.67
0.13
0.60
0.11
0.15
0.44
0.60
0.48
0.52
0.56
0.73
0.61
0.20
0.12
0.51
0.17
0.29
0.75
0.31
0.69
0.48
0.41
0.57
0.57
0.23
0.68
0.10
0.11
0.66
0.20
0.24
0.60
0.55
0.75
0.60
0.42
0.16
0.29
0.13
0.55
0.56
0.69
0.40
0.68
0.12
0.67
0.23
0.29
0.26
0.23
0.11
0.45
0.64
0.38
0.81
0.48
0.26
0.58
0.52
0.43
0.16
0.12
0.17
0.76
0.62
0.38
0.71
0.37
0.44
0.43
0.10
0.38
0.67
0.34
0.13
0.14
0.12
0.46
0.27
0.59
0.72
0.54
0.12
0.21
0.14
0.11
0.48
0.57
0.29
0.27
0.53
0.22
0.15
0.37
0.42
0.21
0.28
0.10
0.43
0.66
0.52
0.66
0.16
0.64
0.10
0.49
0.15
0.53
0.57
0.56
0.54
0.40
0.71
0.61
0.10
0.12
0.42
0.15
0.23
0.75
0.36
0.62
0.53
0.19
0.66
0.49
0.26
0.70
0.28
0.68
0.14
0.13
0.63
0.62
0.70
0.65
0.38
0.24
0.14
0.29
0.14
0.52
0.57
0.71
0.19
0.59
0.63
0.14
0.73
0.34
0.39
0.45
0.24
0.24
0.44
0.63
0.21
0.80
0.35
0.22
0.35
0.20
0.36
0.11
0.15
0.10
0.13
0.75
0.60
0.37
0.73
0.50
0.54
0.50
0.11
0.29
0.65
0.44
0.21
0.23
0.53
0.34
0.56
0.19
0.71
0.56
0.14
0.11
0.36
0.16
0.54
0.54
0.21
0.51
0.10
0.18
0.24
0.43
0.27
0.27
0.31
0.58
0.12
0.13
0.41
0.63
0.18
0.42
0.56
0.12
0.61
0.52
0.51
0.22
0.71
0.61
0.10
0.47
0.37
0.74
0.27
0.50
0.27
0.21
0.12
0.65
0.28
0.15
0.24
0.72
0.25
0.23
0.20
0.66
0.17
0.23
0.65
0.51
0.13
0.71
0.63
0.40
0.37
0.29
0.17
0.17
0.31
0.56
0.65
0.13
0.68
0.67
0.21
0.73
0.44
0.45
0.50
0.34
0.39
0.44
0.63
0.79
0.36
0.17
0.23
0.76
0.61
0.40
0.70
0.43
0.57
0.52
0.11
0.19
0.17
0.57
0.50
0.21
0.56
0.30
0.51
0.43
0.74
0.59
0.16
0.11
0.32
0.22
0.27
0.47
0.55
0.48
0.15
0.22
0.48
0.11
0.21
0.23
0.25
0.19
0.56
0.23
0.61
0.31
0.39
0.20
0.65
0.61
0.49
0.10
0.71
0.32
0.12
0.48
0.51
0.72
0.30
0.50
0.28
0.40
0.30
0.68
0.34
0.32
0.20
0.71
0.21
0.43
0.23
0.69
0.20
0.37
0.68
0.38
0.17
0.16
0.69
0.63
0.55
0.57
0.24
0.17
0.17
0.20
0.49
0.68
0.13
0.72
0.70
0.14
0.75
0.40
0.51
0.48
0.19
0.51
0.19
0.31
0.66
0.23
0.27
0.81
0.20
0.29
0.12
0.77
0.58
0.22
0.71
0.41
0.51
0.48
0.23
0.64
0.53
0.15
0.60
0.36
0.42
0.57
0.75
0.62
0.11
0.13
0.49
0.25
0.14
0.57
0.43
0.49
0.11
0.14
0.29
0.47
0.19
0.20
0.13
0.33
0.28
0.13
0.54
0.41
0.61
0.20
0.46
0.17
0.46
0.67
0.37
0.67
0.43
0.21
0.75
0.14
0.51
0.30
0.58
0.66
0.16
0.45
0.30
0.34
0.13
0.66
0.46
0.39
0.40
0.70
0.28
0.57
0.27
0.73
0.34
0.36
0.71
0.30
0.38
0.65
0.64
0.60
0.57
0.25
0.21
0.15
0.56
0.72
0.25
0.72
0.70
0.76
0.50
0.59
0.47
0.10
0.57
0.28
0.33
0.10
0.69
0.27
0.21
0.80
0.34
0.11
0.13
0.17
0.77
0.57
0.12
0.74
0.43
0.57
0.54
0.21
0.16
0.70
0.17
0.49
0.33
0.15
0.63
0.41
0.45
0.58
0.74
0.59
0.11
0.22
0.14
0.32
0.21
0.58
0.38
0.29
0.54
0.13
0.15
0.30
0.51
0.25
0.34
0.10
0.16
0.37
0.39
0.19
0.54
0.47
0.54
0.46
0.39
0.50
0.15
0.66
0.52
0.63
0.36
0.33
0.75
0.12
0.55
0.12
0.50
0.70
0.13
0.16
0.14
0.24
0.53
0.16
0.20
0.51
0.38
0.64
0.12
0.59
0.30
0.75
0.23
0.24
0.74
0.17
0.49
0.66
0.59
0.60
0.46
0.31
0.12
0.17
0.60
0.70
0.37
0.66
0.65
0.77
0.62
0.61
0.50
0.56
0.15
0.34
0.66
0.33
0.10
0.80
0.15
0.16
0.11
0.10
0.77
0.54
0.12
0.77
0.46
0.61
0.47
0.18
0.27
0.69
0.26
0.48
0.36
0.12
0.15
0.28
0.60
0.55
0.40
0.49
0.74
0.62
0.16
0.37
0.20
0.29
0.29
0.14
0.12
0.48
0.38
0.28
0.53
0.12
0.23
0.50
0.54
0.18
0.11
0.58
0.43
0.49
0.13
0.50
0.23
0.14
0.35
0.40
0.47
0.11
0.42
0.17
0.32
0.63
0.49
0.66
0.29
0.15
0.73
0.13
0.39
0.39
0.70
0.17
0.17
0.28
0.38
0.58
0.47
0.53
0.17
0.63
0.62
0.33
0.75
0.22
0.74
0.32
0.62
0.47
0.63
0.41
0.31
0.26
0.59
0.66
0.31
0.54
0.56
0.77
0.52
0.54
0.58
0.29
0.55
0.33
0.20
0.66
0.23
0.12
0.78
0.12
0.11
0.22
0.77
0.53
0.14
0.77
0.51
0.68
0.35
0.16
0.22
0.65
0.20
0.56
0.35
0.26
0.38
0.60
0.54
0.22
0.53
0.69
0.62
0.20
0.36
0.21
0.25
0.48
0.19
0.12
0.24
0.33
0.48
0.11
0.29
0.47
0.55
0.23
0.19
0.59
0.43
0.57
0.50
0.19
0.13
0.36
0.43
0.31
0.22
0.61
0.47
0.67
0.29
0.67
0.16
0.21
0.15
0.64
0.16
0.37
0.68
0.11
0.41
0.28
0.51
0.15
0.65
0.17
0.68
0.35
0.76
0.10
0.23
0.73
0.15
0.52
0.36
0.62
0.48
0.22
0.13
0.22
0.54
0.56
0.28
0.54
0.49
0.77
0.37
0.45
0.63
0.36
0.52
0.48
0.11
0.64
0.31
0.30
0.76
0.19
0.33
0.78
0.34
0.11
0.77
0.52
0.69
0.29
0.29
0.12
0.63
0.54
0.35
0.26
0.60
0.51
0.14
0.55
0.67
0.61
0.26
0.44
0.21
0.16
0.58
0.21
0.35
0.43
0.10
0.39
0.55
0.26
0.25
0.58
0.11
0.54
0.44
0.54
0.35
0.23
0.46
0.49
0.22
0.12
0.11
0.55
0.61
0.67
0.29
0.11
0.65
0.43
0.20
0.12
0.62
0.10
0.27
0.54
0.16
0.31
0.44
0.51
0.19
0.61
0.16
0.67
0.27
0.78
0.10
0.29
0.72
0.26
0.38
0.53
0.61
0.57
0.12
0.23
0.17
0.56
0.26
0.61
0.25
0.64
0.49
0.77
0.40
0.45
0.68
0.24
0.54
0.57
0.11
0.54
0.37
0.34
0.72
0.17
0.16
0.15
0.30
0.21
0.78
0.29
0.75
0.59
0.69
0.29
0.19
0.10
0.63
0.52
0.34
0.13
0.46
0.45
0.11
0.58
0.59
0.63
0.12
0.32
0.15
0.37
0.14
0.31
0.48
0.33
0.52
0.16
0.29
0.64
0.17
0.25
0.57
0.29
0.50
0.35
0.35
0.17
0.47
0.36
0.48
0.20
0.15
0.44
0.66
0.23
0.75
0.37
0.34
0.30
0.66
0.32
0.23
0.19
0.56
0.58
0.19
0.35
0.41
0.50
0.18
0.57
0.21
0.68
0.21
0.79
0.30
0.71
0.50
0.26
0.51
0.61
0.58
0.16
0.29
0.10
0.56
0.28
0.51
0.59
0.21
0.54
0.63
0.77
0.10
0.45
0.42
0.70
0.22
0.61
0.62
0.22
0.12
0.58
0.34
0.38
0.72
0.20
0.13
0.46
0.12
0.76
0.21
0.71
0.63
0.70
0.22
0.12
0.12
0.11
0.21
0.59
0.13
0.59
0.42
0.15
0.38
0.32
0.14
0.62
0.61
0.59
0.21
0.13
0.11
0.39
0.51
0.31
0.42
0.41
0.11
0.39
0.67
0.26
0.44
0.51
0.23
0.50
0.42
0.25
0.46
0.19
0.31
0.13
0.21
0.47
0.67
0.29
0.77
0.51
0.17
0.24
0.53
0.10
0.32
0.52
0.70
0.26
0.40
0.19
0.61
0.23
0.57
0.32
0.71
0.19
0.11
0.78
0.30
0.70
0.10
0.39
0.30
0.21
0.34
0.63
0.47
0.25
0.34
0.40
0.34
0.53
0.44
0.19
0.38
0.66
0.78
0.11
0.51
0.39
0.72
0.17
0.70
0.62
0.38
0.25
0.56
0.30
0.38
0.73
0.17
0.64
0.76
0.14
0.72
0.42
0.69
0.18
0.11
0.37
0.52
0.17
0.61
0.42
0.39
0.36
0.18
0.62
0.54
0.57
0.17
0.24
0.10
0.17
0.15
0.21
0.41
0.40
0.29
0.27
0.12
0.52
0.69
0.17
0.24
0.38
0.46
0.66
0.55
0.33
0.37
0.36
0.13
0.19
0.15
0.25
0.33
0.21
0.39
0.67
0.36
0.69
0.62
0.12
0.17
0.48
0.41
0.11
0.73
0.20
0.23
0.13
0.64
0.61
0.15
0.67
0.78
0.35
0.63
0.11
0.33
0.27
0.24
0.56
0.38
0.13
0.27
0.31
0.31
0.50
0.10
0.19
0.49
0.58
0.78
0.50
0.39
0.73
0.71
0.61
0.24
0.20
0.47
0.27
0.40
0.67
0.13
0.13
0.23
0.62
0.77
0.10
0.73
0.42
0.72
0.13
0.24
0.45
0.25
0.61
0.37
0.40
0.31
0.60
0.52
0.61
0.22
0.14
0.27
0.20
0.16
0.37
0.18
0.13
0.33
0.14
0.56
0.67
0.23
0.17
0.53
0.47
0.66
0.16
0.60
0.17
0.36
0.34
0.19
0.15
0.30
0.16
0.11
0.14
0.41
0.64
0.15
0.35
0.67
0.60
0.11
0.11
0.27
0.12
0.57
0.13
0.31
0.75
0.22
0.30
0.37
0.63
0.57
0.32
0.68
0.13
0.78
0.38
0.50
0.45
0.12
0.14
0.24
0.58
0.19
0.33
0.40
0.29
0.61
0.63
0.54
0.77
0.45
0.45
0.70
0.72
0.59
0.20
0.20
0.33
0.44
0.25
0.30
0.67
0.21
0.36
0.33
0.55
0.77
0.73
0.38
0.72
0.11
0.16
0.47
0.16
0.55
0.45
0.43
0.24
0.53
0.50
0.59
0.15
0.18
0.39
0.28
0.15
0.48
0.27
0.14
0.20
0.55
0.68
0.10
0.11
0.47
0.30
0.55
0.15
0.34
0.19
0.30
0.34
0.60
0.32
0.35
0.49
0.19
0.17
0.46
0.64
0.19
0.42
0.70
0.62
0.12
0.19
0.45
0.21
0.14
0.44
0.49
0.16
0.21
0.74
0.17
0.39
0.14
0.34
0.69
0.58
0.16
0.70
0.14
0.76
0.37
0.30
0.51
0.56
0.13
0.59
0.14
0.24
0.37
0.47
0.61
0.11
0.65
0.23
0.76
0.40
0.46
0.67
0.73
0.52
0.20
0.40
0.55
0.22
0.14
0.65
0.17
0.46
0.27
0.56
0.11
0.77
0.72
0.40
0.70
0.26
0.20
0.57
0.49
0.52
0.34
0.54
0.41
0.56
0.17
0.41
0.18
0.38
0.30
0.31
0.38
0.11
0.10
0.23
0.16
0.53
0.66
0.30
0.27
0.16
0.57
0.11
0.43
0.18
0.29
0.34
0.33
0.63
0.21
0.33
0.59
0.28
0.11
0.14
0.23
0.71
0.15
0.48
0.70
0.68
0.19
0.31
0.30
0.54
0.28
0.22
0.74
0.23
0.46
0.14
0.63
0.62
0.12
0.70
0.77
0.17
0.42
0.30
0.46
0.57
0.55
0.31
0.13
0.12
0.38
0.62
0.64
0.13
0.76
0.40
0.14
0.69
0.74
0.58
0.16
0.31
0.53
0.21
0.13
0.56
0.22
0.42
0.55
0.75
0.70
0.19
0.71
0.43
0.31
0.55
0.42
0.52
0.36
0.56
0.39
0.55
0.18
0.24
0.17
0.47
0.23
0.22
0.14
0.13
0.13
0.20
0.50
0.66
0.52
0.30
0.13
0.68
0.34
0.41
0.13
0.11
0.18
0.41
0.56
0.40
0.64
0.37
0.15
0.59
0.13
0.18
0.72
0.31
0.51
0.69
0.70
0.16
0.27
0.51
0.13
0.14
0.57
0.54
0.33
0.25
0.72
0.28
0.43
0.11
0.13
0.42
0.53
0.10
0.70
0.78
0.40
0.39
0.26
0.36
0.60
0.12
0.16
0.57
0.27
0.11
0.36
0.55
0.66
0.11
0.74
0.49
0.11
0.71
0.24
0.72
0.16
0.63
0.26
0.50
0.32
0.23
0.54
0.13
0.39
0.57
0.59
0.76
0.69
0.71
0.36
0.37
0.50
0.45
0.58
0.37
0.52
0.42
0.50
0.10
0.20
0.11
0.54
0.26
0.17
0.19
0.31
0.14
0.50
0.63
0.59
0.17
0.71
0.47
0.36
0.11
0.57
0.43
0.46
0.62
0.47
0.64
0.41
0.20
0.64
0.34
0.22
0.72
0.32
0.62
0.71
0.73
0.11
0.17
0.44
0.17
0.31
0.31
0.62
0.15
0.21
0.63
0.22
0.26
0.65
0.37
0.50
0.19
0.48
0.50
0.64
0.32
0.79
0.29
0.24
0.46
0.30
0.51
0.14
0.59
0.11
0.15
0.28
0.39
0.70
0.14
0.22
0.74
0.53
0.17
0.71
0.15
0.71
0.33
0.67
0.19
0.16
0.30
0.45
0.44
0.42
0.47
0.23
0.43
0.57
0.62
0.76
0.66
0.67
0.13
0.32
0.13
0.48
0.40
0.14
0.62
0.47
0.52
0.41
0.39
0.39
0.13
0.44
0.17
0.15
0.25
0.35
0.16
0.14
0.53
0.61
0.11
0.59
0.13
0.73
0.37
0.44
0.33
0.55
0.57
0.42
0.57
0.42
0.69
0.33
0.15
0.67
0.51
0.10
0.67
0.35
0.68
0.69
0.74
0.11
0.21
0.31
0.43
0.57
0.30
0.10
0.15
0.23
0.66
0.31
0.20
0.63
0.41
0.52
0.20
0.17
0.57
0.59
0.63
0.36
0.78
0.27
0.26
0.38
0.33
0.46
0.12
0.34
0.55
0.14
0.23
0.42
0.71
0.34
0.25
0.72
0.54
0.16
0.74
0.70
0.38
0.69
0.35
0.27
0.42
0.47
0.37
0.32
0.27
0.43
0.54
0.39
0.75
0.66
0.69
0.20
0.26
0.52
0.22
0.33
0.58
0.55
0.55
0.31
0.41
0.41
0.17
0.11
0.40
0.15
0.21
0.22
0.45
0.17
0.31
0.25
0.47
0.54
0.11
0.60
0.19
0.72
0.27
0.16
0.26
0.12
0.60
0.48
0.56
0.45
0.71
0.49
0.18
0.69
0.15
0.58
0.19
0.61
0.34
0.64
0.63
0.74
0.10
0.14
0.20
0.37
0.51
0.46
0.18
0.37
0.66
0.37
0.28
0.65
0.59
0.53
0.14
0.31
0.18
0.43
0.10
0.57
0.68
0.29
0.75
0.25
0.40
0.19
0.29
0.49
0.34
0.49
0.49
0.14
0.12
0.10
0.18
0.44
0.69
0.58
0.14
0.68
0.59
0.18
0.75
0.63
0.41
0.66
0.38
0.39
0.48
0.16
0.12
0.35
0.38
0.67
0.25
0.20
0.26
0.74
0.67
0.70
0.17
0.23
0.50
0.19
0.57
0.52
0.63
0.25
0.31
0.31
0.16
0.11
0.14
0.46
0.33
0.22
0.36
0.13
0.42
0.41
0.54
0.66
0.76
0.24
0.27
0.19
0.14
0.65
0.54
0.55
0.50
0.68
0.40
0.21
0.69
0.23
0.58
0.15
0.58
0.38
0.65
0.36
0.74
0.18
0.21
0.40
0.56
0.52
0.14
0.31
0.43
0.63
0.43
0.38
0.67
0.58
0.61
0.30
0.48
0.13
0.12
0.60
0.72
0.40
0.72
0.41
0.16
0.32
0.43
0.65
0.38
0.36
0.21
0.13
0.41
0.70
0.56
0.64
0.58
0.16
0.76
0.17
0.66
0.20
0.74
0.39
0.42
0.53
0.17
0.39
0.38
0.68
0.32
0.22
0.48
0.74
0.63
0.67
0.21
0.52
0.17
0.52
0.45
0.65
0.19
0.14
0.18
0.45
0.28
0.14
0.16
0.50
0.41
0.60
0.11
0.67
0.73
0.35
0.14
0.20
0.18
0.14
0.32
0.12
0.18
0.67
0.61
0.60
0.42
0.68
0.24
0.69
0.19
0.47
0.58
0.36
0.67
0.26
0.74
0.14
0.42
0.46
0.55
0.50
0.18
0.44
0.44
0.60
0.66
0.39
0.68
0.39
0.66
0.54
0.34
0.12
0.60
0.75
0.60
0.70
0.29
0.25
0.19
0.55
0.70
0.27
0.21
0.37
0.16
0.11
0.45
0.66
0.46
0.11
0.65
0.54
0.78
0.44
0.68
0.19
0.11
0.75
0.32
0.43
0.46
0.20
0.32
0.37
0.58
0.33
0.26
0.52
0.74
0.51
0.65
0.11
0.49
0.17
0.42
0.30
0.63
0.31
0.41
0.48
0.43
0.61
0.28
0.59
0.10
0.71
0.45
0.23
0.24
0.12
0.35
0.32
0.70
0.63
0.51
0.41
0.69
0.12
0.11
0.74
0.10
0.23
0.61
0.56
0.27
0.68
0.75
0.55
0.50
0.58
0.29
0.35
0.61
0.51
0.58
0.67
0.36
0.70
0.40
0.66
0.11
0.66
0.17
0.30
0.11
0.15
0.64
0.76
0.59
0.72
0.26
0.25
0.63
0.64
0.32
0.20
0.47
0.10
0.20
0.30
0.32
0.64
0.52
0.13
0.67
0.42
0.11
0.79
0.54
0.71
0.27
0.12
0.75
0.30
0.12
0.49
0.50
0.20
0.21
0.43
0.43
0.44
0.39
0.10
0.54
0.74
0.30
0.69
0.10
0.50
0.27
0.32
0.13
0.66
0.11
0.10
0.26
0.10
0.35
0.47
0.41
0.21
0.66
0.21
0.57
0.24
0.74
0.56
0.12
0.36
0.26
0.16
0.25
0.39
0.73
0.62
0.31
0.27
0.73
0.15
0.14
0.76
0.16
0.27
0.68
0.54
0.27
0.72
0.76
0.13
0.59
0.43
0.56
0.28
0.33
0.64
0.60
0.56
0.61
0.45
0.69
0.55
0.62
0.16
0.53
0.34
0.12
0.66
0.75
0.55
0.73
0.43
0.66
0.44
0.19
0.16
0.16
0.21
0.14
0.69
0.63
0.15
0.61
0.39
0.16
0.78
0.48
0.66
0.25
0.76
0.43
0.52
0.52
0.20
0.15
0.45
0.19
0.46
0.52
0.57
0.59
0.13
0.76
0.22
0.70
0.19
0.35
0.31
0.67
0.15
0.21
0.28
0.49
0.68
0.11
0.56
0.52
0.74
0.63
0.18
0.56
0.15
0.20
0.24
0.30
0.74
0.63
0.11
0.28
0.70
0.15
0.22
0.76
0.13
0.36
0.67
0.59
0.16
0.73
0.75
0.51
0.33
0.49
0.32
0.25
0.66
0.54
0.63
0.63
0.23
0.60
0.68
0.65
0.68
0.18
0.58
0.32
0.15
0.67
0.73
0.55
0.68
0.22
0.64
0.15
0.13
0.20
0.70
0.68
0.58
0.38
0.78
0.37
0.55
0.50
0.78
0.36
0.32
0.54
0.14
0.46
0.20
0.50
0.56
0.47
0.41
0.15
0.76
0.28
0.67
0.42
0.24
0.65
0.21
0.22
0.38
0.47
0.66
0.10
0.56
0.61
0.68
0.61
0.64
0.43
0.30
0.17
0.30
0.78
0.65
0.31
0.63
0.16
0.11
0.75
0.19
0.20
0.69
0.58
0.37
0.72
0.74
0.56
0.37
0.39
0.23
0.20
0.64
0.18
0.10
0.49
0.65
0.59
0.26
0.61
0.69
0.68
0.72
0.27
0.69
0.27
0.10
0.69
0.75
0.62
0.60
0.20
0.63
0.13
0.18
0.69
0.67
0.11
0.59
0.42
0.78
0.49
0.53
0.55
0.76
0.39
0.23
0.52
0.56
0.19
0.29
0.54
0.43
0.29
0.13
0.75
0.28
0.68
0.11
0.56
0.21
0.63
0.11
0.10
0.24
0.15
0.46
0.12
0.35
0.52
0.15
0.63
0.10
0.47
0.66
0.63
0.67
0.59
0.33
0.50
0.10
0.32
0.80
0.65
0.62
0.13
0.74
0.35
0.69
0.52
0.17
0.36
0.71
0.76
0.14
0.12
0.63
0.14
0.41
0.33
0.21
0.54
0.13
0.19
0.45
0.62
0.54
0.29
0.50
0.67
0.11
0.63
0.71
0.39
0.71
0.39
0.64
0.63
0.75
0.65
0.25
0.61
0.16
0.72
0.71
0.11
0.47
0.37
0.78
0.56
0.55
0.42
0.68
0.37
0.19
0.49
0.65
0.15
0.53
0.41
0.73
0.68
0.46
0.15
0.62
0.21
0.21
0.39
0.27
0.33
0.11
0.55
0.11
0.37
0.66
0.61
0.65
0.61
0.20
0.29
0.37
0.55
0.81
0.63
0.11
0.51
0.22
0.30
0.12
0.76
0.10
0.65
0.58
0.22
0.40
0.66
0.11
0.76
0.13
0.19
0.66
0.41
0.43
0.13
0.47
0.22
0.55
0.59
0.59
0.22
0.46
0.67
0.45
0.69
0.41
0.73
0.51
0.66
0.60
0.73
0.48
0.22
0.53
0.14
0.72
0.74
0.15
0.20
0.30
0.78
0.58
0.52
0.46
0.68
0.25
0.11
0.52
0.15
0.66
0.13
0.25
0.57
0.55
0.71
0.21
0.68
0.22
0.41
0.18
0.10
0.63
0.15
0.23
0.44
0.23
0.26
0.41
0.17
0.10
0.56
0.45
0.62
0.55
0.62
0.66
0.24
0.43
0.39
0.58
0.82
0.56
0.47
0.17
0.18
0.15
0.75
0.12
0.55
0.58
0.21
0.27
0.58
0.75
0.12
0.23
0.70
0.12
0.26
0.33
0.36
0.21
0.53
0.18
0.62
0.48
0.58
0.13
0.53
0.64
0.27
0.64
0.49
0.68
0.52
0.66
0.59
0.71
0.22
0.12
0.13
0.63
0.11
0.72
0.74
0.17
0.30
0.13
0.46
0.78
0.61
0.38
0.57
0.69
0.38
0.14
0.31
0.12
0.68
0.12
0.33
0.59
0.65
0.65
0.34
0.70
0.28
0.10
0.17
0.25
0.63
0.35
0.49
0.10
0.25
0.10
0.29
0.50
0.48
0.63
0.43
0.67
0.64
0.10
0.24
0.29
0.55
0.83
0.45
0.43
0.16
0.24
0.74
0.23
0.44
0.60
0.23
0.16
0.56
0.17
0.76
0.14
0.16
0.68
0.24
0.31
0.27
0.23
0.14
0.55
0.44
0.15
0.61
0.45
0.62
0.12
0.55
0.61
0.25
0.62
0.31
0.62
0.53
0.10
0.63
0.52
0.68
0.48
0.69
0.70
0.75
0.18
0.31
0.26
0.77
0.67
0.21
0.61
0.64
0.38
0.18
0.15
0.66
0.12
0.19
0.64
0.69
0.63
0.29
0.11
0.72
0.40
0.15
0.39
0.21
0.56
0.24
0.11
0.53
0.13
0.26
0.10
0.45
0.27
0.53
0.66
0.41
0.72
0.66
0.20
0.57
0.84
0.36
0.34
0.18
0.35
0.70
0.23
0.15
0.30
0.59
0.35
0.55
0.20
0.73
0.24
0.18
0.22
0.19
0.68
0.33
0.13
0.43
0.39
0.15
0.17
0.50
0.29
0.12
0.13
0.59
0.39
0.61
0.42
0.61
0.29
0.68
0.40
0.17
0.64
0.59
0.62
0.49
0.68
0.65
0.67
0.68
0.74
0.25
0.76
0.69
0.67
0.55
0.24
0.12
0.10
0.58
0.69
0.68
0.59
0.22
0.17
0.71
0.51
0.33
0.16
0.53
0.34
0.50
0.14
0.25
0.12
0.38
0.49
0.28
0.58
0.60
0.42
0.76
0.16
0.67
0.16
0.33
0.41
0.84
0.38
0.40
0.18
0.11
0.27
0.70
0.42
0.57
0.35
0.52
0.71
0.36
0.24
0.37
0.14
0.70
0.42
0.26
0.41
0.38
0.12
0.58
0.24
0.17
0.53
0.29
0.33
0.36
0.60
0.19
0.69
0.45
0.18
0.72
0.64
0.63
0.38
0.14
0.71
0.66
0.61
0.10
0.70
0.76
0.28
0.15
0.76
0.66
0.73
0.45
0.40
0.21
0.64
0.68
0.69
0.38
0.18
0.24
0.70
0.48
0.37
0.16
0.48
0.10
0.21
0.42
0.13
0.54
0.28
0.26
0.47
0.31
0.42
0.51
0.22
0.76
0.12
0.67
0.17
0.18
0.27
0.26
0.83
0.40
0.46
0.23
0.13
0.71
0.12
0.36
0.51
0.56
0.35
0.52
0.68
0.28
0.22
0.38
0.70
0.45
0.24
0.38
0.24
0.16
0.21
0.17
0.54
0.32
0.19
0.50
0.35
0.44
0.44
0.62
0.72
0.47
0.15
0.73
0.68
0.60
0.21
0.73
0.67
0.72
0.11
0.19
0.10
0.66
0.74
0.13
0.23
0.76
0.58
0.73
0.37
0.41
0.28
0.71
0.69
0.62
0.29
0.20
0.23
0.72
0.47
0.18
0.52
0.28
0.13
0.48
0.26
0.16
0.46
0.58
0.24
0.54
0.22
0.30
0.19
0.75
0.21
0.62
0.18
0.20
0.31
0.84
0.52
0.55
0.38
0.26
0.48
0.73
0.13
0.12
0.60
0.45
0.40
0.52
0.62
0.40
0.42
0.48
0.72
0.37
0.52
0.18
0.15
0.13
0.13
0.22
0.23
0.17
0.51
0.13
0.27
0.30
0.52
0.23
0.47
0.53
0.61
0.69
0.44
0.10
0.66
0.63
0.51
0.13
0.20
0.74
0.63
0.12
0.76
0.17
0.44
0.10
0.66
0.73
0.26
0.75
0.64
0.72
0.33
0.32
0.23
0.15
0.18
0.71
0.72
0.52
0.23
0.21
0.27
0.71
0.54
0.22
0.52
0.24
0.11
0.20
0.48
0.11
0.20
0.17
0.41
0.59
0.14
0.15
0.26
0.12
0.35
0.48
0.15
0.29
0.22
0.76
0.46
0.57
0.18
0.18
0.22
0.84
0.46
0.59
0.48
0.59
0.73
0.19
0.63
0.10
0.27
0.55
0.58
0.58
0.49
0.51
0.17
0.73
0.31
0.64
0.17
0.27
0.23
0.12
0.57
0.13
0.38
0.38
0.44
0.55
0.40
0.61
0.61
0.65
0.36
0.12
0.59
0.54
0.40
0.16
0.72
0.64
0.11
0.71
0.35
0.64
0.77
0.23
0.76
0.62
0.74
0.35
0.38
0.16
0.26
0.65
0.71
0.56
0.19
0.17
0.25
0.69
0.11
0.69
0.57
0.24
0.13
0.24
0.26
0.48
0.23
0.28
0.43
0.45
0.58
0.29
0.15
0.32
0.34
0.18
0.27
0.41
0.51
0.11
0.15
0.18
0.73
0.51
0.61
0.23
0.23
0.24
0.25
0.21
0.83
0.44
0.63
0.22
0.55
0.69
0.22
0.17
0.64
0.18
0.23
0.25
0.56
0.13
0.59
0.32
0.14
0.56
0.31
0.73
0.44
0.65
0.23
0.20
0.15
0.22
0.15
0.57
0.21
0.53
0.55
0.46
0.43
0.39
0.13
0.65
0.62
0.19
0.73
0.14
0.26
0.59
0.61
0.15
0.71
0.67
0.57
0.13
0.36
0.61
0.78
0.23
0.45
0.77
0.59
0.77
0.40
0.35
0.19
0.59
0.73
0.43
0.19
0.12
0.12
0.69
0.11
0.70
0.32
0.67
0.24
0.18
0.37
0.12
0.54
0.36
0.12
0.42
0.51
0.56
0.39
0.19
0.36
0.30
0.22
0.36
0.50
0.72
0.49
0.55
0.34
0.11
0.21
0.30
0.20
0.30
0.83
0.29
0.62
0.23
0.39
0.66
0.26
0.13
0.68
0.27
0.29
0.59
0.13
0.59
0.29
0.23
0.57
0.39
0.73
0.41
0.64
0.14
0.24
0.37
0.37
0.12
0.62
0.26
0.56
0.45
0.50
0.27
0.16
0.66
0.63
0.31
0.70
0.29
0.23
0.58
0.62
0.10
0.76
0.64
0.12
0.59
0.24
0.54
0.67
0.76
0.40
0.49
0.77
0.64
0.79
0.43
0.13
0.14
0.15
0.28
0.48
0.73
0.35
0.13
0.16
0.14
0.71
0.71
0.15
0.37
0.71
0.20
0.25
0.32
0.22
0.58
0.11
0.14
0.22
0.32
0.56
0.42
0.52
0.45
0.24
0.25
0.34
0.35
0.15
0.31
0.47
0.11
0.75
0.51
0.52
0.14
0.16
0.12
0.21
0.11
0.31
0.83
0.11
0.57
0.44
0.53
0.61
0.47
0.69
0.33
0.38
0.14
0.55
0.14
0.11
0.67
0.53
0.30
0.60
0.50
0.67
0.32
0.71
0.13
0.19
0.11
0.50
0.49
0.12
0.64
0.20
0.49
0.50
0.57
0.28
0.70
0.11
0.65
0.16
0.67
0.27
0.62
0.46
0.24
0.12
0.74
0.51
0.14
0.55
0.32
0.62
0.67
0.74
0.55
0.34
0.13
0.79
0.71
0.80
0.34
0.10
0.37
0.17
0.16
0.26
0.30
0.10
0.70
0.22
0.10
0.13
0.66
0.70
0.11
0.15
0.10
0.40
0.72
0.18
0.13
0.14
0.29
0.56
0.23
0.31
0.21
0.15
0.56
0.40
0.42
0.50
0.19
0.40
0.37
0.44
0.30
0.12
0.49
0.14
0.11
0.75
0.61
0.44
0.11
0.16
0.18
0.35
0.82
0.13
0.11
0.53
0.54
0.14
0.62
0.55
0.45
0.72
0.40
0.32
0.10
0.50
0.23
0.30
0.72
0.50
0.12
0.35
0.57
0.48
0.61
0.16
0.71
0.16
0.16
0.56
0.58
0.19
0.62
0.22
0.45
0.54
0.52
0.72
0.17
0.64
0.23
0.66
0.53
0.15
0.30
0.68
0.51
0.18
0.38
0.31
0.67
0.18
0.64
0.74
0.14
0.50
0.45
0.20
0.81
0.69
0.82
0.35
0.14
0.33
0.11
0.27
0.53
0.30
0.19
0.67
0.30
0.10
0.58
0.68
0.16
0.33
0.44
0.72
0.28
0.56
0.16
0.17
0.37
0.21
0.18
0.14
0.61
0.42
0.31
0.56
0.42
0.36
0.45
0.28
0.47
0.29
0.68
0.67
0.45
0.13
0.31
0.82
0.11
0.12
0.37
0.60
0.14
0.66
0.38
0.33
0.70
0.52
0.11
0.54
0.73
0.38
0.11
0.48
0.52
0.48
0.14
0.65
0.25
0.74
0.22
0.61
0.48
0.15
0.64
0.28
0.57
0.49
0.42
0.14
0.72
0.16
0.56
0.44
0.53
0.10
0.26
0.12
0.30
0.67
0.52
0.22
0.58
0.26
0.68
0.34
0.67
0.72
0.24
0.51
0.62
0.28
0.79
0.69
0.83
0.50
0.27
0.35
0.14
0.49
0.50
0.35
0.13
0.36
0.65
0.36
0.24
0.50
0.24
0.69
0.22
0.32
0.24
0.16
0.21
0.68
0.36
0.18
0.40
0.22
0.15
0.31
0.59
0.49
0.52
0.27
0.54
0.17
0.44
0.31
0.25
0.25
0.45
0.14
0.61
0.64
0.33
0.34
0.81
0.18
0.23
0.65
0.72
0.30
0.45
0.68
0.66
0.18
0.64
0.21
0.76
0.37
0.31
0.55
0.54
0.10
0.56
0.11
0.36
0.61
0.36
0.78
0.11
0.26
0.10
0.62
0.43
0.17
0.60
0.20
0.58
0.57
0.32
0.11
0.71
0.19
0.46
0.23
0.34
0.18
0.53
0.45
0.18
0.65
0.45
0.66
0.30
0.10
0.11
0.67
0.68
0.63
0.52
0.44
0.75
0.71
0.84
0.61
0.47
0.34
0.11
0.61
0.34
0.37
0.33
0.63
0.63
0.24
0.39
0.38
0.51
0.69
0.14
0.15
0.10
0.27
0.26
0.23
0.62
0.37
0.30
0.39
0.19
0.14
0.25
0.49
0.52
0.55
0.17
0.62
0.24
0.40
0.21
0.29
0.30
0.33
0.57
0.62
0.22
0.11
0.35
0.80
0.17
0.33
0.63
0.74
0.26
0.50
0.72
0.65
0.14
0.58
0.11
0.37
0.75
0.38
0.43
0.60
0.54
0.15
0.52
0.18
0.48
0.55
0.53
0.79
0.13
0.30
0.17
0.60
0.52
0.19
0.54
0.18
0.58
0.63
0.27
0.71
0.25
0.29
0.30
0.35
0.10
0.50
0.53
0.63
0.54
0.69
0.29
0.28
0.70
0.53
0.66
0.24
0.45
0.73
0.65
0.83
0.57
0.52
0.31
0.57
0.29
0.47
0.28
0.36
0.68
0.54
0.13
0.61
0.17
0.52
0.68
0.18
0.36
0.58
0.48
0.24
0.44
0.17
0.12
0.21
0.55
0.53
0.57
0.12
0.70
0.31
0.42
0.35
0.35
0.44
0.19
0.43
0.66
0.43
0.32
0.27
0.80
0.12
0.15
0.66
0.71
0.16
0.28
0.73
0.64
0.46
0.10
0.45
0.76
0.11
0.26
0.49
0.62
0.54
0.49
0.51
0.57
0.61
0.79
0.11
0.29
0.47
0.42
0.11
0.45
0.23
0.58
0.62
0.15
0.69
0.24
0.49
0.22
0.53
0.20
0.52
0.61
0.16
0.65
0.70
0.44
0.34
0.73
0.37
0.68
0.12
0.16
0.58
0.69
0.67
0.82
0.54
0.51
0.11
0.22
0.46
0.57
0.42
0.34
0.33
0.70
0.49
0.51
0.45
0.66
0.11
0.41
0.59
0.51
0.19
0.39
0.13
0.15
0.17
0.42
0.59
0.58
0.14
0.74
0.23
0.45
0.21
0.56
0.18
0.38
0.64
0.41
0.44
0.18
0.30
0.80
0.68
0.11
0.70
0.20
0.73
0.65
0.50
0.14
0.10
0.51
0.78
0.41
0.21
0.58
0.62
0.58
0.60
0.47
0.53
0.57
0.79
0.10
0.25
0.10
0.45
0.50
0.20
0.34
0.36
0.55
0.55
0.34
0.73
0.14
0.22
0.52
0.24
0.14
0.18
0.10
0.11
0.62
0.54
0.12
0.20
0.57
0.15
0.71
0.70
0.49
0.18
0.43
0.73
0.31
0.71
0.12
0.27
0.58
0.65
0.69
0.10
0.81
0.59
0.17
0.51
0.11
0.13
0.11
0.56
0.64
0.40
0.15
0.31
0.70
0.50
0.21
0.14
0.40
0.11
0.27
0.65
0.45
0.50
0.30
0.27
0.16
0.12
0.33
0.36
0.63
0.57
0.73
0.14
0.48
0.52
0.20
0.52
0.60
0.33
0.17
0.41
0.39
0.30
0.80
0.13
0.69
0.71
0.23
0.34
0.74
0.67
0.60
0.17
0.12
0.58
0.76
0.43
0.63
0.62
0.58
0.59
0.52
0.53
0.60
0.81
0.11
0.26
0.15
0.39
0.54
0.20
0.20
0.40
0.57
0.62
0.11
0.12
0.41
0.76
0.19
0.32
0.44
0.18
0.29
0.68
0.50
0.18
0.40
0.25
0.72
0.65
0.49
0.22
0.43
0.49
0.38
0.72
0.22
0.61
0.62
0.72
0.79
0.60
0.16
0.55
0.17
0.18
0.28
0.48
0.65
0.44
0.11
0.43
0.71
0.49
0.47
0.15
0.32
0.19
0.28
0.64
0.47
0.57
0.18
0.27
0.21
0.39
0.30
0.65
0.58
0.72
0.12
0.46
0.19
0.52
0.38
0.45
0.69
0.26
0.28
0.31
0.45
0.27
0.80
0.26
0.69
0.75
0.35
0.13
0.46
0.74
0.68
0.60
0.19
0.11
0.60
0.75
0.41
0.66
0.63
0.61
0.61
0.60
0.59
0.66
0.82
0.12
0.16
0.27
0.53
0.13
0.12
0.58
0.58
0.63
0.15
0.13
0.50
0.76
0.25
0.34
0.50
0.17
0.41
0.69
0.58
0.24
0.32
0.20
0.73
0.59
0.49
0.32
0.33
0.31
0.71
0.18
0.61
0.68
0.74
0.74
0.56
0.27
0.56
0.17
0.23
0.11
0.37
0.52
0.66
0.28
0.15
0.40
0.70
0.47
0.45
0.12
0.16
0.12
0.44
0.66
0.62
0.59
0.16
0.20
0.33
0.35
0.12
0.68
0.61
0.72
0.38
0.53
0.12
0.29
0.20
0.39
0.70
0.14
0.59
0.27
0.30
0.38
0.81
0.23
0.70
0.76
0.40
0.26
0.71
0.62
0.56
0.17
0.58
0.76
0.51
0.67
0.63
0.63
0.60
0.11
0.57
0.57
0.70
0.82
0.37
0.13
0.22
0.52
0.13
0.65
0.55
0.59
0.11
0.50
0.76
0.34
0.25
0.54
0.33
0.69
0.62
0.49
0.23
0.28
0.22
0.69
0.67
0.58
0.26
0.40
0.51
0.33
0.69
0.26
0.60
0.70
0.74
0.73
0.57
0.19
0.58
0.14
0.43
0.55
0.61
0.36
0.39
0.73
0.50
0.44
0.12
0.18
0.11
0.48
0.65
0.11
0.63
0.53
0.14
0.35
0.35
0.71
0.64
0.70
0.15
0.35
0.57
0.15
0.35
0.61
0.45
0.68
0.59
0.30
0.59
0.37
0.81
0.16
0.71
0.76
0.36
0.24
0.10
0.69
0.59
0.59
0.22
0.12
0.61
0.75
0.60
0.67
0.64
0.58
0.59
0.17
0.57
0.54
0.70
0.83
0.14
0.57
0.15
0.12
0.17
0.63
0.53
0.38
0.17
0.10
0.54
0.71
0.28
0.49
0.39
0.12
0.68
0.14
0.63
0.45
0.39
0.21
0.57
0.74
0.67
0.21
0.26
0.46
0.25
0.17
0.72
0.18
0.35
0.62
0.70
0.73
0.70
0.61
0.19
0.59
0.11
0.24
0.56
0.49
0.60
0.49
0.12
0.28
0.71
0.55
0.33
0.18
0.12
0.12
0.24
0.48
0.62
0.47
0.10
0.38
0.32
0.70
0.64
0.67
0.21
0.31
0.58
0.11
0.26
0.61
0.40
0.74
0.60
0.45
0.12
0.56
0.32
0.80
0.28
0.72
0.73
0.44
0.16
0.37
0.10
0.60
0.62
0.60
0.39
0.16
0.62
0.76
0.59
0.70
0.64
0.59
0.62
0.13
0.63
0.48
0.70
0.84
0.18
0.12
0.60
0.23
0.13
0.63
0.51
0.15
0.13
0.16
0.53
0.62
0.20
0.49
0.56
0.10
0.64
0.25
0.71
0.40
0.51
0.47
0.73
0.70
0.12
0.23
0.72
0.17
0.10
0.64
0.69
0.74
0.68
0.58
0.18
0.56
0.13
0.30
0.49
0.51
0.63
0.26
0.24
0.25
0.70
0.55
0.18
0.20
0.17
0.31
0.23
0.31
0.67
0.41
0.23
0.14
0.46
0.32
0.70
0.62
0.59
0.37
0.16
0.60
0.22
0.37
0.20
0.77
0.64
0.48
0.21
0.45
0.25
0.81
0.33
0.75
0.68
0.46
0.37
0.13
0.58
0.56
0.59
0.40
0.18
0.60
0.78
0.62
0.72
0.65
0.58
0.65
0.25
0.68
0.36
0.72
0.84
0.49
0.14
0.26
0.68
0.11
0.63
0.18
0.19
0.11
0.52
0.48
0.26
0.16
0.51
0.60
0.18
0.63
0.22
0.77
0.50
0.44
0.12
0.74
0.71
0.10
0.20
0.28
0.70
0.20
0.10
0.58
0.68
0.74
0.67
0.43
0.26
0.60
0.16
0.25
0.48
0.41
0.62
0.13
0.29
0.24
0.13
0.71
0.55
0.28
0.13
0.29
0.48
0.29
0.69
0.11
0.29
0.15
0.19
0.46
0.34
0.71
0.60
0.53
0.35
0.58
0.12
0.52
0.15
0.77
0.67
0.32
0.28
0.29
0.55
0.25
0.13
0.80
0.49
0.75
0.32
0.42
0.66
0.62
0.36
0.62
0.36
0.21
0.38
0.76
0.57
0.11
0.72
0.66
0.55
0.64
0.29
0.72
0.39
0.75
0.83
0.53
0.19
0.24
0.70
0.14
0.63
0.28
0.23
0.17
0.41
0.12
0.23
0.36
0.61
0.12
0.11
0.65
0.16
0.79
0.59
0.25
0.42
0.16
0.74
0.71
0.23
0.18
0.23
0.70
0.19
0.27
0.53
0.66
0.73
0.67
0.48
0.42
0.62
0.32
0.53
0.29
0.59
0.21
0.29
0.16
0.29
0.71
0.60
0.26
0.13
0.19
0.50
0.20
0.65
0.10
0.14
0.23
0.20
0.27
0.20
0.71
0.61
0.49
0.30
0.61
0.42
0.18
0.72
0.69
0.30
0.62
0.49
0.27
0.14
0.79
0.32
0.56
0.73
0.19
0.47
0.18
0.43
0.64
0.16
0.34
0.49
0.43
0.66
0.18
0.37
0.37
0.75
0.49
0.11
0.72
0.66
0.48
0.63
0.43
0.75
0.31
0.76
0.83
0.52
0.15
0.19
0.71
0.15
0.56
0.39
0.36
0.22
0.20
0.51
0.12
0.26
0.20
0.57
0.11
0.17
0.67
0.80
0.68
0.56
0.44
0.29
0.71
0.69
0.28
0.20
0.67
0.10
0.24
0.53
0.54
0.72
0.14
0.70
0.54
0.43
0.60
0.28
0.63
0.26
0.61
0.15
0.11
0.27
0.38
0.72
0.56
0.19
0.31
0.49
0.22
0.68
0.19
0.16
0.20
0.23
0.12
0.17
0.69
0.59
0.42
0.37
0.11
0.57
0.33
0.69
0.12
0.68
0.34
0.69
0.14
0.12
0.77
0.24
0.61
0.72
0.64
0.32
0.38
0.19
0.40
0.10
0.22
0.36
0.19
0.55
0.68
0.22
0.40
0.36
0.76
0.21
0.18
0.70
0.66
0.46
0.62
0.40
0.75
0.35
0.76
0.82
0.40
0.23
0.16
0.74
0.20
0.55
0.34
0.48
0.25
0.32
0.59
0.33
0.50
0.20
0.63
0.80
0.73
0.66
0.57
0.29
0.69
0.12
0.64
0.38
0.11
0.62
0.53
0.58
0.72
0.19
0.20
0.69
0.52
0.45
0.63
0.32
0.61
0.37
0.60
0.19
0.30
0.41
0.72
0.12
0.57
0.15
0.24
0.57
0.27
0.71
0.22
0.35
0.18
0.21
0.68
0.61
0.42
0.51
0.53
0.19
0.62
0.67
0.27
0.13
0.58
0.28
0.78
0.65
0.71
0.36
0.28
0.15
0.36
0.40
0.64
0.11
0.19
0.42
0.58
0.69
0.30
0.30
0.10
0.75
0.27
0.18
0.69
0.64
0.48
0.61
0.24
0.75
0.41
0.74
0.83
0.46
0.24
0.23
0.76
0.23
0.59
0.31
0.15
0.52
0.47
0.46
0.40
0.39
0.13
0.20
0.57
0.76
0.74
0.68
0.68
0.21
0.22
0.66
0.12
0.67
0.43
0.57
0.54
0.59
0.72
0.15
0.21
0.68
0.48
0.44
0.68
0.38
0.58
0.34
0.43
0.20
0.42
0.57
0.72
0.15
0.62
0.16
0.18
0.31
0.60
0.26
0.13
0.70
0.19
0.48
0.17
0.12
0.70
0.64
0.37
0.51
0.56
0.31
0.16
0.49
0.66
0.26
0.13
0.56
0.23
0.13
0.19
0.76
0.63
0.69
0.45
0.40
0.17
0.38
0.19
0.24
0.22
0.12
0.63
0.22
0.56
0.63
0.67
0.25
0.38
0.73
0.22
0.68
0.65
0.38
0.59
0.31
0.75
0.35
0.70
0.83
0.45
0.20
0.20
0.75
0.17
0.14
0.58
0.32
0.28
0.44
0.54
0.21
0.11
0.43
0.24
0.22
0.17
0.17
0.55
0.77
0.74
0.68
0.67
0.42
0.61
0.15
0.71
0.46
0.19
0.53
0.59
0.45
0.73
0.13
0.27
0.59
0.52
0.37
0.63
0.30
0.45
0.39
0.34
0.35
0.34
0.59
0.74
0.30
0.60
0.16
0.29
0.41
0.48
0.29
0.71
0.47
0.22
0.12
0.66
0.62
0.35
0.46
0.60
0.31
0.14
0.48
0.65
0.23
0.66
0.22
0.32
0.75
0.64
0.62
0.50
0.25
0.19
0.26
0.21
0.44
0.22
0.59
0.13
0.65
0.68
0.65
0.23
0.26
0.73
0.21
0.68
0.63
0.40
0.61
0.24
0.76
0.30
0.60
0.83
0.38
0.13
0.15
0.77
0.30
0.11
0.58
0.32
0.37
0.44
0.53
0.14
0.47
0.37
0.11
0.17
0.57
0.78
0.73
0.66
0.70
0.53
0.27
0.57
0.72
0.53
0.29
0.23
0.53
0.62
0.15
0.75
0.10
0.17
0.39
0.35
0.34
0.58
0.16
0.45
0.48
0.27
0.25
0.23
0.41
0.72
0.46
0.59
0.11
0.35
0.38
0.22
0.46
0.43
0.74
0.50
0.21
0.15
0.62
0.60
0.29
0.28
0.62
0.51
0.41
0.21
0.56
0.62
0.13
0.15
0.70
0.11
0.36
0.74
0.62
0.63
0.55
0.19
0.17
0.24
0.20
0.21
0.57
0.14
0.60
0.66
0.25
0.11
0.68
0.19
0.14
0.71
0.22
0.68
0.56
0.36
0.64
0.15
0.75
0.64
0.82
0.56
0.78
0.42
0.27
0.18
0.55
0.17
0.35
0.53
0.22
0.57
0.31
0.44
0.35
0.12
0.15
0.60
0.79
0.70
0.65
0.75
0.16
0.53
0.21
0.51
0.70
0.57
0.30
0.12
0.18
0.58
0.50
0.75
0.24
0.26
0.40
0.64
0.12
0.46
0.30
0.32
0.23
0.54
0.51
0.73
0.51
0.64
0.12
0.38
0.40
0.25
0.31
0.49
0.51
0.76
0.43
0.34
0.20
0.17
0.63
0.66
0.22
0.31
0.64
0.51
0.41
0.34
0.49
0.19
0.11
0.61
0.11
0.74
0.13
0.10
0.71
0.68
0.66
0.59
0.31
0.17
0.21
0.16
0.55
0.59
0.13
0.53
0.66
0.16
0.66
0.15
0.69
0.68
0.60
0.35
0.62
0.23
0.73
0.60
0.81
0.59
0.79
0.46
0.42
0.20
0.52
0.11
0.55
0.62
0.19
0.55
0.36
0.13
0.35
0.39
0.32
0.34
0.60
0.82
0.70
0.69
0.74
0.37
0.50
0.17
0.21
0.67
0.52
0.16
0.11
0.20
0.58
0.44
0.74
0.14
0.33
0.28
0.68
0.12
0.52
0.12
0.23
0.23
0.59
0.47
0.70
0.17
0.55
0.27
0.17
0.31
0.42
0.52
0.51
0.72
0.47
0.39
0.40
0.21
0.13
0.68
0.71
0.17
0.20
0.38
0.51
0.45
0.23
0.46
0.25
0.10
0.57
0.71
0.66
0.72
0.64
0.58
0.16
0.16
0.67
0.58
0.49
0.12
0.69
0.13
0.66
0.11
0.63
0.66
0.55
0.32
0.47
0.28
0.74
0.54
0.47
0.82
0.57
0.18
0.76
0.52
0.16
0.44
0.13
0.40
0.15
0.68
0.20
0.12
0.38
0.24
0.40
0.32
0.30
0.47
0.63
0.80
0.70
0.70
0.69
0.51
0.39
0.16
0.24
0.70
0.45
0.30
0.24
0.58
0.15
0.32
0.77
0.28
0.20
0.65
0.20
0.56
0.30
0.18
0.19
0.60
0.29
0.72
0.26
0.14
0.21
0.40
0.13
0.23
0.55
0.60
0.49
0.72
0.47
0.20
0.16
0.66
0.67
0.10
0.27
0.10
0.20
0.51
0.38
0.26
0.43
0.21
0.19
0.64
0.71
0.66
0.73
0.64
0.56
0.20
0.16
0.14
0.11
0.72
0.34
0.54
0.68
0.12
0.70
0.12
0.14
0.57
0.58
0.53
0.36
0.49
0.24
0.75
0.46
0.81
0.53
0.15
0.74
0.54
0.54
0.11
0.32
0.40
0.19
0.69
0.22
0.17
0.26
0.45
0.21
0.23
0.35
0.64
0.79
0.71
0.69
0.67
0.55
0.32
0.25
0.68
0.40
0.54
0.33
0.55
0.79
0.16
0.59
0.18
0.11
0.64
0.40
0.16
0.25
0.60
0.30
0.72
0.19
0.50
0.42
0.37
0.20
0.45
0.57
0.43
0.74
0.58
0.13
0.11
0.17
0.11
0.23
0.60
0.61
0.36
0.16
0.24
0.49
0.18
0.26
0.39
0.16
0.34
0.68
0.78
0.66
0.72
0.63
0.51
0.16
0.30
0.21
0.17
0.21
0.73
0.15
0.59
0.70
0.67
0.19
0.57
0.49
0.42
0.45
0.51
0.11
0.75
0.24
0.81
0.55
0.72
0.60
0.57
0.12
0.35
0.67
0.41
0.70
0.22
0.11
0.52
0.11
0.20
0.51
0.13
0.22
0.22
0.45
0.62
0.18
0.77
0.75
0.68
0.12
0.64
0.56
0.33
0.14
0.67
0.49
0.50
0.29
0.50
0.15
0.78
0.15
0.52
0.13
0.62
0.22
0.30
0.58
0.27
0.70
0.25
0.55
0.40
0.47
0.50
0.65
0.43
0.70
0.63
0.22
0.27
0.11
0.30
0.56
0.61
0.44
0.11
0.14
0.48
0.21
0.33
0.41
0.21
0.66
0.79
0.69
0.70
0.58
0.61
0.14
0.27
0.20
0.22
0.11
0.71
0.21
0.58
0.67
0.67
0.30
0.52
0.44
0.24
0.55
0.44
0.72
0.61
0.81
0.62
0.67
0.64
0.35
0.63
0.41
0.71
0.17
0.51
0.30
0.16
0.47
0.16
0.18
0.37
0.33
0.50
0.59
0.14
0.76
0.74
0.70
0.14
0.61
0.61
0.35
0.69
0.51
0.34
0.22
0.44
0.33
0.18
0.79
0.15
0.15
0.37
0.17
0.47
0.24
0.25
0.64
0.18
0.65
0.41
0.46
0.24
0.55
0.13
0.61
0.66
0.39
0.62
0.65
0.17
0.34
0.41
0.50
0.56
0.52
0.10
0.51
0.13
0.38
0.25
0.40
0.62
0.78
0.69
0.73
0.55
0.59
0.36
0.22
0.45
0.10
0.73
0.54
0.19
0.11
0.66
0.64
0.37
0.28
0.49
0.43
0.12
0.62
0.31
0.12
0.70
0.64
0.81
0.57
0.64
0.56
0.27
0.60
0.35
0.70
0.16
0.43
0.48
0.17
0.47
0.16
0.32
0.12
0.27
0.33
0.61
0.63
0.76
0.70
0.73
0.16
0.55
0.65
0.48
0.70
0.46
0.52
0.35
0.36
0.80
0.15
0.13
0.41
0.25
0.31
0.11
0.20
0.18
0.62
0.12
0.49
0.40
0.46
0.12
0.56
0.41
0.56
0.66
0.16
0.10
0.63
0.67
0.23
0.39
0.18
0.46
0.45
0.53
0.47
0.13
0.54
0.32
0.16
0.42
0.52
0.77
0.64
0.31
0.71
0.54
0.58
0.18
0.49
0.19
0.76
0.57
0.15
0.13
0.64
0.61
0.29
0.41
0.41
0.11
0.35
0.65
0.29
0.70
0.66
0.81
0.49
0.57
0.52
0.34
0.30
0.61
0.55
0.12
0.66
0.47
0.18
0.43
0.38
0.55
0.11
0.34
0.26
0.41
0.17
0.18
0.29
0.68
0.65
0.77
0.52
0.75
0.12
0.50
0.64
0.43
0.73
0.36
0.68
0.33
0.11
0.10
0.80
0.15
0.15
0.48
0.26
0.50
0.12
0.28
0.23
0.64
0.48
0.51
0.65
0.18
0.63
0.31
0.25
0.65
0.12
0.53
0.68
0.21
0.28
0.16
0.29
0.37
0.53
0.45
0.16
0.50
0.25
0.18
0.60
0.38
0.77
0.60
0.12
0.69
0.52
0.57
0.10
0.12
0.62
0.20
0.48
0.77
0.55
0.18
0.15
0.70
0.59
0.51
0.60
0.26
0.61
0.69
0.69
0.81
0.54
0.39
0.51
0.15
0.54
0.21
0.62
0.64
0.21
0.64
0.47
0.11
0.47
0.41
0.47
0.39
0.58
0.57
0.18
0.33
0.24
0.62
0.66
0.76
0.20
0.74
0.13
0.39
0.67
0.35
0.74
0.31
0.62
0.38
0.28
0.38
0.79
0.26
0.14
0.31
0.13
0.52
0.18
0.33
0.28
0.67
0.41
0.60
0.62
0.21
0.67
0.15
0.27
0.59
0.23
0.40
0.66
0.13
0.18
0.36
0.50
0.49
0.12
0.27
0.47
0.39
0.67
0.39
0.79
0.60
0.69
0.51
0.54
0.63
0.21
0.56
0.77
0.57
0.12
0.18
0.69
0.63
0.14
0.55
0.69
0.25
0.60
0.69
0.69
0.81
0.54
0.14
0.53
0.11
0.47
0.13
0.63
0.65
0.32
0.61
0.43
0.59
0.28
0.34
0.13
0.56
0.49
0.10
0.59
0.24
0.34
0.62
0.62
0.72
0.42
0.75
0.29
0.68
0.44
0.75
0.41
0.61
0.26
0.33
0.55
0.79
0.21
0.11
0.28
0.12
0.52
0.35
0.40
0.26
0.69
0.27
0.57
0.61
0.17
0.64
0.18
0.36
0.65
0.39
0.29
0.64
0.13
0.30
0.40
0.54
0.23
0.46
0.12
0.51
0.71
0.31
0.78
0.61
0.15
0.63
0.53
0.51
0.60
0.26
0.58
0.76
0.13
0.48
0.18
0.11
0.68
0.62
0.65
0.65
0.13
0.64
0.64
0.68
0.80
0.46
0.50
0.18
0.53
0.64
0.50
0.49
0.25
0.50
0.20
0.22
0.52
0.66
0.26
0.11
0.58
0.16
0.32
0.70
0.56
0.66
0.56
0.76
0.36
0.67
0.40
0.74
0.50
0.64
0.37
0.60
0.80
0.33
0.44
0.58
0.37
0.16
0.20
0.67
0.27
0.16
0.55
0.66
0.24
0.67
0.11
0.40
0.64
0.42
0.32
0.64
0.19
0.12
0.23
0.57
0.28
0.12
0.65
0.72
0.79
0.46
0.28
0.49
0.52
0.43
0.44
0.53
0.37
0.11
0.54
0.76
0.53
0.32
0.17
0.14
0.65
0.56
0.73
0.64
0.67
0.56
0.67
0.79
0.49
0.36
0.13
0.62
0.58
0.39
0.45
0.11
0.32
0.33
0.20
0.52
0.66
0.19
0.38
0.59
0.38
0.73
0.59
0.67
0.52
0.77
0.54
0.38
0.65
0.58
0.75
0.66
0.13
0.52
0.53
0.79
0.24
0.25
0.63
0.44
0.17
0.16
0.65
0.32
0.25
0.54
0.67
0.25
0.70
0.32
0.66
0.27
0.39
0.67
0.20
0.32
0.64
0.23
0.19
0.64
0.69
0.80
0.50
0.26
0.24
0.26
0.55
0.35
0.41
0.30
0.37
0.19
0.50
0.76
0.28
0.48
0.14
0.26
0.58
0.54
0.75
0.65
0.68
0.10
0.58
0.80
0.47
0.38
0.68
0.21
0.15
0.65
0.54
0.34
0.54
0.11
0.32
0.24
0.26
0.39
0.68
0.30
0.54
0.69
0.22
0.39
0.75
0.54
0.68
0.27
0.76
0.27
0.18
0.64
0.60
0.75
0.30
0.60
0.10
0.57
0.52
0.78
0.26
0.13
0.67
0.52
0.20
0.62
0.21
0.14
0.52
0.65
0.29
0.70
0.32
0.64
0.27
0.48
0.61
0.23
0.34
0.63
0.13
0.21
0.10
0.58
0.65
0.79
0.44
0.17
0.22
0.19
0.58
0.32
0.47
0.52
0.76
0.24
0.55
0.24
0.25
0.54
0.55
0.11
0.76
0.66
0.12
0.69
0.49
0.80
0.38
0.36
0.70
0.17
0.63
0.58
0.53
0.61
0.11
0.13
0.36
0.13
0.28
0.73
0.19
0.56
0.71
0.45
0.17
0.75
0.54
0.61
0.11
0.75
0.25
0.28
0.68
0.48
0.72
0.18
0.57
0.55
0.53
0.77
0.31
0.71
0.52
0.19
0.58
0.20
0.50
0.69
0.34
0.70
0.18
0.34
0.61
0.58
0.43
0.53
0.24
0.65
0.10
0.12
0.10
0.61
0.14
0.63
0.78
0.17
0.17
0.20
0.16
0.60
0.26
0.55
0.18
0.20
0.54
0.77
0.36
0.59
0.59
0.37
0.13
0.77
0.68
0.11
0.67
0.11
0.40
0.79
0.23
0.30
0.68
0.21
0.61
0.63
0.50
0.60
0.47
0.40
0.19
0.52
0.73
0.24
0.13
0.56
0.68
0.24
0.16
0.75
0.63
0.51
0.11
0.76
0.28
0.23
0.69
0.46
0.73
0.29
0.58
0.24
0.50
0.44
0.77
0.31
0.25
0.71
0.49
0.21
0.57
0.12
0.13
0.41
0.72
0.37
0.68
0.12
0.29
0.63
0.56
0.33
0.50
0.20
0.67
0.65
0.23
0.64
0.73
0.24
0.20
0.66
0.18
0.54
0.16
0.45
0.78
0.36
0.65
0.11
0.56
0.15
0.74
0.68
0.13
0.64
0.10
0.44
0.78
0.25
0.26
0.68
0.32
0.50
0.65
0.43
0.63
0.67
0.33
0.20
0.64
0.70
0.20
0.14
0.53
0.68
0.26
0.20
0.74
0.64
0.49
0.77
0.32
0.11
0.70
0.39
0.76
0.34
0.56
0.29
0.15
0.57
0.33
0.11
0.77
0.29
0.33
0.47
0.70
0.48
0.12
0.62
0.12
0.28
0.52
0.75
0.39
0.64
0.37
0.66
0.54
0.39
0.51
0.25
0.19
0.23
0.15
0.69
0.12
0.11
0.17
0.20
0.63
0.25
0.70
0.71
0.27
0.25
0.70
0.57
0.54
0.73
0.28
0.69
0.17
0.11
0.39
0.71
0.66
0.17
0.52
0.55
0.77
0.37
0.10
0.20
0.69
0.39
0.37
0.63
0.47
0.66
0.69
0.31
0.19
0.65
0.72
0.14
0.22
0.25
0.50
0.69
0.10
0.56
0.23
0.71
0.63
0.33
0.75
0.12
0.67
0.36
0.75
0.18
0.39
0.48
0.14
0.64
0.26
0.77
0.28
0.32
0.37
0.70
0.46
0.64
0.13
0.22
0.56
0.12
0.76
0.50
0.40
0.59
0.10
0.43
0.71
0.53
0.33
0.52
0.27
0.27
0.37
0.65
0.13
0.12
0.21
0.28
0.17
0.65
0.21
0.72
0.63
0.21
0.40
0.28
0.70
0.13
0.64
0.10
0.60
0.71
0.52
0.69
0.12
0.24
0.67
0.66
0.59
0.11
0.50
0.78
0.21
0.28
0.65
0.29
0.41
0.62
0.35
0.70
0.67
0.33
0.17
0.68
0.77
0.15
0.36
0.24
0.41
0.65
0.32
0.56
0.70
0.64
0.27
0.72
0.11
0.63
0.24
0.74
0.14
0.29
0.57
0.23
0.10
0.63
0.20
0.76
0.29
0.26
0.43
0.73
0.47
0.12
0.67
0.23
0.61
0.75
0.57
0.45
0.47
0.25
0.72
0.48
0.34
0.51
0.19
0.15
0.15
0.61
0.14
0.21
0.28
0.38
0.67
0.11
0.74
0.53
0.36
0.40
0.25
0.73
0.11
0.15
0.67
0.49
0.75
0.54
0.71
0.13
0.14
0.60
0.61
0.66
0.19
0.40
0.77
0.22
0.25
0.63
0.30
0.38
0.65
0.16
0.72
0.71
0.17
0.22
0.71
0.77
0.28
0.38
0.30
0.32
0.64
0.37
0.49
0.69
0.67
0.15
0.71
0.25
0.60
0.75
0.21
0.14
0.36
0.22
0.54
0.42
0.25
0.63
0.35
0.21
0.73
0.42
0.13
0.51
0.73
0.50
0.70
0.13
0.64
0.69
0.53
0.48
0.14
0.71
0.51
0.49
0.46
0.17
0.13
0.61
0.18
0.14
0.68
0.12
0.74
0.49
0.29
0.39
0.33
0.72
0.15
0.67
0.34
0.71
0.52
0.70
0.15
0.58
0.42
0.56
0.19
0.40
0.43
0.78
0.31
0.61
0.39
0.26
0.32
0.67
0.72
0.74
0.32
0.69
0.77
0.16
0.30
0.37
0.10
0.35
0.67
0.34
0.60
0.68
0.69
0.70
0.14
0.53
0.74
0.30
0.27
0.28
0.35
0.40
0.51
0.36
0.65
0.59
0.33
0.68
0.10
0.58
0.73
0.57
0.70
0.11
0.63
0.59
0.53
0.52
0.69
0.49
0.38
0.37
0.49
0.11
0.66
0.73
0.51
0.25
0.54
0.43
0.72
0.15
0.67
0.32
0.67
0.50
0.68
0.53
0.35
0.12
0.52
0.17
0.33
0.78
0.30
0.63
0.18
0.29
0.32
0.71
0.70
0.73
0.35
0.67
0.78
0.19
0.28
0.44
0.32
0.64
0.34
0.49
0.67
0.67
0.71
0.37
0.75
0.15
0.37
0.26
0.30
0.42
0.40
0.65
0.61
0.37
0.66
0.61
0.75
0.61
0.12
0.70
0.33
0.12
0.62
0.66
0.55
0.55
0.11
0.14
0.63
0.54
0.26
0.28
0.24
0.11
0.67
0.72
0.52
0.24
0.66
0.39
0.73
0.20
0.66
0.18
0.64
0.48
0.71
0.54
0.34
0.12
0.13
0.45
0.14
0.25
0.75
0.16
0.66
0.38
0.39
0.77
0.67
0.74
0.33
0.63
0.78
0.39
0.40
0.31
0.63
0.14
0.19
0.66
0.67
0.71
0.18
0.29
0.35
0.76
0.18
0.42
0.26
0.35
0.48
0.32
0.45
0.66
0.60
0.36
0.66
0.62
0.74
0.59
0.24
0.68
0.47
0.15
0.61
0.69
0.55
0.51
0.63
0.56
0.36
0.29
0.11
0.22
0.11
0.19
0.71
0.72
0.57
0.28
0.68
0.47
0.70
0.27
0.65
0.61
0.67
0.48
0.59
0.47
0.11
0.26
0.36
0.74
0.13
0.63
0.42
0.43
0.75
0.64
0.74
0.19
0.33
0.64
0.75
0.49
0.30
0.12
0.63
0.11
0.21
0.52
0.68
0.68
0.15
0.17
0.26
0.76
0.21
0.42
0.12
0.42
0.58
0.21
0.49
0.63
0.62
0.21
0.61
0.34
0.64
0.72
0.60
0.30
0.70
0.49
0.14
0.59
0.69
0.66
0.44
0.67
0.38
0.38
0.24
0.23
0.10
0.73
0.70
0.56
0.45
0.24
0.69
0.53
0.69
0.32
0.63
0.56
0.60
0.57
0.59
0.47
0.10
0.24
0.30
0.21
0.77
0.16
0.53
0.33
0.51
0.67
0.63
0.72
0.17
0.28
0.64
0.73
0.33
0.13
0.22
0.31
0.13
0.57
0.14
0.38
0.56
0.70
0.64
0.10
0.14
0.75
0.17
0.38
0.44
0.68
0.21
0.49
0.69
0.58
0.21
0.59
0.31
0.66
0.68
0.63
0.30
0.69
0.56
0.17
0.15
0.60
0.65
0.67
0.36
0.67
0.32
0.36
0.22
0.27
0.61
0.71
0.71
0.54
0.45
0.12
0.70
0.50
0.69
0.25
0.61
0.51
0.59
0.18
0.57
0.50
0.43
0.16
0.42
0.19
0.19
0.11
0.11
0.77
0.24
0.53
0.41
0.21
0.61
0.65
0.68
0.23
0.58
0.69
0.30
0.15
0.28
0.30
0.14
0.56
0.20
0.58
0.59
0.64
0.68
0.15
0.74
0.47
0.29
0.49
0.63
0.53
0.21
0.68
0.51
0.36
0.51
0.28
0.67
0.68
0.62
0.50
0.65
0.53
0.14
0.11
0.50
0.67
0.68
0.31
0.69
0.41
0.48
0.26
0.19
0.64
0.70
0.71
0.55
0.43
0.72
0.47
0.71
0.65
0.31
0.57
0.60
0.31
0.42
0.26
0.25
0.45
0.13
0.36
0.52
0.19
0.73
0.20
0.45
0.51
0.50
0.63
0.69
0.27
0.43
0.60
0.20
0.35
0.32
0.64
0.35
0.58
0.48
0.12
0.59
0.67
0.19
0.71
0.62
0.23
0.51
0.57
0.56
0.18
0.64
0.54
0.33
0.28
0.66
0.64
0.61
0.53
0.65
0.53
0.45
0.66
0.15
0.71
0.36
0.66
0.50
0.32
0.28
0.62
0.69
0.17
0.71
0.52
0.34
0.72
0.47
0.74
0.65
0.58
0.51
0.27
0.24
0.25
0.40
0.41
0.13
0.20
0.44
0.15
0.73
0.40
0.55
0.42
0.55
0.69
0.13
0.28
0.38
0.64
0.16
0.12
0.28
0.34
0.11
0.57
0.38
0.50
0.17
0.24
0.57
0.63
0.67
0.61
0.21
0.46
0.58
0.18
0.57
0.22
0.62
0.59
0.30
0.14
0.21
0.65
0.61
0.60
0.51
0.10
0.64
0.44
0.12
0.38
0.60
0.73
0.24
0.61
0.55
0.26
0.62
0.65
0.20
0.70
0.63
0.31
0.71
0.52
0.74
0.67
0.63
0.43
0.41
0.28
0.54
0.39
0.37
0.48
0.19
0.76
0.23
0.24
0.10
0.44
0.48
0.40
0.25
0.68
0.27
0.67
0.20
0.17
0.28
0.18
0.28
0.42
0.41
0.14
0.49
0.51
0.60
0.42
0.15
0.54
0.68
0.30
0.50
0.12
0.54
0.53
0.20
0.18
0.22
0.66
0.60
0.62
0.55
0.26
0.66
0.30
0.35
0.41
0.73
0.10
0.56
0.48
0.32
0.64
0.62
0.67
0.64
0.34
0.69
0.48
0.75
0.68
0.36
0.28
0.47
0.65
0.52
0.36
0.58
0.58
0.77
0.32
0.19
0.26
0.16
0.11
0.40
0.52
0.21
0.24
0.66
0.13
0.13
0.17
0.69
0.19
0.21
0.33
0.22
0.39
0.29
0.26
0.22
0.28
0.44
0.56
0.67
0.37
0.44
0.23
0.39
0.23
0.63
0.33
0.62
0.58
0.66
0.24
0.11
0.13
0.24
0.24
0.74
0.35
0.33
0.14
0.67
0.57
0.11
0.65
0.63
0.28
0.72
0.42
0.75
0.65
0.55
0.26
0.47
0.60
0.48
0.49
0.59
0.60
0.77
0.28
0.29
0.11
0.47
0.44
0.18
0.61
0.12
0.14
0.11
0.72
0.27
0.40
0.32
0.37
0.17
0.42
0.18
0.23
0.27
0.20
0.27
0.46
0.60
0.32
0.46
0.12
0.19
0.18
0.61
0.59
0.57
0.12
0.64
0.13
0.12
0.13
0.15
0.75
0.11
0.20
0.19
0.66
0.58
0.55
0.64
0.22
0.73
0.51
0.74
0.61
0.20
0.17
0.53
0.59
0.12
0.33
0.51
0.67
0.62
0.13
0.75
0.43
0.34
0.15
0.17
0.56
0.41
0.13
0.58
0.32
0.11
0.74
0.24
0.47
0.24
0.36
0.47
0.28
0.17
0.31
0.39
0.63
0.21
0.47
0.13
0.28
0.60
0.60
0.57
0.63
0.18
0.18
0.75
0.15
0.13
0.33
0.10
0.63
0.53
0.12
0.52
0.68
0.26
0.74
0.46
0.74
0.58
0.14
0.54
0.66
0.15
0.16
0.49
0.68
0.61
0.76
0.38
0.24
0.44
0.24
0.62
0.30
0.14
0.63
0.51
0.72
0.18
0.42
0.18
0.45
0.57
0.35
0.11
0.32
0.11
0.20
0.32
0.39
0.49
0.29
0.46
0.15
0.46
0.62
0.65
0.58
0.51
0.17
0.12
0.73
0.14
0.28
0.61
0.45
0.34
0.46
0.66
0.43
0.75
0.32
0.74
0.60
0.61
0.63
0.12
0.56
0.69
0.53
0.75
0.41
0.23
0.45
0.45
0.64
0.22
0.17
0.55
0.48
0.13
0.69
0.16
0.14
0.48
0.17
0.43
0.62
0.17
0.11
0.31
0.10
0.28
0.25
0.45
0.44
0.45
0.46
0.15
0.60
0.62
0.64
0.59
0.51
0.66
0.15
0.50
0.61
0.19
0.67
0.26
0.76
0.36
0.71
0.62
0.55
0.70
0.13
0.14
0.30
0.52
0.37
0.66
0.46
0.72
0.26
0.55
0.67
0.34
0.16
0.27
0.45
0.14
0.68
0.12
0.56
0.23
0.25
0.37
0.60
0.11
0.20
0.27
0.25
0.36
0.40
0.58
0.47
0.10
0.59
0.62
0.54
0.63
0.49
0.51
0.11
0.55
0.70
0.20
0.70
0.13
0.77
0.32
0.69
0.60
0.52
0.72
0.16
0.20
0.27
0.60
0.36
0.68
0.34
0.70
0.33
0.59
0.68
0.41
0.13
0.12
0.50
0.65
0.12
0.34
0.12
0.27
0.22
0.57
0.28
0.46
0.26
0.62
0.42
0.50
0.61
0.52
0.60
0.17
0.58
0.11
0.48
0.71
0.12
0.68
0.26
0.78
0.15
0.68
0.53
0.58
0.70
0.24
0.16
0.62
0.69
0.69
0.43
0.32
0.59
0.67
0.30
0.11
0.11
0.55
0.62
0.11
0.48
0.40
0.18
0.65
0.52
0.16
0.45
0.37
0.59
0.42
0.64
0.57
0.53
0.60
0.23
0.50
0.18
0.56
0.69
0.68
0.11
0.36
0.80
0.24
0.61
0.56
0.13
0.55
0.12
0.60
0.12
0.16
0.64
0.44
0.60
0.71
0.38
0.54
0.67
0.54
0.15
0.11
0.53
0.63
0.48
0.11
0.46
0.11
0.57
0.67
0.11
0.16
0.44
0.18
0.55
0.50
0.73
0.10
0.56
0.57
0.64
0.31
0.53
0.14
0.63
0.73
0.26
0.65
0.13
0.42
0.80
0.22
0.41
0.51
0.49
0.21
0.56
0.23
0.69
0.60
0.69
0.37
0.40
0.50
0.69
0.10
0.68
0.40
0.25
0.55
0.13
0.57
0.55
0.16
0.44
0.11
0.41
0.68
0.20
0.30
0.38
0.11
0.56
0.49
0.74
0.58
0.53
0.68
0.18
0.16
0.37
0.17
0.12
0.60
0.76
0.38
0.66
0.13
0.33
0.81
0.24
0.23
0.44
0.26
0.56
0.39
0.22
0.72
0.66
0.64
0.26
0.31
0.59
0.70
0.67
0.42
0.37
0.53
0.12
0.12
0.55
0.61
0.28
0.51
0.49
0.65
0.36
0.34
0.55
0.15
0.41
0.64
0.60
0.55
0.69
0.28
0.26
0.11
0.11
0.60
0.76
0.43
0.63
0.30
0.48
0.82
0.48
0.11
0.11
0.29
0.18
0.28
0.62
0.27
0.76
0.22
0.56
0.62
0.41
0.68
0.70
0.64
0.19
0.25
0.46
0.55
0.55
0.34
0.12
0.60
0.56
0.13
0.67
0.50
0.41
0.54
0.35
0.37
0.61
0.63
0.58
0.69
0.24
0.25
0.11
0.59
0.73
0.54
0.58
0.38
0.51
0.84
0.57
0.21
0.35
0.18
0.36
0.67
0.11
0.75
0.55
0.51
0.21
0.40
0.68
0.69
0.65
0.20
0.53
0.50
0.51
0.24
0.59
0.54
0.14
0.61
0.57
0.32
0.49
0.38
0.41
0.60
0.64
0.55
0.68
0.21
0.21
0.18
0.41
0.70
0.54
0.56
0.24
0.47
0.83
0.59
0.27
0.16
0.12
0.10
0.19
0.70
0.74
0.60
0.46
0.23
0.18
0.66
0.68
0.60
0.32
0.63
0.11
0.36
0.41
0.21
0.60
0.34
0.11
0.58
0.56
0.31
0.52
0.17
0.51
0.61
0.56
0.65
0.14
0.16
0.11
0.27
0.20
0.66
0.49
0.45
0.32
0.54
0.83
0.68
0.30
0.13
0.12
0.12
0.13
0.69
0.11
0.76
0.51
0.36
0.17
0.66
0.69
0.46
0.14
0.48
0.67
0.16
0.11
0.28
0.41
0.12
0.60
0.33
0.58
0.61
0.37
0.54
0.28
0.55
0.59
0.62
0.57
0.18
0.22
0.13
0.19
0.11
0.60
0.52
0.39
0.53
0.48
0.83
0.74
0.39
0.11
0.24
0.16
0.17
0.65
0.13
0.78
0.46
0.20
0.18
0.67
0.68
0.11
0.56
0.15
0.56
0.63
0.11
0.11
0.18
0.41
0.16
0.61
0.45
0.49
0.64
0.46
0.57
0.40
0.41
0.59
0.56
0.51
0.14
0.11
0.21
0.15
0.12
0.12
0.14
0.49
0.59
0.28
0.54
0.44
0.12
0.80
0.74
0.51
0.14
0.16
0.46
0.14
0.72
0.75
0.55
0.15
0.67
0.66
0.64
0.30
0.50
0.57
0.19
0.38
0.12
0.53
0.38
0.36
0.67
0.44
0.58
0.11
0.35
0.52
0.50
0.52
0.25
0.14
0.32
0.17
0.50
0.48
0.41
0.55
0.15
0.77
0.74
0.52
0.17
0.12
0.57
0.71
0.14
0.75
0.54
0.17
0.66
0.68
0.49
0.42
0.53
0.54
0.12
0.12
0.26
0.20
0.51
0.10
0.58
0.12
0.12
0.28
0.67
0.45
0.57
0.49
0.49
0.53
0.40
0.19
0.35
0.53
0.30
0.38
0.60
0.17
0.15
0.76
0.77
0.49
0.23
0.10
0.16
0.60
0.63
0.74
0.39
0.69
0.67
0.31
0.40
0.60
0.46
0.24
0.32
0.63
0.18
0.58
0.66
0.47
0.56
0.31
0.51
0.53
0.38
0.10
0.11
0.31
0.56
0.13
0.25
0.13
0.32
0.58
0.13
0.10
0.72
0.76
0.55
0.29
0.13
0.19
0.60
0.22
0.16
0.65
0.69
0.72
0.65
0.34
0.34
0.67
0.25
0.18
0.49
0.59
0.69
0.41
0.55
0.42
0.50
0.43
0.13
0.21
0.38
0.15
0.47
0.12
0.33
0.17
0.53
0.10
0.68
0.75
0.56
0.38
0.13
0.10
0.55
0.36
0.12
0.29
0.67
0.71
0.67
0.63
0.36
0.65
0.12
0.15
0.21
0.45
0.67
0.45
0.50
0.42
0.54
0.43
0.10
0.22
0.43
0.25
0.12
0.46
0.44
0.13
0.17
0.61
0.74
0.57
0.52
0.23
0.61
0.44
0.11
0.41
0.65
0.11
0.70
0.64
0.59
0.41
0.65
0.24
0.18
0.12
0.67
0.65
0.47
0.53
0.31
0.41
0.30
0.12
0.37
0.14
0.39
0.31
0.18
0.25
0.56
0.73
0.57
0.54
0.31
0.65
0.52
0.41
0.62
0.68
0.65
0.58
0.38
0.69
0.26
0.63
0.58
0.25
0.54
0.16
0.22
0.28
0.23
0.37
0.19
0.13
0.16
0.26
0.39
0.14
0.56
0.72
0.13
0.46
0.48
0.38
0.69
0.53
0.42
0.56
0.56
0.25
0.64
0.61
0.42
0.71
0.38
0.38
0.55
0.18
0.52
0.25
0.25
0.20
0.19
0.37
0.13
0.10
0.27
0.42
0.71
0.36
0.46
0.32
0.55
0.71
0.58
0.36
0.38
0.61
0.13
0.64
0.59
0.45
0.71
0.33
0.52
0.16
0.50
0.11
0.11
0.19
0.32
0.11
0.24
0.29
0.55
0.74
0.24
0.47
0.12
0.71
0.61
0.41
0.19
0.30
0.10
0.69
0.12
0.62
0.57
0.40
0.71
0.45
0.18
0.51
0.36
0.39
0.13
0.26
0.28
0.62
0.73
0.18
0.53
0.70
0.60
0.43
0.12
0.59
0.21
0.60
0.42
0.63
0.55
0.32
0.73
0.40
0.15
0.22
0.24
0.62
0.32
0.14
0.36
0.43
0.26
0.57
0.72
0.27
0.66
0.48
0.67
0.61
0.25
0.65
0.19
0.12
0.39
0.54
0.52
0.18
0.71
0.11
0.16
0.12
0.34
0.57
0.35
0.18
0.32
0.19
0.52
0.24
0.46
0.71
0.28
0.62
0.56
0.65
0.68
0.17
0.67
0.10
0.15
0.53
0.43
0.19
0.69
0.36
0.15
0.17
0.63
0.52
0.40
0.15
0.11
0.17
0.12
0.20
0.42
0.24
0.39
0.68
0.18
0.52
0.59
0.63
0.71
0.13
0.67
0.48
0.23
0.22
0.64
0.42
0.16
0.22
0.66
0.48
0.51
0.16
0.13
0.38
0.38
0.68
0.50
0.62
0.64
0.68
0.69
0.35
0.18
0.67
0.33
0.19
0.23
0.68
0.57
0.51
0.26
0.22
0.15
0.49
0.47
0.69
0.36
0.40
0.58
0.57
0.63
0.11
0.73
0.15
0.17
0.12
0.62
0.48
0.36
0.14
0.67
0.52
0.53
0.28
0.16
0.41
0.42
0.17
0.64
0.10
0.40
0.44
0.51
0.55
0.59
0.73
0.12
0.17
0.37
0.46
0.42
0.11
0.68
0.48
0.53
0.19
0.15
0.40
0.16
0.41
0.57
0.49
0.56
0.52
0.74
0.17
0.25
0.35
0.56
0.35
0.11
0.66
0.51
0.58
0.16
0.13
0.44
0.17
0.41
0.49
0.48
0.40
0.37
0.76
0.20
0.62
0.46
0.67
0.43
0.62
0.32
0.19
0.50
0.24
0.50
0.36
0.49
0.40
0.25
0.76
0.23
0.62
0.39
0.70
0.22
0.65
0.12
0.41
0.25
0.40
0.33
0.54
0.36
0.18
0.50
0.54
0.32
0.75
0.65
0.35
0.70
0.17
0.23
0.11
0.65
0.44
0.22
0.31
0.40
0.35
0.14
0.48
0.51
0.32
0.11
0.37
0.74
0.59
0.47
0.67
0.47
0.29
0.11
0.61
0.44
0.19
0.35
0.29
0.30
0.40
0.46
0.12
0.22
0.17
0.25
0.73
0.13
0.15
0.56
0.52
0.67
0.56
0.11
0.57
0.11
0.44
0.34
0.31
0.36
0.28
0.34
0.47
0.16
0.13
0.18
0.25
0.74
0.42
0.11
0.57
0.47
0.68
0.55
0.55
0.56
0.41
0.19
0.45
0.18
0.10
0.35
0.45
0.19
0.11
0.73
0.46
0.52
0.20
0.69
0.54
0.48
0.19
0.55
0.30
0.43
0.19
0.19
0.39
0.12
0.11
0.69
0.47
0.61
0.14
0.71
0.58
0.31
0.28
0.52
0.32
0.28
0.24
0.25
0.43
0.11
0.14
0.11
0.20
0.63
0.42
0.64
0.28
0.71
0.10
0.49
0.25
0.42
0.59
0.32
0.19
0.16
0.16
0.45
0.31
0.67
0.49
0.29
0.11
0.56
0.38
0.70
0.49
0.48
0.58
0.28
0.17
0.14
0.17
0.45
0.13
0.11
0.28
0.69
0.55
0.10
0.35
0.25
0.45
0.26
0.69
0.60
0.38
0.51
0.21
0.32
0.13
0.43
0.10
0.31
0.62
0.63
0.20
0.30
0.29
0.49
0.35
0.68
0.60
0.34
0.58
0.36
0.40
0.48
0.62
0.22
0.49
0.34
0.49
0.32
0.68
0.64
0.25
0.60
0.19
0.19
0.40
0.18
0.43
0.62
0.19
0.59
0.34
0.47
0.22
0.67
0.13
0.57
0.25
0.50
0.18
0.15
0.33
0.34
0.14
0.60
0.13
0.57
0.27
0.22
0.30
0.66
0.40
0.35
0.45
0.28
0.14
0.29
0.16
0.45
0.58
0.28
0.22
0.35
0.64
0.39
0.35
0.51
0.39
0.13
0.32
0.12
0.47
0.58
0.39
0.12
0.27
0.62
0.49
0.31
0.55
0.35
0.11
0.14
0.11
0.32
0.19
0.52
0.50
0.45
0.15
0.56
0.34
0.52
0.33
0.14
0.22
0.29
0.41
0.24
0.38
0.12
0.45
0.31
0.39
0.34
0.15
0.23
0.25
0.20
0.21
0.13
0.17
0.33
0.10
0.16
0.25
0.21
0.19
0.45
0.31
0.17
0.38
0.18
0.27
0.46
0.28
0.23
0.39
0.12
0.21
0.10
0.36
0.10
0.18
0.25
0.11
0.48
0.23
0.18
0.18
0.11
0.21
0.54
0.44
0.20
0.28
0.15
0.11
0.36
0.32
0.17
0.29
0.23
0.11
0.28
0.18
0.13
0.24
0.14
0.14
0.11
0.17
0.15
0.25
0.11
0.19
0.12
0.10
0.13
0.12
0.12
0.12
0.21
0.15
0.17
0.34
0.17
0.19
0.17
0.11
0.17
0.12
0.37
0.14
0.17
0.12
0.11
0.42
0.14
0.40
0.11
0.30
0.12
0.19
0.12
0.48
0.14
0.45
0.12
0.10
0.23
0.54
0.11
0.10
0.19
0.34
0.10
0.27
0.45
0.15
0.32
0.12
0.18
0.12
0.36
0.26
0.14
0.17
0.53
0.20
0.16
0.41
0.21
0.21
0.33
0.18
0.43
0.16
0.19
0.17
0.21
0.27
0.46
0.17
0.33
0.19
0.19
0.16
0.42
0.30
0.46
0.36
0.21
0.22
0.14
0.15
0.32
0.12
0.43
0.47
0.26
0.19
0.13
0.16
0.21
0.27
0.12
0.35
0.30
0.38
0.16
0.13
0.14
0.26
0.14
0.30
0.16
0.22
0.10
0.11
0.27
0.13
0.25
0.12
0.20
0.14
0.21
0.11
0.26
0.35
0.13
0.21
0.42
0.13
0.12
0.13
0.13
0.40
0.11
0.34
0.24
0.20
0.41
0.19
0.43
0.33
0.14
0.47
0.41
0.21
0.19
0.22
0.32
0.16
0.11
0.40
0.30
0.12
0.36
0.62
0.20
0.16
0.15
0.12
0.16
0.44
0.16
0.14
0.11
0.20
0.41
0.18
0.15
0.47
0.59
0.11
0.13
0.16
0.42
0.31
0.16
0.11
0.21
0.30
0.50
0.11
0.49
0.49
0.22
0.30
0.37
0.33
0.22
0.13
0.30
0.20
0.39
0.14
0.52
0.12
0.11
0.50
0.60
0.22
0.41
0.23
0.31
0.30
0.23
0.30
0.25
0.30
0.20
0.38
0.23
0.26
0.52
0.66
0.37
0.41
0.39
0.12
0.20
0.35
0.19
0.17
0.25
0.24
0.16
0.26
0.14
0.26
0.57
0.70
0.53
0.11
0.34
0.55
0.11
0.22
0.15
0.34
0.22
0.16
0.54
0.34
0.23
0.30
0.14
0.62
0.70
0.52
0.25
0.49
0.23
0.20
0.17
0.44
0.33
0.11
0.63
0.14
0.51
0.35
0.32
0.24
0.19
0.66
0.64
0.59
0.31
0.12
0.43
0.28
0.11
0.46
0.48
0.18
0.24
0.42
0.50
0.35
0.32
0.15
0.29
0.24
0.67
0.65
0.67
0.11
0.33
0.12
0.10
0.57
0.31
0.14
0.11
0.45
0.52
0.18
0.33
0.46
0.39
0.38
0.20
0.27
0.13
0.68
0.60
0.63
0.44
0.11
0.60
0.19
0.16
0.14
0.49
0.50
0.18
0.37
0.55
0.54
0.34
0.14
0.12
0.15
0.65
0.51
0.58
0.18
0.64
0.17
0.60
0.19
0.23
0.14
0.48
0.49
0.28
0.24
0.33
0.44
0.53
0.60
0.41
0.25
0.12
0.28
0.32
0.65
0.47
0.44
0.36
0.70
0.17
0.54
0.19
0.34
0.49
0.53
0.34
0.42
0.32
0.55
0.54
0.58
0.35
0.28
0.17
0.30
0.66
0.47
0.34
0.32
0.72
0.57
0.17
0.23
0.20
0.11
0.13
0.43
0.53
0.37
0.50
0.22
0.52
0.51
0.51
0.31
0.38
0.36
0.17
0.15
0.63
0.57
0.28
0.17
0.73
0.14
0.57
0.17
0.27
0.16
0.28
0.39
0.42
0.32
0.54
0.16
0.52
0.43
0.17
0.35
0.38
0.13
0.40
0.26
0.12
0.62
0.59
0.26
0.13
0.72
0.24
0.53
0.13
0.16
0.24
0.24
0.41
0.11
0.38
0.36
0.32
0.55
0.14
0.43
0.34
0.12
0.38
0.25
0.43
0.24
0.62
0.54
0.23
0.72
0.13
0.12
0.52
0.14
0.23
0.16
0.34
0.26
0.37
0.17
0.18
0.21
0.49
0.25
0.34
0.17
0.48
0.17
0.48
0.15
0.62
0.61
0.33
0.74
0.27
0.11
0.53
0.11
0.23
0.24
0.27
0.12
0.36
0.16
0.52
0.35
0.32
0.11
0.12
0.55
0.11
0.51
0.11
0.15
0.62
0.70
0.22
0.76
0.21
0.56
0.11
0.16
0.12
0.20
0.49
0.16
0.30
0.59
0.27
0.27
0.11
0.17
0.36
0.24
0.22
0.13
0.57
0.18
0.55
0.22
0.31
0.64
0.72
0.25
0.72
0.14
0.13
0.46
0.12
0.23
0.31
0.61
0.20
0.32
0.48
0.18
0.45
0.22
0.51
0.17
0.29
0.54
0.13
0.44
0.62
0.33
0.39
0.63
0.69
0.24
0.29
0.12
0.67
0.24
0.32
0.47
0.29
0.17
0.37
0.65
0.28
0.40
0.35
0.27
0.57
0.20
0.12
0.42
0.43
0.62
0.21
0.43
0.57
0.68
0.24
0.30
0.16
0.66
0.44
0.37
0.47
0.46
0.12
0.46
0.68
0.21
0.49
0.40
0.11
0.11
0.61
0.21
0.16
0.14
0.15
0.38
0.35
0.57
0.13
0.36
0.56
0.68
0.23
0.45
0.64
0.43
0.31
0.46
0.51
0.20
0.51
0.77
0.12
0.11
0.45
0.48
0.38
0.34
0.54
0.27
0.19
0.25
0.14
0.43
0.35
0.30
0.10
0.54
0.20
0.41
0.62
0.67
0.12
0.44
0.65
0.41
0.25
0.37
0.50
0.32
0.57
0.77
0.44
0.15
0.19
0.45
0.45
0.38
0.50
0.11
0.20
0.14
0.44
0.24
0.11
0.26
0.45
0.12
0.16
0.39
0.61
0.67
0.14
0.46
0.58
0.38
0.28
0.40
0.12
0.34
0.23
0.55
0.77
0.48
0.12
0.17
0.38
0.25
0.33
0.49
0.20
0.15
0.41
0.44
0.15
0.36
0.38
0.54
0.66
0.27
0.48
0.58
0.38
0.27
0.47
0.15
0.23
0.15
0.59
0.77
0.52
0.33
0.29
0.14
0.30
0.54
0.14
0.21
0.13
0.49
0.44
0.25
0.16
0.40
0.56
0.68
0.46
0.38
0.14
0.69
0.22
0.25
0.41
0.12
0.27
0.23
0.68
0.77
0.53
0.29
0.13
0.17
0.36
0.31
0.17
0.11
0.54
0.18
0.30
0.24
0.20
0.52
0.13
0.33
0.33
0.40
0.60
0.65
0.44
0.33
0.38
0.73
0.14
0.30
0.37
0.14
0.35
0.18
0.70
0.74
0.57
0.30
0.11
0.33
0.32
0.31
0.53
0.35
0.19
0.17
0.51
0.31
0.14
0.11
0.61
0.24
0.11
0.19
0.14
0.62
0.39
0.14
0.18
0.36
0.36
0.61
0.59
0.47
0.31
0.33
0.75
0.31
0.26
0.39
0.16
0.70
0.71
0.59
0.31
0.50
0.19
0.34
0.28
0.17
0.57
0.43
0.19
0.52
0.14
0.63
0.12
0.21
0.11
0.18
0.64
0.13
0.56
0.26
0.30
0.36
0.64
0.53
0.54
0.34
0.12
0.74
0.36
0.37
0.47
0.20
0.70
0.75
0.56
0.30
0.55
0.26
0.32
0.24
0.61
0.51
0.47
0.34
0.55
0.24
0.28
0.64
0.55
0.25
0.25
0.45
0.61
0.47
0.53
0.28
0.73
0.51
0.18
0.11
0.53
0.12
0.70
0.76
0.58
0.29
0.48
0.13
0.20
0.64
0.49
0.56
0.45
0.56
0.27
0.12
0.25
0.62
0.51
0.30
0.16
0.54
0.56
0.42
0.53
0.14
0.75
0.11
0.54
0.10
0.16
0.45
0.15
0.68
0.76
0.58
0.28
0.39
0.63
0.50
0.58
0.24
0.50
0.26
0.35
0.29
0.60
0.52
0.33
0.14
0.59
0.52
0.37
0.59
0.12
0.76
0.12
0.51
0.36
0.36
0.39
0.40
0.66
0.73
0.53
0.24
0.38
0.19
0.11
0.65
0.54
0.53
0.50
0.36
0.27
0.42
0.54
0.59
0.43
0.26
0.11
0.61
0.49
0.26
0.57
0.78
0.14
0.50
0.49
0.33
0.29
0.54
0.69
0.70
0.53
0.24
0.17
0.50
0.24
0.66
0.64
0.51
0.56
0.28
0.22
0.48
0.60
0.58
0.29
0.16
0.52
0.50
0.15
0.48
0.28
0.79
0.48
0.44
0.53
0.17
0.60
0.67
0.68
0.52
0.14
0.23
0.46
0.43
0.17
0.13
0.63
0.62
0.54
0.55
0.23
0.19
0.47
0.59
0.56
0.24
0.20
0.54
0.51
0.13
0.51
0.34
0.75
0.52
0.45
0.32
0.10
0.59
0.67
0.64
0.48
0.14
0.18
0.22
0.39
0.16
0.14
0.61
0.63
0.12
0.53
0.12
0.52
0.18
0.28
0.53
0.60
0.56
0.33
0.28
0.55
0.46
0.20
0.53
0.44
0.72
0.12
0.49
0.48
0.41
0.61
0.62
0.63
0.41
0.17
0.20
0.27
0.32
0.11
0.13
0.66
0.68
0.20
0.56
0.29
0.61
0.12
0.17
0.37
0.60
0.62
0.57
0.35
0.24
0.58
0.45
0.13
0.50
0.56
0.70
0.14
0.40
0.53
0.41
0.62
0.62
0.60
0.38
0.26
0.37
0.11
0.20
0.15
0.68
0.65
0.36
0.57
0.25
0.69
0.28
0.19
0.35
0.58
0.63
0.57
0.30
0.14
0.61
0.40
0.45
0.59
0.68
0.11
0.30
0.41
0.14
0.63
0.60
0.62
0.46
0.22
0.38
0.11
0.45
0.15
0.10
0.69
0.60
0.57
0.57
0.22
0.69
0.25
0.34
0.29
0.52
0.67
0.25
0.53
0.34
0.13
0.13
0.60
0.37
0.46
0.61
0.63
0.10
0.27
0.45
0.32
0.63
0.49
0.55
0.51
0.12
0.32
0.14
0.47
0.22
0.24
0.71
0.59
0.63
0.57
0.37
0.65
0.23
0.49
0.36
0.54
0.66
0.40
0.45
0.31
0.27
0.13
0.63
0.31
0.14
0.54
0.64
0.64
0.24
0.46
0.52
0.58
0.42
0.54
0.35
0.21
0.49
0.41
0.70
0.59
0.50
0.53
0.55
0.69
0.35
0.50
0.41
0.10
0.53
0.61
0.22
0.41
0.33
0.26
0.11
0.14
0.19
0.61
0.30
0.23
0.52
0.63
0.59
0.12
0.20
0.33
0.45
0.55
0.38
0.57
0.20
0.17
0.50
0.40
0.69
0.58
0.48
0.54
0.59
0.71
0.39
0.58
0.38
0.48
0.59
0.13
0.12
0.39
0.38
0.29
0.11
0.17
0.53
0.33
0.26
0.50
0.57
0.41
0.18
0.25
0.14
0.64
0.25
0.51
0.26
0.20
0.53
0.11
0.37
0.67
0.52
0.61
0.15
0.55
0.57
0.72
0.48
0.65
0.12
0.41
0.10
0.45
0.62
0.22
0.18
0.43
0.39
0.31
0.26
0.48
0.36
0.12
0.55
0.62
0.51
0.10
0.17
0.12
0.37
0.10
0.28
0.64
0.19
0.47
0.22
0.15
0.18
0.47
0.18
0.16
0.49
0.62
0.49
0.64
0.53
0.52
0.72
0.46
0.66
0.47
0.45
0.63
0.23
0.17
0.11
0.36
0.41
0.34
0.11
0.40
0.50
0.29
0.13
0.50
0.65
0.61
0.14
0.11
0.43
0.40
0.35
0.63
0.21
0.59
0.14
0.15
0.12
0.41
0.16
0.16
0.58
0.59
0.58
0.54
0.45
0.32
0.70
0.50
0.61
0.46
0.43
0.64
0.14
0.10
0.31
0.42
0.27
0.10
0.10
0.56
0.56
0.19
0.21
0.28
0.64
0.61
0.11
0.48
0.53
0.41
0.65
0.18
0.57
0.10
0.11
0.10
0.23
0.38
0.19
0.13
0.60
0.17
0.55
0.60
0.47
0.35
0.27
0.69
0.49
0.63
0.39
0.15
0.34
0.63
0.31
0.17
0.15
0.32
0.43
0.22
0.55
0.53
0.23
0.23
0.61
0.63
0.11
0.43
0.53
0.49
0.66
0.22
0.48
0.21
0.25
0.40
0.32
0.63
0.56
0.59
0.15
0.24
0.24
0.66
0.38
0.61
0.47
0.22
0.30
0.58
0.41
0.16
0.12
0.35
0.52
0.49
0.13
0.51
0.14
0.40
0.18
0.63
0.11
0.60
0.22
0.12
0.43
0.53
0.54
0.65
0.38
0.40
0.16
0.36
0.24
0.66
0.53
0.61
0.12
0.17
0.20
0.66
0.39
0.36
0.46
0.28
0.29
0.63
0.46
0.30
0.53
0.20
0.55
0.13
0.41
0.11
0.43
0.18
0.70
0.10
0.49
0.17
0.49
0.52
0.54
0.64
0.26
0.51
0.13
0.17
0.15
0.20
0.71
0.13
0.42
0.62
0.28
0.15
0.36
0.67
0.36
0.36
0.11
0.44
0.26
0.26
0.68
0.37
0.12
0.11
0.33
0.58
0.20
0.10
0.56
0.30
0.37
0.19
0.73
0.35
0.48
0.42
0.58
0.62
0.23
0.55
0.12
0.20
0.68
0.10
0.41
0.68
0.17
0.12
0.39
0.15
0.39
0.69
0.33
0.31
0.11
0.39
0.22
0.67
0.34
0.20
0.31
0.59
0.15
0.42
0.14
0.40
0.21
0.76
0.27
0.57
0.32
0.55
0.50
0.13
0.44
0.41
0.21
0.66
0.11
0.37
0.66
0.19
0.10
0.30
0.25
0.14
0.68
0.26
0.30
0.27
0.23
0.65
0.44
0.20
0.26
0.61
0.12
0.15
0.27
0.34
0.75
0.32
0.12
0.53
0.43
0.50
0.33
0.35
0.13
0.34
0.18
0.70
0.22
0.35
0.64
0.40
0.21
0.10
0.65
0.12
0.51
0.11
0.19
0.26
0.66
0.38
0.16
0.25
0.65
0.21
0.13
0.33
0.70
0.36
0.12
0.45
0.49
0.57
0.45
0.15
0.37
0.38
0.44
0.22
0.74
0.17
0.37
0.65
0.21
0.14
0.12
0.67
0.19
0.53
0.17
0.17
0.21
0.66
0.51
0.14
0.18
0.66
0.11
0.42
0.71
0.22
0.43
0.10
0.48
0.58
0.50
0.18
0.25
0.39
0.51
0.14
0.31
0.74
0.13
0.12
0.35
0.68
0.11
0.17
0.12
0.19
0.71
0.18
0.56
0.15
0.14
0.28
0.66
0.58
0.15
0.24
0.64
0.15
0.39
0.68
0.22
0.45
0.44
0.52
0.45
0.28
0.27
0.34
0.62
0.43
0.71
0.16
0.18
0.32
0.70
0.18
0.23
0.72
0.20
0.62
0.18
0.63
0.58
0.27
0.19
0.53
0.18
0.31
0.62
0.26
0.48
0.49
0.43
0.33
0.23
0.19
0.39
0.46
0.45
0.71
0.17
0.22
0.25
0.69
0.13
0.23
0.52
0.72
0.26
0.58
0.57
0.56
0.32
0.14
0.56
0.29
0.21
0.16
0.65
0.17
0.37
0.58
0.10
0.30
0.32
0.17
0.25
0.47
0.71
0.20
0.26
0.20
0.70
0.43
0.54
0.15
0.71
0.26
0.64
0.33
0.55
0.55
0.17
0.38
0.12
0.59
0.18
0.49
0.23
0.18
0.63
0.18
0.33
0.58
0.19
0.21
0.28
0.10
0.39
0.44
0.69
0.17
0.41
0.69
0.46
0.48
0.11
0.71
0.20
0.69
0.18
0.48
0.54
0.24
0.43
0.20
0.59
0.37
0.52
0.33
0.14
0.63
0.14
0.18
0.38
0.57
0.12
0.10
0.12
0.10
0.17
0.10
0.50
0.37
0.61
0.14
0.42
0.63
0.44
0.55
0.13
0.73
0.16
0.71
0.23
0.36
0.53
0.24
0.40
0.30
0.61
0.53
0.49
0.32
0.65
0.20
0.41
0.63
0.10
0.14
0.13
0.17
0.45
0.45
0.65
0.15
0.30
0.64
0.20
0.49
0.59
0.15
0.70
0.28
0.69
0.31
0.58
0.14
0.16
0.26
0.26
0.62
0.46
0.11
0.40
0.24
0.66
0.19
0.37
0.63
0.17
0.15
0.14
0.25
0.12
0.37
0.68
0.12
0.29
0.63
0.29
0.51
0.56
0.21
0.69
0.33
0.60
0.24
0.15
0.56
0.15
0.20
0.54
0.19
0.21
0.19
0.13
0.31
0.62
0.22
0.39
0.61
0.12
0.26
0.13
0.17
0.11
0.23
0.70
0.16
0.63
0.31
0.44
0.56
0.27
0.71
0.39
0.57
0.20
0.13
0.52
0.19
0.18
0.46
0.17
0.27
0.23
0.15
0.11
0.44
0.21
0.62
0.24
0.41
0.64
0.10
0.29
0.19
0.20
0.71
0.60
0.30
0.50
0.57
0.11
0.28
0.70
0.48
0.62
0.15
0.10
0.50
0.18
0.22
0.11
0.26
0.17
0.34
0.27
0.58
0.32
0.62
0.21
0.15
0.50
0.63
0.27
0.12
0.12
0.38
0.69
0.15
0.11
0.49
0.22
0.52
0.57
0.14
0.26
0.70
0.59
0.60
0.13
0.45
0.16
0.14
0.13
0.37
0.31
0.12
0.12
0.58
0.16
0.64
0.24
0.18
0.46
0.58
0.29
0.13
0.29
0.65
0.16
0.15
0.23
0.17
0.47
0.61
0.14
0.25
0.72
0.66
0.57
0.22
0.16
0.45
0.18
0.12
0.14
0.54
0.36
0.48
0.62
0.23
0.64
0.13
0.39
0.34
0.46
0.64
0.39
0.22
0.14
0.14
0.22
0.65
0.11
0.12
0.31
0.18
0.39
0.66
0.24
0.73
0.68
0.59
0.14
0.19
0.41
0.32
0.19
0.62
0.43
0.18
0.34
0.43
0.10
0.64
0.46
0.66
0.32
0.14
0.47
0.27
0.50
0.67
0.27
0.20
0.34
0.11
0.12
0.24
0.37
0.64
0.11
0.13
0.41
0.18
0.39
0.54
0.25
0.73
0.68
0.53
0.14
0.24
0.37
0.35
0.30
0.50
0.35
0.10
0.45
0.11
0.63
0.48
0.66
0.37
0.10
0.42
0.35
0.49
0.65
0.18
0.34
0.34
0.21
0.23
0.31
0.62
0.11
0.13
0.14
0.32
0.49
0.30
0.73
0.70
0.43
0.25
0.25
0.17
0.10
0.15
0.31
0.37
0.22
0.18
0.57
0.35
0.66
0.17
0.10
0.54
0.44
0.38
0.63
0.23
0.42
0.11
0.15
0.22
0.20
0.61
0.18
0.11
0.25
0.51
0.30
0.73
0.69
0.31
0.23
0.21
0.19
0.52
0.41
0.14
0.20
0.51
0.47
0.68
0.23
0.31
0.52
0.64
0.31
0.48
0.10
0.14
0.40
0.65
0.13
0.11
0.33
0.34
0.14
0.32
0.74
0.67
0.36
0.27
0.27
0.11
0.11
0.23
0.51
0.42
0.22
0.25
0.62
0.55
0.65
0.27
0.14
0.54
0.68
0.42
0.48
0.20
0.59
0.65
0.11
0.11
0.39
0.37
0.13
0.29
0.73
0.65
0.34
0.24
0.41
0.17
0.12
0.50
0.48
0.13
0.41
0.23
0.62
0.50
0.60
0.16
0.20
0.41
0.66
0.45
0.48
0.10
0.18
0.21
0.25
0.59
0.62
0.16
0.19
0.37
0.38
0.14
0.20
0.75
0.68
0.38
0.26
0.34
0.48
0.47
0.13
0.24
0.39
0.19
0.57
0.54
0.61
0.16
0.22
0.41
0.65
0.50
0.51
0.21
0.18
0.20
0.57
0.12
0.63
0.24
0.43
0.56
0.41
0.16
0.77
0.72
0.48
0.41
0.29
0.16
0.24
0.14
0.45
0.53
0.12
0.46
0.44
0.12
0.59
0.60
0.64
0.13
0.12
0.51
0.62
0.46
0.49
0.28
0.15
0.17
0.55
0.34
0.63
0.11
0.18
0.52
0.49
0.15
0.76
0.71
0.10
0.29
0.41
0.35
0.16
0.28
0.13
0.52
0.52
0.51
0.54
0.17
0.54
0.59
0.59
0.10
0.17
0.55
0.57
0.33
0.46
0.45
0.12
0.11
0.61
0.43
0.66
0.11
0.14
0.47
0.48
0.11
0.75
0.71
0.11
0.23
0.35
0.34
0.10
0.42
0.49
0.43
0.49
0.23
0.56
0.60
0.56
0.28
0.52
0.52
0.41
0.53
0.54
0.18
0.16
0.67
0.42
0.62
0.12
0.14
0.57
0.44
0.73
0.72
0.12
0.37
0.19
0.23
0.31
0.10
0.11
0.16
0.39
0.40
0.33
0.23
0.64
0.56
0.57
0.10
0.39
0.47
0.54
0.48
0.55
0.11
0.53
0.23
0.33
0.69
0.43
0.59
0.13
0.24
0.16
0.61
0.43
0.71
0.70
0.12
0.38
0.15
0.15
0.29
0.29
0.11
0.11
0.14
0.41
0.48
0.21
0.22
0.66
0.54
0.55
0.33
0.34
0.44
0.54
0.43
0.40
0.18
0.60
0.16
0.23
0.22
0.71
0.49
0.58
0.17
0.14
0.14
0.63
0.12
0.38
0.71
0.68
0.51
0.18
0.20
0.12
0.32
0.17
0.27
0.12
0.12
0.48
0.43
0.12
0.10
0.67
0.54
0.52
0.43
0.27
0.40
0.59
0.37
0.38
0.15
0.53
0.31
0.27
0.70
0.58
0.49
0.12
0.32
0.67
0.11
0.48
0.67
0.68
0.51
0.25
0.23
0.18
0.35
0.19
0.11
0.54
0.31
0.39
0.62
0.41
0.49
0.17
0.41
0.47
0.35
0.28
0.11
0.30
0.16
0.31
0.69
0.62
0.16
0.47
0.40
0.66
0.14
0.56
0.59
0.70
0.48
0.39
0.15
0.11
0.34
0.11
0.11
0.50
0.13
0.45
0.37
0.54
0.33
0.47
0.10
0.13
0.51
0.32
0.21
0.24
0.13
0.18
0.37
0.67
0.62
0.20
0.49
0.14
0.11
0.38
0.65
0.19
0.46
0.49
0.73
0.43
0.36
0.11
0.15
0.44
0.12
0.42
0.21
0.52
0.26
0.54
0.34
0.53
0.44
0.21
0.27
0.40
0.28
0.49
0.62
0.69
0.17
0.21
0.37
0.33
0.11
0.42
0.69
0.20
0.49
0.51
0.42
0.72
0.11
0.43
0.28
0.15
0.23
0.27
0.14
0.13
0.27
0.49
0.29
0.33
0.22
0.51
0.31
0.16
0.17
0.11
0.42
0.24
0.28
0.41
0.69
0.73
0.18
0.33
0.40
0.13
0.13
0.48
0.66
0.22
0.52
0.43
0.67
0.50
0.12
0.19
0.17
0.24
0.16
0.42
0.11
0.24
0.44
0.30
0.19
0.23
0.48
0.20
0.19
0.15
0.15
0.39
0.30
0.12
0.28
0.29
0.74
0.73
0.35
0.33
0.58
0.15
0.14
0.51
0.63
0.33
0.57
0.34
0.65
0.14
0.60
0.11
0.19
0.18
0.22
0.15
0.45
0.22
0.11
0.48
0.38
0.40
0.43
0.52
0.11
0.18
0.11
0.24
0.13
0.27
0.24
0.67
0.76
0.51
0.34
0.54
0.24
0.13
0.56
0.65
0.26
0.55
0.27
0.69
0.11
0.57
0.25
0.14
0.31
0.41
0.15
0.28
0.13
0.48
0.29
0.18
0.48
0.11
0.19
0.12
0.26
0.14
0.42
0.67
0.76
0.46
0.36
0.25
0.39
0.34
0.63
0.62
0.25
0.53
0.37
0.70
0.12
0.59
0.24
0.23
0.34
0.47
0.19
0.32
0.13
0.11
0.11
0.42
0.12
0.12
0.45
0.11
0.14
0.10
0.17
0.17
0.24
0.50
0.67
0.76
0.28
0.32
0.31
0.54
0.40
0.68
0.59
0.27
0.59
0.32
0.68
0.14
0.57
0.20
0.12
0.17
0.26
0.55
0.12
0.14
0.16
0.12
0.11
0.11
0.44
0.11
0.23
0.45
0.25
0.18
0.12
0.25
0.11
0.16
0.15
0.21
0.57
0.62
0.71
0.14
0.41
0.46
0.50
0.44
0.69
0.53
0.38
0.54
0.37
0.66
0.20
0.58
0.29
0.16
0.12
0.59
0.29
0.14
0.11
0.15
0.51
0.14
0.38
0.34
0.39
0.22
0.32
0.18
0.11
0.60
0.45
0.50
0.27
0.46
0.14
0.53
0.68
0.49
0.56
0.35
0.33
0.65
0.10
0.19
0.59
0.19
0.12
0.11
0.63
0.22
0.17
0.19
0.10
0.55
0.12
0.27
0.20
0.23
0.15
0.16
0.61
0.13
0.50
0.16
0.28
0.24
0.43
0.73
0.53
0.58
0.15
0.62
0.10
0.15
0.59
0.65
0.30
0.13
0.60
0.17
0.13
0.12
0.56
0.58
0.52
0.27
0.19
0.72
0.51
0.51
0.64
0.17
0.64
0.53
0.30
0.12
0.11
0.57
0.12
0.15
0.46
0.56
0.54
0.22
0.19
0.11
0.14
0.69
0.48
0.40
0.23
0.69
0.12
0.20
0.70
0.30
0.10
0.46
0.12
0.29
0.15
0.13
0.29
0.62
0.35
0.20
0.20
0.22
0.17
0.13
0.46
0.22
0.52
0.55
0.21
0.18
0.12
0.67
0.51
0.40
0.13
0.68
0.11
0.20
0.65
0.33
0.22
0.49
0.25
0.22
0.12
0.19
0.64
0.19
0.12
0.15
0.33
0.11
0.55
0.58
0.17
0.67
0.40
0.46
0.10
0.70
0.12
0.20
0.53
0.37
0.11
0.18
0.50
0.36
0.15
0.31
0.61
0.13
0.15
0.16
0.26
0.18
0.20
0.48
0.55
0.13
0.12
0.67
0.34
0.39
0.11
0.71
0.12
0.25
0.50
0.12
0.37
0.14
0.51
0.32
0.12
0.20
0.61
0.10
0.35
0.35
0.46
0.33
0.22
0.10
0.39
0.50
0.10
0.12
0.14
0.19
0.69
0.23
0.26
0.15
0.73
0.11
0.46
0.12
0.13
0.40
0.21
0.49
0.30
0.61
0.28
0.35
0.52
0.23
0.13
0.11
0.15
0.22
0.52
0.14
0.19
0.17
0.69
0.11
0.14
0.12
0.74
0.11
0.36
0.27
0.51
0.44
0.24
0.57
0.27
0.44
0.54
0.39
0.14
0.18
0.11
0.48
0.11
0.31
0.11
0.69
0.15
0.16
0.72
0.36
0.11
0.34
0.35
0.18
0.12
0.54
0.37
0.55
0.53
0.62
0.16
0.19
0.19
0.11
0.66
0.33
0.72
0.49
0.17
0.22
0.46
0.31
0.53
0.43
0.57
0.55
0.64
0.10
0.19
0.12
0.14
0.65
0.36
0.71
0.58
0.22
0.41
0.27
0.56
0.45
0.49
0.50
0.12
0.47
0.16
0.19
0.27
0.20
0.12
0.15
0.63
0.45
0.10
0.73
0.56
0.10
0.11
0.36
0.23
0.59
0.43
0.46
0.49
0.20
0.20
0.17
0.30
0.19
0.42
0.43
0.17
0.59
0.17
0.41
0.73
0.14
0.60
0.22
0.51
0.31
0.61
0.53
0.50
0.55
0.27
0.17
0.34
0.34
0.28
0.35
0.28
0.24
0.24
0.49
0.31
0.69
0.12
0.62
0.35
0.51
0.38
0.58
0.56
0.48
0.55
0.11
0.32
0.16
0.29
0.35
0.29
0.13
0.12
0.41
0.26
0.15
0.17
0.68
0.54
0.12
0.12
0.20
0.38
0.48
0.58
0.40
0.44
0.10
0.18
0.13
0.11
0.33
0.19
0.14
0.19
0.62
0.41
0.10
0.34
0.43
0.55
0.37
0.29
0.13
0.30
0.35
0.18
0.23
0.22
0.35
0.53
0.46
0.30
0.29
0.52
0.31
0.29
0.14
0.24
0.43
0.14
0.22
0.17
0.28
0.19
0.46
0.24
0.21
0.54
0.43
0.35
0.11
0.42
0.13
0.20
0.12
0.46
0.26
0.15
0.48
0.37
0.35
0.14
0.15
0.50
0.51
0.18
0.30
0.16
0.53
0.34
0.30
0.16
0.24
0.35
0.20
0.13
0.15
0.43
0.29
0.29
0.27
0.22
0.19
0.24
0.32
0.36
0.43
0.13
0.27
0.19
0.21
0.18
0.29
0.45
0.45
0.39
0.60
0.15
0.37
0.14
0.38
0.32
0.38
0.20
0.12
0.68
0.22
0.53
0.24
0.12
0.39
0.16
0.32
0.22
0.16
0.17
0.69
0.12
0.19
0.39
0.27
0.38
0.37
0.31
0.25
0.35
0.25
0.48
0.72
0.13
0.12
0.11
0.35
0.27
0.29
0.30
0.31
0.74
0.14
0.30
0.20
0.20
0.20
0.17
0.70
0.21
0.15
0.29
0.32
0.30
0.13
0.12
0.42
0.71
0.14
0.21
0.33
0.25
0.38
0.13
0.38
0.68
0.30
0.32
0.22
0.32
0.15
0.61
0.11
0.14
0.25
0.18
0.27
0.14
0.68
0.12
0.21
0.30
0.67
0.17
0.17
0.38
0.44
0.13
0.26
0.25
0.11
0.13
0.11
0.19
0.11
0.14
0.12
0.15
0.12
0.11
0.11
0.12
0.13
0.11
0.17
0.13
0.35
0.33
0.29
0.11
0.33
0.11
0.15
0.18
0.11
0.28
0.14
0.30
0.24
0.29
0.13
0.15
0.17
0.15
0.12
0.20
0.24
0.20
0.11
0.10
0.10
0.15
0.18
0.28
0.10
0.11
0.39
0.11
0.27
0.10
0.10
0.13
0.17
0.22
0.14
0.10
0.26
0.19
0.39
0.10
0.18
0.26
0.19
0.17
0.13
0.11
0.15
0.10
0.26
0.11
0.20
0.15
0.14
0.14
0.11
0.12
0.18
0.11
0.20
0.17
0.12
0.28
0.14
0.20
0.38
0.29
0.21
0.23
0.40
0.30
0.35
0.20
0.26
0.20
0.51
0.11
0.12
0.11
0.10
0.14
0.36
0.10
0.20
0.11
0.22
0.15
0.14
0.26
0.42
0.19
0.12
0.14
0.16
0.11
0.11
0.17
0.11
0.42
0.11
0.26
0.18
0.13
0.15
0.39
0.51
0.10
0.29
0.17
0.25
0.15
0.11
0.25
0.14
0.28
0.15
0.11
0.30
0.14
0.12
0.20
0.48
0.64
0.13
0.20
0.43
0.31
0.36
0.10
0.14
0.17
0.13
0.32
0.11
0.26
0.11
0.12
0.19
0.10
0.13
0.10
0.53
0.62
0.23
0.45
0.39
0.37
0.15
0.18
0.11
0.23
0.21
0.11
0.25
0.22
0.32
0.47
0.66
0.34
0.57
0.51
0.44
0.13
0.26
0.26
0.17
0.12
0.38
0.10
0.10
0.37
0.44
0.36
0.23
0.62
0.52
0.66
0.24
0.62
0.59
0.52
0.12
0.33
0.33
0.31
0.15
0.14
0.50
0.26
0.12
0.61
0.36
0.27
0.11
0.65
0.19
0.11
0.59
0.66
0.66
0.56
0.53
0.12
0.28
0.15
0.36
0.15
0.21
0.62
0.39
0.19
0.68
0.15
0.24
0.24
0.57
0.16
0.49
0.66
0.64
0.50
0.56
0.13
0.34
0.27
0.15
0.16
0.22
0.66
0.39
0.23
0.67
0.31
0.28
0.31
0.11
0.11
0.12
0.44
0.49
0.63
0.57
0.52
0.64
0.16
0.23
0.26
0.19
0.19
0.13
0.32
0.57
0.11
0.43
0.21
0.66
0.46
0.14
0.23
0.26
0.33
0.57
0.12
0.53
0.67
0.51
0.51
0.64
0.17
0.21
0.29
0.19
0.17
0.12
0.26
0.58
0.55
0.27
0.63
0.56
0.10
0.24
0.40
0.28
0.11
0.61
0.21
0.31
0.48
0.59
0.39
0.39
0.62
0.10
0.22
0.31
0.15
0.15
0.11
0.39
0.66
0.13
0.58
0.48
0.12
0.62
0.15
0.14
0.38
0.14
0.42
0.33
0.31
0.28
0.61
0.23
0.22
0.17
0.33
0.65
0.11
0.57
0.28
0.60
0.32
0.17
0.16
0.11
0.17
0.53
0.36
0.38
0.34
0.63
0.14
0.15
0.18
0.16
0.59
0.11
0.63
0.14
0.50
0.17
0.18
0.19
0.12
0.54
0.20
0.11
0.16
0.42
0.25
0.55
0.54
0.64
0.35
0.15
0.55
0.11
0.15
0.12
0.17
0.19
0.58
0.26
0.11
0.33
0.17
0.49
0.53
0.63
0.46
0.12
0.31
0.66
0.25
0.11
0.21
0.22
0.39
0.61
0.15
0.29
0.33
0.12
0.51
0.54
0.10
0.62
0.51
0.44
0.34
0.66
0.25
0.23
0.12
0.38
0.23
0.53
0.65
0.31
0.31
0.45
0.13
0.17
0.59
0.12
0.10
0.14
0.52
0.14
0.55
0.56
0.58
0.23
0.68
0.18
0.57
0.33
0.30
0.42
0.67
0.30
0.32
0.55
0.17
0.14
0.63
0.12
0.10
0.11
0.12
0.51
0.36
0.50
0.57
0.15
0.10
0.68
0.43
0.26
0.35
0.27
0.66
0.25
0.14
0.56
0.17
0.11
0.58
0.14
0.49
0.11
0.10
0.23
0.37
0.61
0.25
0.25
0.71
0.13
0.63
0.10
0.30
0.29
0.11
0.25
0.13
0.64
0.53
0.29
0.56
0.12
0.10
0.29
0.15
0.20
0.38
0.61
0.12
0.10
0.13
0.16
0.70
0.17
0.58
0.35
0.18
0.19
0.14
0.26
0.64
0.57
0.43
0.65
0.16
0.11
0.15
0.24
0.20
0.33
0.30
0.12
0.43
0.19
0.68
0.15
0.29
0.14
0.69
0.28
0.43
0.15
0.47
0.12
0.25
0.21
0.15
0.12
0.27
0.62
0.12
0.57
0.40
0.67
0.20
0.11
0.13
0.35
0.11
0.19
0.37
0.23
0.13
0.64
0.24
0.27
0.63
0.14
0.51
0.33
0.24
0.36
0.12
0.15
0.32
0.63
0.40
0.32
0.62
0.10
0.11
0.15
0.34
0.34
0.18
0.12
0.11
0.54
0.30
0.30
0.11
0.50
0.43
0.14
0.26
0.12
0.48
0.11
0.11
0.28
0.43
0.63
0.12
0.30
0.51
0.12
0.28
0.13
0.22
0.31
0.52
0.38
0.30
0.52
0.11
0.29
0.20
0.11
0.37
0.15
0.44
0.15
0.23
0.55
0.59
0.35
0.50
0.11
0.14
0.25
0.11
0.28
0.25
0.42
0.22
0.14
0.48
0.59
0.31
0.40
0.13
0.48
0.15
0.38
0.28
0.17
0.43
0.14
0.13
0.30
0.59
0.55
0.51
0.57
0.10
0.13
0.42
0.22
0.10
0.56
0.16
0.14
0.14
0.19
0.10
0.29
0.33
0.54
0.55
0.47
0.52
0.18
0.58
0.21
0.34
0.10
0.23
0.41
0.10
0.19
0.44
0.15
0.15
0.10
0.19
0.50
0.59
0.56
0.50
0.49
0.17
0.60
0.28
0.21
0.24
0.12
0.63
0.14
0.12
0.14
0.20
0.24
0.17
0.10
0.18
0.36
0.51
0.53
0.61
0.51
0.17
0.30
0.48
0.16
0.14
0.25
0.29
0.50
0.30
0.16
0.17
0.23
0.14
0.15
0.23
0.32
0.13
0.11
0.53
0.65
0.55
0.36
0.45
0.11
0.61
0.19
0.32
0.14
0.11
0.57
0.14
0.13
0.11
0.23
0.25
0.13
0.11
0.12
0.40
0.59
0.43
0.67
0.65
0.18
0.18
0.60
0.32
0.31
0.32
0.37
0.62
0.32
0.13
0.16
0.16
0.45
0.29
0.33
0.14
0.57
0.67
0.12
0.53
0.13
0.28
0.32
0.65
0.16
0.26
0.15
0.13
0.58
0.16
0.18
0.13
0.22
0.18
0.16
0.12
0.20
0.13
0.35
0.59
0.50
0.69
0.64
0.11
0.38
0.60
0.42
0.15
0.40
0.47
0.34
0.68
0.41
0.12
0.16
0.10
0.51
0.38
0.47
0.15
0.58
0.66
0.19
0.53
0.19
0.28
0.18
0.10
0.68
0.11
0.10
0.16
0.59
0.15
0.22
0.12
0.13
0.14
0.13
0.39
0.10
0.40
0.10
0.33
0.51
0.70
0.63
0.15
0.56
0.30
0.49
0.13
0.42
0.41
0.36
0.42
0.64
0.19
0.10
0.51
0.29
0.51
0.11
0.60
0.66
0.11
0.38
0.32
0.14
0.18
0.65
0.12
0.16
0.11
0.55
0.22
0.13
0.22
0.20
0.11
0.11
0.42
0.47
0.18
0.43
0.62
0.63
0.12
0.35
0.51
0.12
0.13
0.45
0.37
0.47
0.35
0.60
0.11
0.25
0.16
0.13
0.45
0.42
0.54
0.16
0.10
0.11
0.62
0.67
0.11
0.23
0.37
0.11
0.32
0.19
0.24
0.67
0.25
0.20
0.51
0.15
0.15
0.26
0.25
0.17
0.11
0.48
0.60
0.34
0.41
0.58
0.62
0.49
0.18
0.55
0.11
0.13
0.23
0.19
0.14
0.47
0.45
0.57
0.60
0.28
0.21
0.36
0.14
0.43
0.16
0.13
0.18
0.30
0.46
0.60
0.15
0.11
0.65
0.71
0.19
0.35
0.42
0.51
0.30
0.18
0.13
0.66
0.32
0.28
0.54
0.17
0.18
0.20
0.28
0.14
0.12
0.52
0.56
0.17
0.37
0.55
0.55
0.18
0.63
0.31
0.60
0.17
0.19
0.15
0.32
0.52
0.59
0.22
0.61
0.12
0.29
0.16
0.43
0.13
0.26
0.27
0.12
0.22
0.26
0.17
0.54
0.11
0.50
0.64
0.26
0.15
0.64
0.72
0.26
0.14
0.39
0.52
0.59
0.63
0.11
0.16
0.11
0.11
0.59
0.21
0.25
0.55
0.22
0.27
0.36
0.11
0.55
0.37
0.39
0.43
0.38
0.32
0.51
0.17
0.52
0.14
0.22
0.52
0.59
0.19
0.59
0.17
0.11
0.25
0.46
0.11
0.12
0.27
0.26
0.52
0.53
0.66
0.31
0.15
0.13
0.65
0.70
0.19
0.29
0.28
0.63
0.55
0.64
0.22
0.20
0.21
0.53
0.14
0.20
0.57
0.19
0.35
0.26
0.56
0.17
0.38
0.41
0.11
0.27
0.29
0.20
0.50
0.20
0.36
0.33
0.57
0.58
0.13
0.52
0.25
0.17
0.63
0.46
0.36
0.46
0.11
0.27
0.35
0.41
0.71
0.37
0.16
0.66
0.69
0.19
0.27
0.40
0.71
0.12
0.57
0.60
0.21
0.20
0.29
0.25
0.11
0.12
0.50
0.24
0.26
0.65
0.22
0.22
0.19
0.16
0.12
0.53
0.10
0.39
0.52
0.15
0.14
0.47
0.53
0.38
0.12
0.36
0.17
0.60
0.60
0.11
0.54
0.30
0.24
0.15
0.18
0.10
0.64
0.65
0.25
0.50
0.11
0.34
0.19
0.39
0.74
0.23
0.19
0.66
0.71
0.27
0.24
0.50
0.69
0.13
0.63
0.61
0.30
0.11
0.30
0.34
0.17
0.54
0.30
0.26
0.69
0.33
0.32
0.21
0.12
0.52
0.18
0.24
0.46
0.14
0.22
0.46
0.57
0.40
0.15
0.51
0.12
0.52
0.61
0.56
0.31
0.31
0.13
0.60
0.60
0.12
0.12
0.14
0.29
0.13
0.53
0.75
0.10
0.68
0.72
0.24
0.13
0.57
0.68
0.13
0.18
0.64
0.60
0.10
0.32
0.36
0.48
0.11
0.24
0.34
0.18
0.26
0.61
0.42
0.40
0.22
0.13
0.50
0.17
0.27
0.47
0.14
0.17
0.28
0.64
0.13
0.31
0.14
0.42
0.23
0.40
0.52
0.46
0.26
0.47
0.46
0.34
0.13
0.12
0.20
0.10
0.56
0.75
0.66
0.71
0.18
0.60
0.16
0.67
0.20
0.68
0.56
0.11
0.35
0.14
0.13
0.37
0.54
0.20
0.17
0.18
0.46
0.25
0.44
0.31
0.18
0.10
0.52
0.31
0.41
0.39
0.33
0.67
0.14
0.22
0.23
0.45
0.22
0.34
0.47
0.42
0.10
0.33
0.44
0.42
0.40
0.12
0.15
0.14
0.13
0.44
0.73
0.65
0.60
0.17
0.56
0.19
0.54
0.23
0.71
0.14
0.46
0.17
0.44
0.16
0.33
0.51
0.13
0.16
0.25
0.14
0.62
0.53
0.50
0.32
0.25
0.32
0.54
0.32
0.20
0.41
0.60
0.37
0.37
0.36
0.42
0.46
0.13
0.35
0.48
0.42
0.36
0.14
0.16
0.38
0.73
0.63
0.42
0.14
0.50
0.15
0.57
0.25
0.67
0.16
0.40
0.14
0.52
0.15
0.13
0.38
0.50
0.14
0.15
0.13
0.11
0.30
0.12
0.20
0.62
0.65
0.48
0.10
0.23
0.38
0.13
0.29
0.48
0.13
0.41
0.55
0.45
0.46
0.48
0.56
0.31
0.32
0.22
0.34
0.52
0.53
0.17
0.15
0.24
0.69
0.22
0.22
0.35
0.63
0.46
0.14
0.50
0.58
0.18
0.67
0.27
0.40
0.51
0.12
0.10
0.38
0.55
0.11
0.38
0.27
0.25
0.60
0.67
0.45
0.19
0.35
0.14
0.44
0.44
0.25
0.24
0.14
0.12
0.11
0.39
0.60
0.20
0.51
0.56
0.49
0.60
0.36
0.12
0.36
0.22
0.13
0.31
0.55
0.63
0.21
0.17
0.19
0.68
0.19
0.29
0.65
0.44
0.30
0.42
0.53
0.65
0.17
0.25
0.48
0.25
0.12
0.44
0.23
0.61
0.25
0.10
0.42
0.26
0.10
0.56
0.70
0.33
0.30
0.15
0.10
0.18
0.50
0.37
0.20
0.40
0.15
0.35
0.57
0.26
0.42
0.24
0.53
0.60
0.36
0.11
0.29
0.10
0.29
0.19
0.27
0.63
0.17
0.15
0.69
0.19
0.16
0.14
0.64
0.48
0.27
0.32
0.41
0.58
0.30
0.10
0.41
0.14
0.54
0.15
0.61
0.33
0.27
0.14
0.16
0.48
0.36
0.46
0.11
0.71
0.24
0.13
0.34
0.24
0.35
0.24
0.12
0.54
0.34
0.52
0.29
0.34
0.59
0.61
0.36
0.21
0.21
0.40
0.11
0.62
0.23
0.12
0.16
0.67
0.18
0.24
0.70
0.54
0.24
0.50
0.24
0.12
0.38
0.64
0.30
0.23
0.45
0.49
0.64
0.33
0.30
0.17
0.37
0.35
0.54
0.44
0.72
0.24
0.20
0.12
0.13
0.33
0.34
0.29
0.33
0.13
0.60
0.10
0.30
0.32
0.41
0.31
0.17
0.60
0.64
0.29
0.23
0.37
0.11
0.44
0.13
0.15
0.61
0.32
0.13
0.17
0.26
0.67
0.11
0.43
0.31
0.71
0.52
0.44
0.48
0.23
0.30
0.12
0.63
0.21
0.65
0.20
0.41
0.59
0.39
0.66
0.43
0.24
0.21
0.23
0.48
0.25
0.57
0.48
0.71
0.17
0.29
0.36
0.26
0.41
0.58
0.10
0.21
0.16
0.42
0.15
0.28
0.61
0.65
0.30
0.27
0.47
0.46
0.15
0.55
0.30
0.20
0.39
0.66
0.51
0.19
0.73
0.38
0.33
0.40
0.42
0.36
0.12
0.67
0.62
0.20
0.16
0.37
0.66
0.16
0.63
0.32
0.22
0.27
0.10
0.50
0.59
0.26
0.52
0.49
0.16
0.70
0.17
0.16
0.33
0.18
0.40
0.52
0.12
0.10
0.31
0.19
0.12
0.49
0.64
0.10
0.29
0.12
0.25
0.54
0.54
0.13
0.60
0.34
0.35
0.64
0.63
0.12
0.72
0.43
0.26
0.28
0.42
0.11
0.66
0.59
0.13
0.14
0.22
0.36
0.69
0.11
0.13
0.53
0.33
0.23
0.35
0.49
0.59
0.47
0.23
0.49
0.30
0.64
0.24
0.20
0.48
0.12
0.15
0.34
0.51
0.12
0.16
0.22
0.38
0.42
0.13
0.50
0.63
0.15
0.28
0.20
0.36
0.13
0.68
0.65
0.22
0.64
0.25
0.33
0.38
0.11
0.12
0.53
0.64
0.71
0.33
0.25
0.34
0.16
0.69
0.54
0.16
0.33
0.13
0.22
0.34
0.72
0.21
0.11
0.15
0.45
0.18
0.24
0.38
0.35
0.49
0.54
0.21
0.51
0.53
0.33
0.12
0.50
0.11
0.19
0.15
0.33
0.52
0.14
0.16
0.38
0.34
0.21
0.52
0.63
0.12
0.16
0.26
0.13
0.16
0.35
0.33
0.70
0.70
0.15
0.66
0.14
0.13
0.33
0.39
0.33
0.60
0.55
0.71
0.13
0.45
0.26
0.70
0.32
0.22
0.46
0.33
0.23
0.24
0.26
0.73
0.22
0.15
0.43
0.20
0.14
0.41
0.24
0.25
0.23
0.43
0.16
0.35
0.49
0.38
0.25
0.20
0.21
0.23
0.47
0.18
0.21
0.38
0.29
0.26
0.46
0.63
0.28
0.19
0.20
0.17
0.23
0.38
0.68
0.73
0.12
0.68
0.13
0.39
0.39
0.30
0.17
0.14
0.63
0.56
0.72
0.56
0.46
0.72
0.19
0.12
0.11
0.25
0.53
0.43
0.28
0.34
0.30
0.65
0.17
0.45
0.35
0.32
0.12
0.41
0.32
0.17
0.17
0.25
0.17
0.12
0.56
0.33
0.42
0.31
0.19
0.24
0.16
0.32
0.16
0.12
0.38
0.16
0.24
0.30
0.21
0.24
0.16
0.56
0.21
0.12
0.12
0.14
0.22
0.57
0.72
0.28
0.12
0.69
0.26
0.35
0.35
0.36
0.14
0.11
0.67
0.56
0.16
0.72
0.11
0.39
0.45
0.54
0.51
0.71
0.31
0.12
0.23
0.43
0.57
0.25
0.19
0.43
0.40
0.58
0.44
0.28
0.28
0.49
0.31
0.17
0.21
0.50
0.20
0.37
0.29
0.37
0.23
0.15
0.26
0.19
0.26
0.41
0.11
0.10
0.43
0.35
0.25
0.55
0.15
0.20
0.27
0.34
0.70
0.40
0.20
0.11
0.69
0.45
0.24
0.40
0.36
0.19
0.10
0.66
0.51
0.22
0.73
0.20
0.37
0.47
0.48
0.46
0.17
0.74
0.14
0.14
0.45
0.59
0.21
0.10
0.50
0.36
0.36
0.44
0.40
0.19
0.25
0.54
0.35
0.15
0.25
0.12
0.15
0.43
0.14
0.48
0.37
0.42
0.31
0.14
0.34
0.14
0.10
0.44
0.53
0.49
0.12
0.27
0.19
0.65
0.54
0.21
0.13
0.58
0.15
0.10
0.25
0.43
0.19
0.69
0.53
0.11
0.70
0.17
0.38
0.45
0.23
0.57
0.26
0.22
0.42
0.74
0.14
0.53
0.25
0.15
0.10
0.61
0.46
0.35
0.24
0.74
0.18
0.28
0.63
0.28
0.14
0.54
0.33
0.19
0.14
0.41
0.43
0.33
0.27
0.14
0.54
0.52
0.40
0.10
0.20
0.10
0.18
0.14
0.40
0.39
0.39
0.44
0.15
0.39
0.26
0.24
0.20
0.51
0.57
0.51
0.45
0.40
0.68
0.56
0.32
0.61
0.10
0.23
0.33
0.11
0.68
0.51
0.11
0.72
0.39
0.43
0.23
0.59
0.20
0.18
0.19
0.53
0.75
0.14
0.20
0.12
0.66
0.14
0.38
0.29
0.12
0.63
0.16
0.31
0.40
0.74
0.45
0.32
0.29
0.64
0.23
0.15
0.56
0.25
0.23
0.45
0.33
0.43
0.13
0.52
0.56
0.44
0.14
0.14
0.15
0.18
0.13
0.40
0.51
0.39
0.46
0.17
0.26
0.33
0.30
0.20
0.45
0.62
0.16
0.43
0.42
0.36
0.10
0.14
0.72
0.54
0.34
0.45
0.29
0.18
0.16
0.27
0.71
0.42
0.23
0.18
0.72
0.21
0.46
0.31
0.32
0.60
0.30
0.27
0.35
0.51
0.75
0.20
0.65
0.10
0.49
0.24
0.70
0.16
0.41
0.25
0.71
0.54
0.16
0.51
0.43
0.64
0.21
0.66
0.26
0.30
0.18
0.46
0.28
0.23
0.51
0.14
0.49
0.58
0.46
0.18
0.17
0.35
0.41
0.12
0.36
0.53
0.17
0.32
0.52
0.18
0.13
0.23
0.44
0.34
0.32
0.65
0.19
0.45
0.35
0.51
0.22
0.19
0.72
0.48
0.30
0.46
0.16
0.22
0.37
0.47
0.18
0.46
0.72
0.41
0.37
0.14
0.24
0.71
0.15
0.23
0.50
0.13
0.17
0.15
0.55
0.47
0.41
0.58
0.54
0.73
0.34
0.68
0.12
0.51
0.32
0.72
0.60
0.18
0.63
0.48
0.38
0.49
0.63
0.12
0.32
0.11
0.66
0.27
0.30
0.11
0.23
0.51
0.29
0.17
0.51
0.15
0.52
0.45
0.18
0.18
0.20
0.44
0.47
0.11
0.32
0.51
0.37
0.13
0.54
0.14
0.19
0.24
0.52
0.49
0.35
0.63
0.10
0.17
0.42
0.36
0.37
0.45
0.11
0.72
0.35
0.36
0.42
0.11
0.51
0.36
0.53
0.71
0.54
0.26
0.28
0.18
0.70
0.27
0.48
0.31
0.22
0.11
0.55
0.50
0.37
0.55
0.56
0.69
0.29
0.20
0.69
0.20
0.40
0.26
0.73
0.66
0.10
0.61
0.20
0.53
0.62
0.26
0.41
0.10
0.68
0.19
0.15
0.27
0.37
0.44
0.12
0.11
0.55
0.14
0.49
0.22
0.23
0.12
0.54
0.55
0.57
0.13
0.35
0.48
0.37
0.57
0.14
0.22
0.16
0.45
0.47
0.35
0.14
0.49
0.59
0.11
0.20
0.31
0.32
0.16
0.14
0.66
0.74
0.45
0.32
0.39
0.17
0.21
0.15
0.59
0.27
0.58
0.71
0.58
0.22
0.43
0.19
0.71
0.17
0.47
0.33
0.15
0.16
0.57
0.39
0.23
0.60
0.56
0.66
0.29
0.20
0.68
0.32
0.45
0.14
0.75
0.15
0.63
0.60
0.32
0.19
0.43
0.63
0.17
0.39
0.71
0.13
0.11
0.23
0.48
0.31
0.11
0.53
0.30
0.61
0.58
0.28
0.36
0.22
0.52
0.63
0.14
0.33
0.44
0.47
0.11
0.59
0.10
0.20
0.15
0.55
0.44
0.60
0.16
0.58
0.60
0.11
0.16
0.17
0.25
0.12
0.12
0.38
0.71
0.24
0.77
0.12
0.35
0.23
0.31
0.38
0.41
0.34
0.29
0.10
0.58
0.39
0.12
0.12
0.54
0.72
0.48
0.11
0.48
0.20
0.71
0.22
0.16
0.44
0.29
0.19
0.42
0.57
0.10
0.49
0.61
0.60
0.67
0.11
0.26
0.25
0.18
0.73
0.43
0.60
0.31
0.75
0.20
0.65
0.11
0.58
0.15
0.42
0.66
0.25
0.45
0.73
0.31
0.51
0.50
0.55
0.68
0.59
0.31
0.34
0.51
0.59
0.15
0.34
0.41
0.53
0.18
0.35
0.19
0.16
0.35
0.11
0.54
0.17
0.32
0.19
0.68
0.60
0.14
0.64
0.54
0.39
0.13
0.19
0.24
0.12
0.47
0.71
0.38
0.73
0.11
0.26
0.30
0.61
0.13
0.30
0.28
0.20
0.27
0.54
0.38
0.30
0.14
0.53
0.73
0.51
0.13
0.58
0.33
0.72
0.13
0.50
0.20
0.20
0.50
0.63
0.12
0.56
0.58
0.62
0.67
0.39
0.22
0.25
0.13
0.42
0.75
0.63
0.61
0.47
0.74
0.19
0.12
0.65
0.10
0.55
0.50
0.64
0.23
0.47
0.28
0.73
0.42
0.52
0.22
0.50
0.59
0.65
0.44
0.39
0.34
0.54
0.32
0.57
0.15
0.29
0.36
0.58
0.20
0.29
0.41
0.52
0.27
0.46
0.14
0.38
0.21
0.65
0.59
0.12
0.67
0.11
0.51
0.29
0.11
0.28
0.12
0.55
0.73
0.37
0.55
0.32
0.52
0.57
0.25
0.28
0.48
0.25
0.57
0.24
0.50
0.10
0.63
0.72
0.53
0.63
0.33
0.73
0.51
0.17
0.46
0.63
0.15
0.54
0.66
0.60
0.66
0.42
0.28
0.23
0.14
0.48
0.75
0.66
0.64
0.52
0.70
0.15
0.17
0.14
0.16
0.61
0.22
0.12
0.64
0.38
0.35
0.64
0.15
0.46
0.44
0.74
0.45
0.56
0.29
0.57
0.61
0.63
0.51
0.52
0.38
0.48
0.37
0.53
0.13
0.30
0.35
0.61
0.16
0.29
0.44
0.39
0.25
0.11
0.12
0.40
0.22
0.44
0.20
0.58
0.58
0.24
0.68
0.38
0.11
0.61
0.41
0.24
0.35
0.22
0.16
0.58
0.75
0.21
0.33
0.47
0.53
0.51
0.35
0.10
0.10
0.63
0.14
0.62
0.18
0.65
0.14
0.27
0.72
0.41
0.17
0.62
0.43
0.76
0.55
0.45
0.61
0.30
0.53
0.12
0.21
0.69
0.48
0.64
0.22
0.17
0.20
0.19
0.47
0.72
0.64
0.65
0.40
0.67
0.19
0.17
0.13
0.33
0.20
0.62
0.19
0.13
0.68
0.37
0.15
0.40
0.66
0.46
0.53
0.74
0.42
0.59
0.12
0.11
0.58
0.17
0.66
0.11
0.60
0.55
0.48
0.36
0.52
0.33
0.37
0.12
0.32
0.29
0.65
0.17
0.41
0.53
0.14
0.10
0.34
0.16
0.10
0.36
0.12
0.32
0.25
0.60
0.61
0.15
0.17
0.67
0.40
0.11
0.48
0.27
0.12
0.20
0.34
0.19
0.26
0.55
0.73
0.20
0.58
0.37
0.51
0.15
0.16
0.15
0.59
0.58
0.18
0.63
0.22
0.44
0.72
0.29
0.15
0.14
0.59
0.44
0.76
0.54
0.49
0.49
0.49
0.23
0.72
0.38
0.68
0.26
0.26
0.16
0.23
0.40
0.72
0.56
0.68
0.29
0.62
0.28
0.40
0.32
0.13
0.24
0.59
0.69
0.45
0.14
0.14
0.44
0.63
0.42
0.46
0.71
0.40
0.61
0.59
0.27
0.65
0.60
0.10
0.55
0.46
0.50
0.36
0.22
0.14
0.19
0.32
0.38
0.72
0.21
0.32
0.59
0.11
0.54
0.25
0.33
0.28
0.37
0.58
0.67
0.12
0.22
0.61
0.41
0.32
0.15
0.30
0.10
0.11
0.60
0.70
0.30
0.11
0.60
0.25
0.56
0.29
0.12
0.16
0.52
0.60
0.16
0.65
0.22
0.50
0.74
0.29
0.20
0.24
0.38
0.38
0.77
0.44
0.11
0.54
0.45
0.53
0.12
0.72
0.41
0.66
0.12
0.36
0.13
0.25
0.74
0.53
0.68
0.41
0.67
0.28
0.49
0.28
0.16
0.39
0.41
0.73
0.43
0.19
0.44
0.63
0.43
0.60
0.19
0.36
0.68
0.21
0.20
0.48
0.65
0.19
0.19
0.65
0.23
0.66
0.56
0.15
0.62
0.40
0.58
0.30
0.17
0.14
0.23
0.31
0.37
0.72
0.19
0.37
0.62
0.15
0.59
0.32
0.36
0.12
0.33
0.34
0.46
0.70
0.22
0.57
0.37
0.11
0.24
0.11
0.20
0.13
0.12
0.59
0.62
0.13
0.63
0.12
0.47
0.10
0.36
0.49
0.14
0.18
0.14
0.55
0.12
0.64
0.29
0.51
0.76
0.35
0.19
0.49
0.38
0.42
0.78
0.48
0.56
0.61
0.51
0.19
0.12
0.74
0.51
0.66
0.47
0.31
0.71
0.62
0.71
0.17
0.70
0.21
0.44
0.18
0.30
0.24
0.42
0.33
0.29
0.75
0.40
0.43
0.14
0.44
0.59
0.19
0.44
0.61
0.21
0.47
0.68
0.33
0.56
0.67
0.22
0.15
0.65
0.19
0.64
0.54
0.10
0.65
0.39
0.54
0.28
0.37
0.27
0.32
0.29
0.70
0.11
0.46
0.63
0.16
0.62
0.37
0.54
0.24
0.46
0.33
0.36
0.69
0.27
0.29
0.43
0.43
0.12
0.19
0.10
0.20
0.15
0.64
0.49
0.62
0.11
0.37
0.39
0.10
0.29
0.48
0.15
0.65
0.32
0.47
0.18
0.77
0.25
0.13
0.44
0.47
0.39
0.79
0.54
0.36
0.62
0.51
0.47
0.73
0.53
0.65
0.67
0.33
0.66
0.63
0.75
0.21
0.73
0.35
0.15
0.22
0.18
0.37
0.48
0.30
0.74
0.38
0.43
0.13
0.44
0.55
0.12
0.47
0.10
0.61
0.34
0.51
0.68
0.40
0.26
0.62
0.12
0.66
0.16
0.65
0.19
0.62
0.54
0.12
0.63
0.32
0.43
0.29
0.26
0.40
0.36
0.32
0.72
0.11
0.41
0.65
0.61
0.38
0.59
0.19
0.50
0.36
0.26
0.67
0.40
0.24
0.46
0.63
0.18
0.14
0.13
0.22
0.64
0.37
0.63
0.19
0.39
0.38
0.41
0.46
0.19
0.62
0.29
0.43
0.77
0.30
0.11
0.13
0.45
0.79
0.52
0.44
0.52
0.53
0.49
0.71
0.51
0.59
0.68
0.37
0.12
0.18
0.58
0.63
0.73
0.40
0.73
0.26
0.17
0.20
0.46
0.38
0.16
0.74
0.11
0.14
0.47
0.13
0.40
0.50
0.54
0.61
0.59
0.12
0.54
0.68
0.47
0.20
0.14
0.63
0.33
0.10
0.62
0.14
0.10
0.63
0.23
0.66
0.46
0.26
0.19
0.58
0.37
0.38
0.29
0.14
0.20
0.42
0.36
0.38
0.72
0.14
0.57
0.66
0.21
0.62
0.37
0.10
0.57
0.15
0.39
0.40
0.24
0.62
0.33
0.18
0.58
0.62
0.22
0.20
0.11
0.16
0.11
0.65
0.38
0.69
0.17
0.40
0.14
0.23
0.49
0.18
0.11
0.20
0.38
0.41
0.23
0.58
0.30
0.38
0.77
0.39
0.18
0.11
0.51
0.81
0.54
0.46
0.39
0.53
0.28
0.25
0.12
0.71
0.39
0.42
0.59
0.41
0.46
0.12
0.30
0.12
0.50
0.68
0.73
0.53
0.71
0.32
0.34
0.46
0.24
0.76
0.10
0.48
0.26
0.50
0.57
0.61
0.13
0.60
0.54
0.68
0.55
0.20
0.14
0.66
0.53
0.62
0.15
0.60
0.13
0.73
0.40
0.13
0.47
0.57
0.40
0.23
0.27
0.42
0.34
0.41
0.73
0.10
0.65
0.60
0.63
0.33
0.10
0.59
0.16
0.41
0.46
0.20
0.61
0.25
0.25
0.39
0.19
0.20
0.13
0.13
0.19
0.14
0.64
0.20
0.70
0.20
0.17
0.21
0.46
0.10
0.39
0.37
0.32
0.19
0.58
0.43
0.32
0.12
0.77
0.38
0.28
0.11
0.54
0.81
0.59
0.28
0.21
0.35
0.31
0.33
0.35
0.23
0.72
0.11
0.51
0.47
0.12
0.62
0.11
0.47
0.26
0.47
0.64
0.74
0.64
0.72
0.18
0.13
0.25
0.43
0.52
0.28
0.17
0.74
0.36
0.31
0.48
0.62
0.60
0.57
0.49
0.65
0.58
0.21
0.20
0.68
0.53
0.63
0.61
0.22
0.74
0.39
0.13
0.33
0.61
0.43
0.46
0.45
0.39
0.28
0.39
0.70
0.61
0.49
0.10
0.70
0.36
0.16
0.64
0.10
0.52
0.43
0.13
0.59
0.32
0.16
0.26
0.23
0.41
0.26
0.11
0.12
0.19
0.14
0.18
0.53
0.70
0.17
0.40
0.43
0.50
0.40
0.11
0.55
0.50
0.19
0.21
0.76
0.40
0.29
0.56
0.81
0.25
0.57
0.28
0.58
0.45
0.38
0.40
0.15
0.23
0.31
0.66
0.11
0.43
0.23
0.57
0.21
0.63
0.19
0.59
0.29
0.12
0.41
0.53
0.75
0.68
0.74
0.20
0.38
0.11
0.23
0.45
0.58
0.32
0.40
0.72
0.11
0.50
0.47
0.15
0.66
0.11
0.64
0.64
0.39
0.58
0.57
0.38
0.67
0.57
0.63
0.11
0.58
0.35
0.15
0.72
0.36
0.18
0.15
0.40
0.56
0.53
0.58
0.60
0.31
0.22
0.45
0.60
0.59
0.41
0.72
0.38
0.16
0.69
0.11
0.54
0.31
0.12
0.56
0.29
0.15
0.13
0.13
0.18
0.32
0.27
0.17
0.22
0.28
0.31
0.49
0.10
0.72
0.11
0.22
0.42
0.43
0.60
0.18
0.49
0.59
0.46
0.16
0.32
0.72
0.24
0.23
0.56
0.81
0.43
0.58
0.27
0.61
0.59
0.38
0.54
0.29
0.23
0.57
0.23
0.19
0.31
0.67
0.11
0.68
0.58
0.42
0.18
0.42
0.47
0.75
0.66
0.73
0.24
0.41
0.14
0.55
0.60
0.26
0.23
0.71
0.24
0.57
0.50
0.65
0.68
0.66
0.46
0.54
0.60
0.50
0.74
0.57
0.64
0.15
0.60
0.35
0.13
0.72
0.24
0.45
0.18
0.52
0.54
0.51
0.64
0.22
0.21
0.61
0.42
0.51
0.32
0.71
0.40
0.67
0.13
0.57
0.24
0.12
0.57
0.33
0.25
0.16
0.17
0.22
0.31
0.14
0.52
0.39
0.60
0.70
0.11
0.48
0.50
0.18
0.43
0.64
0.26
0.45
0.16
0.63
0.35
0.17
0.30
0.16
0.71
0.13
0.15
0.60
0.80
0.51
0.58
0.11
0.28
0.54
0.44
0.19
0.41
0.38
0.63
0.16
0.20
0.25
0.66
0.65
0.57
0.49
0.27
0.42
0.75
0.17
0.26
0.67
0.73
0.40
0.11
0.55
0.64
0.16
0.10
0.72
0.27
0.39
0.55
0.62
0.61
0.60
0.20
0.63
0.53
0.34
0.54
0.24
0.58
0.40
0.75
0.57
0.63
0.11
0.11
0.57
0.11
0.32
0.73
0.14
0.31
0.13
0.41
0.62
0.27
0.67
0.25
0.64
0.34
0.50
0.18
0.70
0.31
0.69
0.11
0.61
0.37
0.51
0.36
0.32
0.12
0.15
0.13
0.25
0.18
0.45
0.56
0.50
0.61
0.24
0.66
0.10
0.56
0.53
0.20
0.27
0.64
0.13
0.38
0.41
0.63
0.32
0.14
0.26
0.26
0.69
0.19
0.63
0.81
0.48
0.61
0.12
0.30
0.37
0.49
0.31
0.11
0.28
0.70
0.26
0.16
0.60
0.65
0.63
0.59
0.39
0.74
0.27
0.15
0.70
0.70
0.30
0.49
0.65
0.11
0.71
0.56
0.35
0.46
0.67
0.63
0.56
0.20
0.52
0.55
0.29
0.33
0.43
0.58
0.38
0.72
0.53
0.63
0.12
0.55
0.16
0.43
0.73
0.14
0.24
0.10
0.26
0.62
0.16
0.37
0.75
0.25
0.55
0.20
0.58
0.65
0.23
0.67
0.12
0.61
0.38
0.43
0.43
0.18
0.32
0.21
0.22
0.13
0.12
0.51
0.54
0.27
0.57
0.18
0.69
0.59
0.42
0.24
0.17
0.65
0.51
0.27
0.61
0.35
0.21
0.41
0.33
0.60
0.12
0.32
0.66
0.80
0.61
0.12
0.63
0.24
0.40
0.36
0.34
0.11
0.39
0.29
0.72
0.53
0.21
0.53
0.71
0.65
0.60
0.43
0.72
0.31
0.66
0.67
0.59
0.35
0.58
0.68
0.42
0.13
0.47
0.70
0.65
0.55
0.19
0.55
0.55
0.24
0.18
0.40
0.25
0.62
0.37
0.73
0.55
0.59
0.31
0.53
0.24
0.30
0.74
0.12
0.10
0.22
0.65
0.25
0.77
0.29
0.54
0.12
0.54
0.64
0.39
0.57
0.57
0.36
0.36
0.51
0.29
0.44
0.22
0.11
0.16
0.20
0.19
0.48
0.49
0.19
0.57
0.35
0.68
0.27
0.66
0.39
0.31
0.71
0.58
0.22
0.62
0.26
0.29
0.31
0.18
0.63
0.26
0.10
0.33
0.58
0.79
0.63
0.56
0.12
0.29
0.47
0.18
0.37
0.21
0.42
0.26
0.70
0.58
0.32
0.50
0.74
0.62
0.62
0.41
0.63
0.28
0.65
0.64
0.12
0.70
0.19
0.58
0.21
0.64
0.10
0.53
0.74
0.15
0.63
0.47
0.41
0.67
0.59
0.23
0.15
0.32
0.39
0.61
0.38
0.73
0.56
0.54
0.43
0.11
0.51
0.30
0.71
0.18
0.62
0.75
0.27
0.50
0.17
0.48
0.54
0.41
0.54
0.54
0.28
0.17
0.56
0.32
0.41
0.18
0.14
0.19
0.37
0.21
0.44
0.53
0.14
0.16
0.50
0.55
0.47
0.67
0.68
0.50
0.68
0.63
0.16
0.56
0.28
0.18
0.29
0.70
0.35
0.34
0.50
0.78
0.13
0.64
0.12
0.48
0.37
0.42
0.44
0.29
0.43
0.25
0.34
0.46
0.60
0.36
0.41
0.39
0.74
0.61
0.61
0.12
0.43
0.50
0.17
0.68
0.66
0.72
0.24
0.55
0.22
0.28
0.61
0.18
0.47
0.77
0.61
0.46
0.55
0.69
0.63
0.26
0.53
0.56
0.43
0.73
0.57
0.54
0.40
0.11
0.11
0.43
0.27
0.68
0.12
0.35
0.18
0.72
0.28
0.12
0.44
0.12
0.45
0.11
0.36
0.18
0.57
0.51
0.22
0.14
0.61
0.40
0.30
0.20
0.11
0.23
0.13
0.37
0.31
0.40
0.44
0.52
0.38
0.28
0.59
0.71
0.11
0.36
0.65
0.69
0.12
0.59
0.25
0.43
0.72
0.16
0.28
0.39
0.76
0.25
0.66
0.14
0.46
0.44
0.44
0.46
0.63
0.15
0.27
0.29
0.62
0.58
0.23
0.36
0.35
0.76
0.59
0.53
0.10
0.44
0.51
0.31
0.12
0.69
0.63
0.74
0.11
0.23
0.41
0.27
0.30
0.60
0.42
0.77
0.57
0.52
0.46
0.71
0.66
0.23
0.27
0.59
0.52
0.43
0.72
0.62
0.54
0.32
0.16
0.42
0.27
0.69
0.19
0.26
0.67
0.41
0.15
0.42
0.12
0.41
0.11
0.33
0.13
0.59
0.12
0.52
0.12
0.60
0.16
0.18
0.55
0.27
0.20
0.20
0.13
0.14
0.12
0.37
0.46
0.44
0.50
0.34
0.22
0.51
0.74
0.28
0.69
0.72
0.20
0.69
0.20
0.51
0.16
0.70
0.20
0.13
0.13
0.25
0.31
0.23
0.75
0.50
0.70
0.19
0.47
0.47
0.36
0.49
0.67
0.34
0.32
0.63
0.65
0.19
0.30
0.43
0.75
0.44
0.60
0.37
0.52
0.36
0.18
0.70
0.51
0.73
0.17
0.27
0.34
0.20
0.52
0.45
0.78
0.55
0.55
0.43
0.73
0.67
0.21
0.48
0.11
0.54
0.51
0.49
0.71
0.62
0.58
0.21
0.27
0.11
0.47
0.20
0.12
0.71
0.30
0.59
0.39
0.18
0.27
0.42
0.14
0.26
0.64
0.33
0.16
0.52
0.17
0.59
0.28
0.51
0.38
0.13
0.42
0.16
0.16
0.27
0.34
0.12
0.28
0.23
0.58
0.21
0.25
0.50
0.72
0.32
0.12
0.71
0.72
0.16
0.69
0.63
0.28
0.27
0.16
0.66
0.21
0.24
0.22
0.38
0.34
0.73
0.63
0.71
0.32
0.52
0.54
0.41
0.57
0.61
0.18
0.32
0.66
0.65
0.27
0.21
0.39
0.73
0.38
0.17
0.65
0.12
0.12
0.43
0.28
0.13
0.68
0.24
0.72
0.29
0.12
0.39
0.29
0.17
0.43
0.17
0.42
0.80
0.55
0.66
0.64
0.75
0.66
0.17
0.53
0.49
0.52
0.55
0.70
0.64
0.57
0.44
0.51
0.13
0.74
0.31
0.52
0.33
0.20
0.11
0.46
0.38
0.25
0.67
0.26
0.24
0.50
0.13
0.25
0.57
0.12
0.29
0.14
0.45
0.39
0.12
0.37
0.17
0.16
0.28
0.30
0.18
0.43
0.39
0.59
0.16
0.21
0.28
0.69
0.27
0.70
0.71
0.19
0.55
0.61
0.35
0.29
0.10
0.63
0.14
0.28
0.15
0.22
0.10
0.41
0.70
0.57
0.73
0.48
0.48
0.61
0.50
0.66
0.37
0.13
0.26
0.65
0.41
0.17
0.30
0.63
0.66
0.22
0.26
0.25
0.17
0.20
0.20
0.68
0.19
0.11
0.73
0.36
0.36
0.28
0.14
0.43
0.29
0.22
0.46
0.80
0.46
0.67
0.68
0.21
0.76
0.67
0.50
0.15
0.49
0.46
0.56
0.67
0.61
0.59
0.51
0.30
0.20
0.18
0.74
0.43
0.34
0.35
0.18
0.39
0.42
0.25
0.55
0.25
0.23
0.41
0.13
0.21
0.50
0.11
0.35
0.42
0.37
0.29
0.12
0.27
0.18
0.20
0.30
0.25
0.22
0.22
0.53
0.36
0.30
0.15
0.30
0.31
0.69
0.28
0.71
0.72
0.37
0.64
0.57
0.26
0.31
0.66
0.35
0.22
0.16
0.22
0.26
0.51
0.64
0.45
0.71
0.63
0.42
0.60
0.50
0.66
0.19
0.13
0.17
0.64
0.42
0.26
0.69
0.65
0.15
0.34
0.10
0.11
0.17
0.67
0.71
0.19
0.26
0.35
0.16
0.59
0.33
0.11
0.26
0.39
0.78
0.41
0.66
0.13
0.44
0.36
0.76
0.67
0.47
0.25
0.48
0.46
0.59
0.65
0.65
0.63
0.55
0.17
0.17
0.70
0.10
0.14
0.55
0.16
0.44
0.20
0.20
0.26
0.22
0.25
0.52
0.27
0.27
0.35
0.18
0.43
0.47
0.24
0.23
0.23
0.10
0.31
0.20
0.12
0.27
0.16
0.24
0.12
0.46
0.60
0.51
0.27
0.27
0.41
0.38
0.68
0.27
0.71
0.71
0.34
0.61
0.62
0.29
0.12
0.67
0.52
0.24
0.16
0.19
0.43
0.52
0.65
0.60
0.73
0.66
0.40
0.48
0.36
0.64
0.65
0.24
0.19
0.69
0.64
0.39
0.17
0.18
0.72
0.70
0.13
0.27
0.21
0.68
0.22
0.15
0.15
0.31
0.77
0.43
0.68
0.24
0.45
0.47
0.77
0.68
0.12
0.48
0.24
0.49
0.34
0.61
0.64
0.66
0.67
0.54
0.13
0.34
0.12
0.62
0.63
0.17
0.13
0.11
0.14
0.18
0.43
0.18
0.29
0.25
0.30
0.13
0.56
0.21
0.29
0.29
0.32
0.49
0.58
0.26
0.38
0.15
0.38
0.21
0.27
0.24
0.50
0.65
0.58
0.18
0.13
0.22
0.27
0.69
0.44
0.70
0.72
0.11
0.58
0.51
0.44
0.57
0.41
0.37
0.13
0.19
0.44
0.43
0.66
0.67
0.72
0.66
0.37
0.57
0.20
0.31
0.67
0.16
0.61
0.68
0.49
0.43
0.36
0.34
0.10
0.22
0.76
0.73
0.11
0.24
0.24
0.67
0.36
0.26
0.29
0.76
0.49
0.71
0.52
0.55
0.78
0.71
0.46
0.30
0.48
0.24
0.59
0.11
0.58
0.51
0.68
0.52
0.12
0.46
0.54
0.16
0.23
0.19
0.12
0.64
0.27
0.34
0.18
0.22
0.26
0.42
0.47
0.15
0.45
0.25
0.11
0.47
0.43
0.50
0.19
0.18
0.52
0.49
0.23
0.15
0.16
0.43
0.58
0.59
0.15
0.11
0.18
0.16
0.21
0.70
0.30
0.55
0.16
0.70
0.70
0.50
0.56
0.49
0.18
0.46
0.54
0.46
0.20
0.26
0.64
0.63
0.69
0.66
0.19
0.56
0.16
0.72
0.20
0.56
0.70
0.49
0.51
0.14
0.34
0.22
0.22
0.15
0.77
0.15
0.73
0.11
0.19
0.17
0.71
0.10
0.59
0.63
0.25
0.75
0.29
0.40
0.74
0.36
0.50
0.76
0.70
0.11
0.49
0.42
0.53
0.22
0.59
0.57
0.45
0.68
0.52
0.29
0.29
0.14
0.11
0.44
0.22
0.38
0.18
0.13
0.63
0.13
0.24
0.17
0.25
0.33
0.14
0.29
0.10
0.33
0.35
0.12
0.15
0.60
0.46
0.54
0.16
0.46
0.13
0.43
0.24
0.17
0.12
0.56
0.49
0.60
0.44
0.16
0.19
0.19
0.15
0.10
0.71
0.32
0.38
0.26
0.73
0.65
0.34
0.57
0.34
0.14
0.62
0.44
0.52
0.27
0.36
0.58
0.62
0.70
0.68
0.17
0.49
0.12
0.17
0.72
0.33
0.57
0.14
0.15
0.72
0.53
0.64
0.38
0.17
0.12
0.10
0.72
0.15
0.70
0.12
0.76
0.65
0.68
0.31
0.75
0.12
0.46
0.40
0.75
0.28
0.56
0.73
0.69
0.17
0.49
0.49
0.59
0.28
0.55
0.57
0.53
0.69
0.11
0.54
0.30
0.10
0.37
0.62
0.25
0.45
0.20
0.17
0.13
0.29
0.20
0.35
0.24
0.24
0.12
0.46
0.63
0.48
0.60
0.18
0.10
0.28
0.15
0.46
0.25
0.15
0.13
0.66
0.53
0.68
0.61
0.12
0.28
0.17
0.14
0.71
0.21
0.48
0.32
0.75
0.65
0.51
0.30
0.45
0.27
0.70
0.39
0.54
0.26
0.28
0.54
0.70
0.69
0.71
0.17
0.55
0.24
0.44
0.71
0.57
0.55
0.12
0.17
0.70
0.46
0.10
0.67
0.55
0.21
0.35
0.10
0.18
0.10
0.70
0.66
0.10
0.10
0.13
0.29
0.11
0.77
0.64
0.65
0.23
0.29
0.74
0.15
0.49
0.13
0.44
0.74
0.32
0.56
0.71
0.68
0.25
0.42
0.52
0.58
0.26
0.47
0.54
0.10
0.33
0.68
0.13
0.57
0.37
0.38
0.23
0.46
0.17
0.17
0.55
0.29
0.15
0.14
0.29
0.15
0.10
0.53
0.66
0.40
0.60
0.30
0.15
0.24
0.55
0.26
0.14
0.71
0.56
0.67
0.60
0.15
0.25
0.17
0.15
0.72
0.10
0.16
0.37
0.14
0.14
0.74
0.62
0.53
0.11
0.50
0.27
0.71
0.47
0.54
0.22
0.26
0.33
0.71
0.65
0.70
0.19
0.33
0.11
0.44
0.72
0.41
0.44
0.15
0.12
0.70
0.50
0.68
0.56
0.29
0.42
0.12
0.15
0.24
0.68
0.55
0.53
0.74
0.66
0.61
0.28
0.25
0.73
0.12
0.55
0.37
0.38
0.73
0.35
0.60
0.64
0.68
0.34
0.53
0.54
0.53
0.24
0.41
0.50
0.13
0.10
0.68
0.53
0.45
0.10
0.34
0.26
0.52
0.14
0.29
0.48
0.26
0.30
0.12
0.41
0.11
0.13
0.57
0.14
0.67
0.31
0.60
0.24
0.27
0.19
0.12
0.47
0.27
0.18
0.71
0.51
0.64
0.52
0.23
0.17
0.13
0.20
0.71
0.17
0.75
0.48
0.43
0.58
0.19
0.75
0.39
0.63
0.18
0.28
0.14
0.71
0.59
0.72
0.26
0.17
0.18
0.39
0.69
0.28
0.37
0.28
0.11
0.15
0.75
0.57
0.73
0.55
0.28
0.45
0.17
0.40
0.55
0.34
0.60
0.74
0.70
0.60
0.29
0.72
0.54
0.31
0.53
0.73
0.41
0.64
0.57
0.70
0.25
0.35
0.23
0.59
0.61
0.43
0.26
0.35
0.49
0.36
0.12
0.68
0.18
0.45
0.46
0.10
0.13
0.11
0.13
0.36
0.29
0.46
0.13
0.45
0.13
0.50
0.17
0.39
0.12
0.49
0.38
0.62
0.21
0.65
0.31
0.63
0.28
0.33
0.12
0.14
0.39
0.24
0.11
0.34
0.73
0.50
0.60
0.46
0.15
0.14
0.23
0.38
0.71
0.17
0.15
0.76
0.23
0.11
0.51
0.55
0.75
0.20
0.69
0.16
0.14
0.65
0.55
0.73
0.37
0.15
0.38
0.30
0.65
0.42
0.10
0.48
0.38
0.15
0.16
0.74
0.60
0.18
0.75
0.62
0.32
0.42
0.14
0.52
0.52
0.31
0.65
0.11
0.74
0.72
0.66
0.11
0.22
0.68
0.11
0.52
0.31
0.59
0.72
0.48
0.67
0.57
0.67
0.25
0.46
0.23
0.62
0.13
0.58
0.43
0.22
0.48
0.27
0.68
0.20
0.44
0.48
0.13
0.27
0.15
0.17
0.38
0.26
0.33
0.13
0.38
0.12
0.51
0.40
0.54
0.48
0.62
0.29
0.61
0.16
0.62
0.35
0.35
0.15
0.34
0.20
0.52
0.76
0.37
0.61
0.46
0.11
0.27
0.18
0.62
0.72
0.12
0.12
0.11
0.74
0.14
0.20
0.49
0.56
0.74
0.37
0.73
0.11
0.67
0.46
0.70
0.42
0.11
0.24
0.36
0.27
0.60
0.50
0.10
0.54
0.38
0.70
0.49
0.31
0.73
0.69
0.42
0.52
0.18
0.54
0.62
0.28
0.64
0.17
0.69
0.72
0.60
0.17
0.17
0.67
0.12
0.13
0.47
0.39
0.60
0.71
0.54
0.69
0.53
0.40
0.64
0.22
0.55
0.28
0.62
0.11
0.60
0.59
0.14
0.14
0.49
0.15
0.69
0.14
0.32
0.51
0.49
0.10
0.35
0.16
0.16
0.27
0.29
0.38
0.13
0.22
0.19
0.51
0.40
0.13
0.14
0.61
0.12
0.51
0.11
0.60
0.30
0.64
0.10
0.58
0.27
0.28
0.21
0.25
0.13
0.63
0.77
0.28
0.66
0.35
0.36
0.17
0.69
0.73
0.11
0.16
0.73
0.11
0.15
0.47
0.63
0.76
0.35
0.76
0.24
0.70
0.35
0.67
0.54
0.10
0.24
0.10
0.25
0.64
0.54
0.19
0.52
0.30
0.14
0.67
0.61
0.28
0.21
0.71
0.71
0.46
0.54
0.42
0.61
0.60
0.23
0.27
0.67
0.21
0.62
0.72
0.45
0.19
0.18
0.68
0.51
0.56
0.58
0.67
0.56
0.66
0.47
0.57
0.66
0.29
0.59
0.41
0.17
0.63
0.60
0.65
0.51
0.15
0.70
0.39
0.50
0.51
0.28
0.21
0.19
0.20
0.29
0.13
0.38
0.54
0.14
0.18
0.14
0.43
0.42
0.38
0.14
0.45
0.65
0.43
0.15
0.64
0.34
0.64
0.52
0.23
0.22
0.21
0.22
0.17
0.68
0.77
0.33
0.60
0.24
0.17
0.15
0.19
0.15
0.67
0.74
0.11
0.21
0.10
0.13
0.24
0.75
0.10
0.15
0.44
0.67
0.78
0.26
0.76
0.15
0.39
0.62
0.66
0.56
0.12
0.39
0.24
0.59
0.62
0.13
0.41
0.24
0.18
0.66
0.67
0.36
0.19
0.66
0.72
0.42
0.34
0.33
0.64
0.54
0.38
0.11
0.70
0.12
0.60
0.71
0.56
0.16
0.20
0.24
0.67
0.58
0.47
0.47
0.12
0.65
0.55
0.65
0.26
0.56
0.69
0.35
0.62
0.34
0.14
0.63
0.13
0.63
0.67
0.53
0.12
0.12
0.71
0.36
0.45
0.49
0.20
0.36
0.23
0.24
0.22
0.41
0.13
0.37
0.61
0.16
0.22
0.10
0.57
0.35
0.38
0.19
0.12
0.53
0.62
0.22
0.32
0.19
0.68
0.35
0.59
0.40
0.11
0.22
0.27
0.31
0.21
0.17
0.17
0.64
0.74
0.13
0.18
0.36
0.34
0.41
0.15
0.23
0.14
0.65
0.74
0.16
0.15
0.44
0.73
0.49
0.38
0.13
0.63
0.78
0.45
0.73
0.18
0.28
0.59
0.66
0.54
0.11
0.35
0.20
0.48
0.59
0.11
0.16
0.30
0.25
0.23
0.65
0.69
0.39
0.66
0.72
0.26
0.43
0.25
0.29
0.65
0.44
0.53
0.70
0.63
0.43
0.71
0.51
0.10
0.38
0.19
0.62
0.17
0.13
0.60
0.38
0.57
0.11
0.62
0.61
0.23
0.69
0.24
0.62
0.67
0.32
0.58
0.31
0.61
0.32
0.67
0.69
0.10
0.58
0.71
0.44
0.44
0.43
0.43
0.40
0.54
0.23
0.26
0.44
0.11
0.41
0.55
0.29
0.22
0.58
0.32
0.35
0.11
0.57
0.24
0.67
0.25
0.31
0.16
0.71
0.35
0.59
0.51
0.23
0.17
0.18
0.31
0.18
0.16
0.12
0.58
0.71
0.13
0.22
0.33
0.13
0.18
0.68
0.75
0.16
0.19
0.53
0.71
0.62
0.21
0.56
0.77
0.48
0.62
0.19
0.65
0.10
0.63
0.54
0.24
0.11
0.33
0.43
0.19
0.40
0.27
0.64
0.69
0.29
0.26
0.31
0.64
0.70
0.19
0.29
0.40
0.29
0.62
0.42
0.64
0.73
0.60
0.20
0.45
0.70
0.51
0.51
0.16
0.62
0.22
0.16
0.63
0.42
0.56
0.10
0.61
0.62
0.17
0.70
0.27
0.61
0.57
0.41
0.54
0.41
0.60
0.47
0.68
0.70
0.11
0.62
0.70
0.48
0.49
0.43
0.12
0.42
0.11
0.62
0.23
0.26
0.57
0.14
0.42
0.58
0.34
0.27
0.47
0.26
0.43
0.16
0.60
0.33
0.72
0.40
0.22
0.73
0.37
0.53
0.45
0.25
0.16
0.17
0.25
0.17
0.13
0.55
0.73
0.13
0.11
0.26
0.13
0.13
0.69
0.74
0.15
0.14
0.55
0.69
0.67
0.29
0.60
0.77
0.48
0.49
0.42
0.16
0.65
0.59
0.62
0.13
0.29
0.47
0.32
0.40
0.26
0.53
0.64
0.58
0.52
0.28
0.64
0.73
0.25
0.14
0.51
0.24
0.59
0.16
0.71
0.11
0.67
0.12
0.59
0.15
0.32
0.70
0.39
0.25
0.21
0.62
0.12
0.38
0.65
0.48
0.37
0.60
0.62
0.70
0.18
0.61
0.58
0.51
0.52
0.57
0.65
0.45
0.70
0.71
0.17
0.64
0.69
0.56
0.42
0.48
0.45
0.10
0.62
0.28
0.25
0.62
0.17
0.35
0.55
0.44
0.29
0.27
0.26
0.18
0.52
0.12
0.53
0.41
0.72
0.46
0.15
0.20
0.73
0.38
0.56
0.37
0.46
0.22
0.19
0.18
0.12
0.59
0.74
0.19
0.27
0.25
0.13
0.10
0.64
0.74
0.11
0.18
0.13
0.60
0.66
0.70
0.17
0.60
0.77
0.52
0.44
0.33
0.26
0.67
0.34
0.52
0.66
0.42
0.41
0.46
0.13
0.13
0.51
0.13
0.46
0.59
0.62
0.64
0.34
0.60
0.75
0.15
0.59
0.21
0.60
0.66
0.56
0.10
0.54
0.17
0.11
0.71
0.26
0.11
0.15
0.62
0.51
0.67
0.30
0.20
0.54
0.60
0.11
0.71
0.16
0.64
0.57
0.52
0.45
0.60
0.17
0.64
0.27
0.70
0.73
0.16
0.64
0.70
0.57
0.31
0.31
0.51
0.44
0.56
0.20
0.21
0.17
0.24
0.48
0.61
0.50
0.40
0.14
0.16
0.16
0.54
0.12
0.48
0.29
0.72
0.11
0.49
0.16
0.17
0.69
0.29
0.64
0.40
0.40
0.33
0.21
0.19
0.13
0.54
0.74
0.22
0.10
0.46
0.24
0.13
0.12
0.20
0.53
0.76
0.24
0.11
0.17
0.59
0.65
0.71
0.47
0.76
0.56
0.10
0.35
0.32
0.27
0.58
0.46
0.49
0.64
0.12
0.60
0.38
0.14
0.34
0.12
0.27
0.60
0.60
0.66
0.69
0.42
0.58
0.72
0.18
0.10
0.62
0.58
0.71
0.55
0.47
0.32
0.70
0.29
0.57
0.16
0.31
0.64
0.27
0.21
0.37
0.53
0.11
0.72
0.31
0.66
0.56
0.52
0.39
0.63
0.60
0.25
0.68
0.75
0.16
0.22
0.62
0.72
0.59
0.39
0.18
0.51
0.51
0.45
0.19
0.19
0.20
0.16
0.58
0.59
0.49
0.40
0.25
0.20
0.61
0.13
0.43
0.12
0.73
0.17
0.54
0.11
0.26
0.58
0.27
0.67
0.11
0.45
0.10
0.36
0.45
0.14
0.32
0.31
0.17
0.17
0.48
0.74
0.23
0.49
0.36
0.13
0.22
0.30
0.44
0.76
0.27
0.13
0.29
0.14
0.65
0.56
0.72
0.21
0.76
0.55
0.40
0.16
0.34
0.41
0.34
0.32
0.54
0.65
0.52
0.28
0.63
0.62
0.64
0.72
0.39
0.51
0.65
0.12
0.30
0.13
0.10
0.12
0.61
0.47
0.18
0.75
0.18
0.54
0.38
0.43
0.69
0.39
0.12
0.43
0.18
0.21
0.62
0.28
0.11
0.34
0.49
0.15
0.71
0.29
0.64
0.49
0.49
0.25
0.62
0.61
0.34
0.20
0.66
0.74
0.19
0.27
0.57
0.73
0.61
0.46
0.25
0.58
0.14
0.31
0.23
0.20
0.18
0.11
0.56
0.46
0.50
0.51
0.10
0.30
0.15
0.66
0.15
0.38
0.75
0.31
0.41
0.54
0.16
0.31
0.44
0.32
0.65
0.59
0.40
0.29
0.12
0.44
0.26
0.37
0.17
0.47
0.73
0.26
0.46
0.39
0.35
0.19
0.51
0.77
0.15
0.11
0.34
0.16
0.66
0.46
0.73
0.27
0.75
0.35
0.51
0.18
0.25
0.41
0.35
0.14
0.58
0.62
0.48
0.23
0.15
0.64
0.60
0.68
0.71
0.45
0.46
0.68
0.19
0.24
0.15
0.65
0.44
0.13
0.76
0.18
0.39
0.44
0.26
0.69
0.53
0.11
0.16
0.21
0.43
0.61
0.21
0.15
0.33
0.55
0.14
0.70
0.28
0.68
0.48
0.43
0.33
0.54
0.65
0.46
0.22
0.63
0.73
0.19
0.53
0.73
0.64
0.48
0.13
0.58
0.40
0.42
0.15
0.45
0.16
0.52
0.57
0.63
0.37
0.12
0.69
0.15
0.19
0.38
0.73
0.23
0.14
0.38
0.53
0.19
0.28
0.27
0.18
0.23
0.53
0.68
0.46
0.50
0.11
0.32
0.36
0.45
0.45
0.73
0.16
0.54
0.20
0.26
0.22
0.35
0.78
0.21
0.11
0.11
0.26
0.71
0.55
0.71
0.15
0.38
0.74
0.36
0.62
0.17
0.25
0.13
0.43
0.15
0.48
0.40
0.47
0.51
0.24
0.13
0.12
0.62
0.55
0.68
0.70
0.47
0.38
0.71
0.22
0.18
0.28
0.17
0.60
0.78
0.29
0.47
0.57
0.28
0.70
0.51
0.10
0.18
0.34
0.51
0.17
0.24
0.30
0.63
0.12
0.69
0.11
0.34
0.17
0.71
0.48
0.50
0.44
0.49
0.61
0.53
0.25
0.61
0.72
0.24
0.56
0.72
0.65
0.42
0.18
0.54
0.30
0.43
0.13
0.54
0.14
0.53
0.54
0.13
0.65
0.13
0.46
0.16
0.67
0.19
0.34
0.43
0.71
0.26
0.57
0.16
0.35
0.24
0.15
0.40
0.72
0.44
0.59
0.46
0.34
0.29
0.40
0.36
0.72
0.36
0.60
0.14
0.15
0.26
0.10
0.80
0.22
0.11
0.19
0.77
0.12
0.59
0.73
0.21
0.16
0.18
0.18
0.27
0.14
0.72
0.32
0.69
0.26
0.11
0.39
0.12
0.60
0.11
0.42
0.60
0.32
0.18
0.10
0.10
0.11
0.55
0.47
0.68
0.71
0.50
0.33
0.68
0.18
0.33
0.32
0.11
0.33
0.50
0.16
0.79
0.48
0.56
0.11
0.54
0.38
0.65
0.41
0.16
0.29
0.34
0.53
0.19
0.16
0.34
0.58
0.68
0.16
0.15
0.35
0.73
0.45
0.55
0.41
0.41
0.56
0.57
0.60
0.75
0.38
0.20
0.56
0.71
0.63
0.48
0.52
0.29
0.57
0.19
0.10
0.59
0.44
0.12
0.60
0.27
0.20
0.43
0.11
0.62
0.22
0.40
0.37
0.73
0.39
0.57
0.14
0.33
0.22
0.22
0.33
0.71
0.53
0.16
0.64
0.57
0.32
0.11
0.32
0.30
0.70
0.61
0.61
0.21
0.25
0.17
0.10
0.80
0.23
0.15
0.23
0.15
0.77
0.20
0.59
0.75
0.16
0.24
0.35
0.37
0.22
0.70
0.33
0.67
0.34
0.28
0.47
0.16
0.27
0.63
0.34
0.22
0.11
0.60
0.42
0.69
0.73
0.29
0.35
0.62
0.23
0.30
0.34
0.38
0.31
0.33
0.14
0.13
0.80
0.54
0.33
0.16
0.59
0.11
0.48
0.38
0.67
0.52
0.18
0.12
0.27
0.38
0.50
0.26
0.12
0.21
0.43
0.55
0.16
0.17
0.26
0.72
0.32
0.46
0.30
0.30
0.41
0.57
0.51
0.78
0.10
0.65
0.27
0.37
0.70
0.11
0.63
0.39
0.57
0.28
0.17
0.54
0.21
0.14
0.47
0.46
0.22
0.59
0.40
0.13
0.33
0.11
0.63
0.23
0.39
0.28
0.72
0.48
0.18
0.54
0.21
0.27
0.29
0.12
0.15
0.68
0.52
0.63
0.58
0.26
0.42
0.41
0.67
0.60
0.59
0.32
0.33
0.11
0.80
0.14
0.10
0.24
0.31
0.76
0.48
0.75
0.26
0.15
0.19
0.45
0.17
0.21
0.66
0.33
0.68
0.43
0.12
0.18
0.36
0.20
0.68
0.52
0.11
0.60
0.33
0.71
0.72
0.26
0.27
0.57
0.35
0.22
0.46
0.39
0.12
0.48
0.25
0.14
0.80
0.60
0.16
0.10
0.56
0.46
0.29
0.66
0.53
0.29
0.11
0.20
0.44
0.41
0.25
0.12
0.17
0.13
0.39
0.48
0.11
0.15
0.34
0.71
0.27
0.43
0.30
0.37
0.25
0.55
0.51
0.78
0.14
0.70
0.47
0.10
0.68
0.63
0.23
0.16
0.58
0.21
0.24
0.52
0.11
0.18
0.33
0.54
0.43
0.62
0.15
0.32
0.13
0.30
0.10
0.66
0.34
0.46
0.22
0.69
0.36
0.31
0.24
0.55
0.43
0.23
0.27
0.10
0.70
0.41
0.60
0.26
0.45
0.38
0.63
0.40
0.66
0.50
0.12
0.81
0.11
0.31
0.35
0.76
0.37
0.23
0.76
0.52
0.10
0.19
0.47
0.17
0.21
0.38
0.65
0.71
0.29
0.23
0.34
0.32
0.68
0.32
0.14
0.61
0.17
0.72
0.71
0.46
0.11
0.19
0.44
0.45
0.26
0.61
0.21
0.42
0.12
0.35
0.16
0.78
0.60
0.24
0.54
0.46
0.28
0.58
0.48
0.27
0.17
0.12
0.40
0.42
0.23
0.13
0.13
0.26
0.50
0.11
0.10
0.56
0.73
0.14
0.47
0.30
0.47
0.38
0.62
0.50
0.78
0.63
0.57
0.68
0.63
0.30
0.37
0.18
0.59
0.22
0.23
0.40
0.21
0.39
0.47
0.45
0.64
0.14
0.14
0.31
0.13
0.68
0.35
0.53
0.21
0.70
0.59
0.13
0.14
0.54
0.38
0.15
0.29
0.33
0.72
0.50
0.66
0.22
0.48
0.12
0.60
0.30
0.57
0.55
0.16
0.80
0.13
0.17
0.24
0.37
0.75
0.17
0.31
0.75
0.51
0.25
0.22
0.42
0.30
0.25
0.53
0.68
0.11
0.21
0.21
0.41
0.25
0.67
0.11
0.20
0.11
0.62
0.70
0.71
0.50
0.15
0.19
0.43
0.15
0.11
0.65
0.52
0.55
0.27
0.16
0.17
0.78
0.61
0.29
0.42
0.39
0.40
0.32
0.47
0.37
0.18
0.11
0.16
0.12
0.38
0.17
0.29
0.19
0.14
0.44
0.71
0.46
0.33
0.41
0.36
0.63
0.43
0.78
0.59
0.48
0.66
0.52
0.53
0.39
0.19
0.62
0.19
0.29
0.23
0.13
0.19
0.31
0.24
0.17
0.59
0.22
0.66
0.26
0.55
0.16
0.69
0.59
0.12
0.55
0.26
0.23
0.31
0.24
0.27
0.75
0.52
0.61
0.26
0.12
0.41
0.19
0.57
0.20
0.37
0.53
0.28
0.76
0.13
0.30
0.40
0.76
0.18
0.34
0.74
0.43
0.28
0.26
0.39
0.26
0.11
0.11
0.39
0.64
0.14
0.20
0.27
0.38
0.66
0.14
0.32
0.20
0.50
0.72
0.72
0.47
0.45
0.26
0.20
0.65
0.58
0.62
0.21
0.22
0.28
0.17
0.77
0.67
0.35
0.26
0.41
0.46
0.28
0.37
0.20
0.20
0.13
0.50
0.11
0.20
0.20
0.15
0.70
0.37
0.35
0.22
0.20
0.60
0.35
0.77
0.61
0.37
0.63
0.42
0.58
0.40
0.12
0.61
0.17
0.33
0.13
0.21
0.29
0.14
0.37
0.15
0.52
0.21
0.62
0.24
0.58
0.73
0.57
0.44
0.29
0.27
0.23
0.11
0.12
0.11
0.76
0.49
0.49
0.27
0.33
0.26
0.55
0.14
0.26
0.60
0.34
0.72
0.12
0.13
0.39
0.36
0.76
0.36
0.16
0.45
0.70
0.53
0.24
0.24
0.59
0.11
0.23
0.24
0.40
0.71
0.19
0.13
0.27
0.30
0.20
0.63
0.15
0.44
0.14
0.15
0.38
0.72
0.72
0.50
0.34
0.52
0.47
0.12
0.61
0.38
0.28
0.28
0.15
0.77
0.12
0.66
0.25
0.47
0.16
0.33
0.57
0.44
0.29
0.17
0.32
0.13
0.17
0.12
0.48
0.14
0.10
0.15
0.23
0.69
0.28
0.25
0.11
0.32
0.65
0.43
0.11
0.75
0.56
0.42
0.63
0.42
0.63
0.29
0.20
0.58
0.21
0.38
0.26
0.14
0.38
0.17
0.60
0.16
0.12
0.60
0.38
0.57
0.71
0.63
0.10
0.38
0.12
0.43
0.23
0.27
0.15
0.76
0.54
0.35
0.29
0.36
0.25
0.59
0.13
0.32
0.62
0.39
0.70
0.23
0.46
0.17
0.32
0.76
0.37
0.24
0.54
0.65
0.60
0.44
0.28
0.56
0.20
0.47
0.13
0.19
0.17
0.24
0.50
0.74
0.32
0.14
0.21
0.62
0.12
0.60
0.15
0.17
0.11
0.72
0.76
0.14
0.51
0.47
0.59
0.44
0.30
0.56
0.33
0.17
0.44
0.10
0.21
0.11
0.75
0.10
0.67
0.46
0.54
0.12
0.22
0.59
0.52
0.28
0.20
0.27
0.16
0.14
0.37
0.22
0.22
0.16
0.34
0.70
0.25
0.24
0.10
0.35
0.63
0.29
0.12
0.73
0.52
0.42
0.61
0.36
0.64
0.26
0.50
0.39
0.13
0.38
0.22
0.13
0.64
0.11
0.53
0.37
0.58
0.13
0.68
0.62
0.10
0.11
0.47
0.23
0.25
0.16
0.33
0.77
0.67
0.13
0.45
0.19
0.58
0.11
0.47
0.45
0.12
0.66
0.21
0.57
0.16
0.28
0.79
0.22
0.24
0.52
0.62
0.60
0.49
0.25
0.33
0.27
0.38
0.14
0.23
0.15
0.45
0.38
0.75
0.43
0.13
0.66
0.61
0.18
0.11
0.17
0.72
0.76
0.27
0.24
0.17
0.20
0.58
0.68
0.23
0.28
0.61
0.32
0.25
0.45
0.17
0.77
0.10
0.63
0.46
0.60
0.15
0.24
0.57
0.59
0.17
0.25
0.12
0.16
0.25
0.30
0.27
0.14
0.46
0.71
0.13
0.28
0.57
0.17
0.72
0.51
0.12
0.31
0.15
0.57
0.24
0.56
0.27
0.51
0.37
0.32
0.22
0.28
0.14
0.57
0.17
0.48
0.26
0.56
0.12
0.62
0.57
0.43
0.24
0.32
0.16
0.20
0.77
0.70
0.49
0.14
0.15
0.63
0.35
0.46
0.69
0.27
0.11
0.56
0.65
0.15
0.13
0.79
0.54
0.29
0.61
0.60
0.53
0.30
0.28
0.55
0.38
0.10
0.28
0.13
0.12
0.63
0.40
0.74
0.63
0.47
0.71
0.56
0.15
0.32
0.11
0.72
0.73
0.12
0.25
0.32
0.35
0.56
0.66
0.15
0.19
0.60
0.41
0.14
0.29
0.22
0.17
0.23
0.80
0.13
0.54
0.50
0.73
0.18
0.28
0.58
0.57
0.17
0.12
0.26
0.44
0.14
0.19
0.39
0.10
0.11
0.47
0.68
0.11
0.14
0.12
0.25
0.63
0.17
0.69
0.56
0.34
0.33
0.55
0.19
0.37
0.40
0.45
0.17
0.13
0.20
0.23
0.11
0.44
0.23
0.38
0.14
0.49
0.10
0.58
0.57
0.51
0.34
0.20
0.76
0.69
0.20
0.51
0.15
0.14
0.64
0.30
0.15
0.10
0.38
0.54
0.71
0.55
0.67
0.17
0.79
0.51
0.43
0.59
0.65
0.53
0.39
0.27
0.64
0.53
0.33
0.22
0.15
0.18
0.61
0.37
0.75
0.62
0.20
0.48
0.71
0.19
0.60
0.37
0.16
0.72
0.71
0.12
0.15
0.58
0.50
0.59
0.63
0.23
0.64
0.53
0.37
0.18
0.15
0.22
0.79
0.13
0.64
0.47
0.76
0.21
0.19
0.69
0.48
0.35
0.54
0.16
0.27
0.43
0.12
0.45
0.66
0.24
0.21
0.32
0.23
0.35
0.63
0.65
0.51
0.51
0.39
0.10
0.52
0.19
0.34
0.50
0.29
0.25
0.18
0.11
0.14
0.21
0.19
0.21
0.48
0.13
0.17
0.41
0.27
0.39
0.50
0.59
0.11
0.24
0.51
0.25
0.36
0.21
0.13
0.76
0.64
0.14
0.15
0.57
0.15
0.13
0.60
0.20
0.18
0.18
0.44
0.64
0.72
0.16
0.50
0.64
0.31
0.80
0.60
0.52
0.57
0.11
0.65
0.53
0.44
0.37
0.71
0.64
0.41
0.31
0.17
0.13
0.67
0.76
0.58
0.50
0.72
0.34
0.14
0.66
0.38
0.34
0.70
0.69
0.11
0.61
0.57
0.60
0.66
0.33
0.64
0.51
0.60
0.34
0.78
0.15
0.62
0.53
0.76
0.15
0.18
0.73
0.35
0.57
0.37
0.63
0.18
0.13
0.19
0.25
0.35
0.68
0.25
0.31
0.50
0.19
0.14
0.46
0.64
0.63
0.39
0.44
0.12
0.53
0.24
0.53
0.19
0.50
0.47
0.36
0.31
0.15
0.11
0.15
0.14
0.60
0.17
0.20
0.32
0.16
0.11
0.24
0.44
0.51
0.27
0.19
0.43
0.24
0.39
0.17
0.21
0.75
0.58
0.33
0.13
0.55
0.15
0.18
0.61
0.35
0.46
0.68
0.72
0.21
0.21
0.61
0.38
0.80
0.67
0.42
0.51
0.55
0.10
0.55
0.57
0.57
0.73
0.10
0.68
0.35
0.12
0.17
0.14
0.72
0.74
0.49
0.65
0.73
0.43
0.13
0.67
0.35
0.41
0.74
0.56
0.16
0.70
0.34
0.64
0.68
0.40
0.51
0.33
0.53
0.52
0.78
0.63
0.64
0.74
0.13
0.19
0.74
0.34
0.51
0.45
0.55
0.32
0.15
0.37
0.24
0.12
0.26
0.24
0.67
0.31
0.26
0.61
0.35
0.23
0.43
0.64
0.59
0.47
0.24
0.37
0.16
0.58
0.29
0.53
0.50
0.46
0.42
0.10
0.11
0.14
0.52
0.19
0.13
0.12
0.14
0.45
0.51
0.12
0.52
0.21
0.27
0.20
0.20
0.74
0.51
0.41
0.16
0.50
0.13
0.32
0.59
0.41
0.39
0.72
0.73
0.19
0.14
0.58
0.40
0.80
0.67
0.35
0.41
0.59
0.45
0.53
0.54
0.73
0.13
0.66
0.15
0.31
0.11
0.73
0.69
0.44
0.24
0.66
0.75
0.39
0.66
0.55
0.51
0.76
0.44
0.26
0.71
0.69
0.70
0.29
0.56
0.25
0.34
0.10
0.65
0.79
0.22
0.61
0.55
0.68
0.18
0.24
0.73
0.16
0.29
0.54
0.53
0.53
0.20
0.22
0.31
0.41
0.12
0.16
0.31
0.16
0.26
0.67
0.11
0.26
0.27
0.66
0.44
0.50
0.67
0.54
0.58
0.18
0.34
0.56
0.31
0.52
0.31
0.37
0.49
0.14
0.11
0.42
0.22
0.16
0.16
0.11
0.35
0.48
0.10
0.24
0.13
0.47
0.23
0.13
0.29
0.16
0.74
0.41
0.23
0.51
0.18
0.15
0.45
0.44
0.46
0.42
0.47
0.73
0.10
0.74
0.15
0.11
0.14
0.46
0.49
0.81
0.71
0.16
0.35
0.29
0.53
0.12
0.38
0.45
0.53
0.19
0.74
0.62
0.26
0.42
0.72
0.11
0.47
0.19
0.54
0.63
0.76
0.14
0.30
0.12
0.60
0.43
0.54
0.76
0.35
0.32
0.70
0.33
0.68
0.67
0.24
0.58
0.41
0.15
0.15
0.67
0.77
0.27
0.57
0.63
0.69
0.15
0.21
0.76
0.27
0.30
0.62
0.55
0.61
0.37
0.19
0.11
0.48
0.11
0.41
0.12
0.39
0.71
0.10
0.26
0.21
0.65
0.35
0.58
0.69
0.56
0.58
0.17
0.55
0.59
0.32
0.43
0.25
0.21
0.48
0.11
0.11
0.13
0.30
0.18
0.11
0.11
0.39
0.37
0.25
0.22
0.19
0.49
0.23
0.74
0.50
0.44
0.16
0.18
0.51
0.50
0.38
0.41
0.53
0.68
0.73
0.12
0.19
0.15
0.32
0.46
0.58
0.83
0.70
0.27
0.34
0.45
0.16
0.41
0.42
0.60
0.75
0.59
0.39
0.30
0.10
0.70
0.12
0.21
0.32
0.61
0.65
0.77
0.52
0.26
0.58
0.32
0.41
0.78
0.39
0.12
0.71
0.42
0.64
0.12
0.69
0.29
0.61
0.11
0.16
0.61
0.78
0.33
0.42
0.68
0.71
0.20
0.16
0.81
0.23
0.37
0.64
0.58
0.18
0.69
0.10
0.48
0.17
0.54
0.40
0.11
0.37
0.72
0.17
0.60
0.42
0.52
0.66
0.52
0.62
0.12
0.11
0.59
0.62
0.33
0.13
0.14
0.55
0.17
0.12
0.20
0.15
0.10
0.56
0.26
0.21
0.26
0.23
0.51
0.40
0.74
0.54
0.40
0.18
0.16
0.54
0.52
0.35
0.38
0.54
0.65
0.13
0.72
0.13
0.12
0.25
0.43
0.61
0.85
0.68
0.52
0.24
0.30
0.15
0.41
0.21
0.36
0.64
0.74
0.52
0.48
0.13
0.13
0.69
0.14
0.14
0.34
0.12
0.67
0.76
0.12
0.63
0.53
0.31
0.51
0.78
0.41
0.11
0.63
0.56
0.68
0.66
0.14
0.60
0.17
0.54
0.81
0.48
0.36
0.18
0.72
0.70
0.41
0.16
0.83
0.12
0.45
0.61
0.56
0.25
0.72
0.24
0.20
0.56
0.56
0.19
0.46
0.35
0.71
0.52
0.55
0.60
0.71
0.52
0.64
0.16
0.55
0.66
0.24
0.52
0.19
0.10
0.13
0.23
0.15
0.14
0.63
0.20
0.13
0.28
0.28
0.50
0.18
0.73
0.56
0.38
0.18
0.25
0.49
0.49
0.37
0.42
0.49
0.73
0.27
0.73
0.13
0.24
0.17
0.41
0.61
0.86
0.69
0.55
0.39
0.31
0.18
0.17
0.52
0.28
0.27
0.63
0.70
0.50
0.52
0.14
0.70
0.18
0.16
0.50
0.24
0.64
0.77
0.56
0.57
0.45
0.51
0.10
0.76
0.34
0.15
0.57
0.48
0.68
0.14
0.57
0.59
0.17
0.64
0.80
0.52
0.35
0.17
0.70
0.68
0.50
0.18
0.83
0.13
0.44
0.15
0.57
0.27
0.58
0.71
0.35
0.24
0.54
0.49
0.26
0.36
0.71
0.52
0.53
0.61
0.71
0.45
0.67
0.60
0.65
0.25
0.20
0.12
0.43
0.34
0.11
0.30
0.17
0.25
0.62
0.13
0.13
0.30
0.22
0.52
0.18
0.70
0.60
0.27
0.16
0.31
0.54
0.52
0.43
0.44
0.45
0.71
0.22
0.72
0.13
0.29
0.25
0.56
0.56
0.85
0.70
0.53
0.50
0.11
0.14
0.51
0.31
0.26
0.61
0.61
0.12
0.55
0.35
0.19
0.13
0.70
0.18
0.28
0.13
0.18
0.20
0.57
0.21
0.68
0.78
0.48
0.13
0.55
0.44
0.44
0.76
0.16
0.13
0.22
0.23
0.28
0.45
0.68
0.53
0.47
0.34
0.14
0.69
0.77
0.58
0.32
0.10
0.67
0.71
0.54
0.15
0.83
0.21
0.52
0.15
0.53
0.36
0.61
0.71
0.42
0.31
0.45
0.11
0.47
0.15
0.41
0.69
0.61
0.48
0.56
0.70
0.46
0.67
0.61
0.69
0.37
0.11
0.28
0.16
0.39
0.49
0.12
0.11
0.33
0.17
0.61
0.14
0.32
0.21
0.62
0.23
0.66
0.57
0.15
0.31
0.13
0.23
0.59
0.55
0.37
0.28
0.28
0.43
0.63
0.12
0.71
0.11
0.20
0.60
0.56
0.84
0.68
0.50
0.45
0.13
0.17
0.50
0.33
0.27
0.56
0.68
0.57
0.40
0.16
0.15
0.68
0.14
0.23
0.10
0.14
0.40
0.68
0.77
0.58
0.51
0.39
0.36
0.12
0.77
0.35
0.38
0.19
0.34
0.62
0.47
0.41
0.53
0.70
0.76
0.58
0.30
0.66
0.12
0.73
0.60
0.19
0.83
0.28
0.13
0.46
0.19
0.53
0.52
0.54
0.70
0.43
0.45
0.12
0.55
0.15
0.46
0.70
0.61
0.45
0.49
0.71
0.51
0.69
0.56
0.73
0.21
0.11
0.17
0.10
0.20
0.44
0.14
0.51
0.11
0.11
0.40
0.31
0.63
0.16
0.40
0.33
0.65
0.65
0.57
0.29
0.45
0.12
0.15
0.47
0.57
0.45
0.29
0.39
0.34
0.56
0.21
0.74
0.11
0.23
0.63
0.60
0.84
0.67
0.46
0.47
0.39
0.45
0.37
0.25
0.52
0.70
0.59
0.53
0.12
0.63
0.19
0.13
0.37
0.63
0.78
0.65
0.38
0.27
0.27
0.75
0.21
0.13
0.36
0.28
0.16
0.45
0.43
0.64
0.66
0.69
0.75
0.56
0.28
0.69
0.27
0.75
0.61
0.26
0.84
0.47
0.44
0.18
0.21
0.49
0.49
0.70
0.42
0.51
0.12
0.56
0.60
0.45
0.68
0.51
0.46
0.42
0.72
0.41
0.72
0.57
0.73
0.12
0.18
0.41
0.13
0.44
0.12
0.14
0.55
0.27
0.63
0.11
0.43
0.32
0.64
0.63
0.48
0.26
0.41
0.45
0.12
0.14
0.53
0.49
0.50
0.43
0.13
0.30
0.51
0.22
0.76
0.39
0.30
0.64
0.65
0.83
0.61
0.50
0.36
0.45
0.49
0.45
0.28
0.36
0.71
0.62
0.46
0.14
0.61
0.20
0.11
0.21
0.41
0.65
0.79
0.69
0.44
0.27
0.18
0.76
0.12
0.10
0.35
0.17
0.42
0.41
0.63
0.68
0.26
0.72
0.73
0.52
0.36
0.68
0.14
0.74
0.62
0.82
0.55
0.41
0.17
0.41
0.51
0.65
0.20
0.52
0.42
0.58
0.39
0.69
0.14
0.51
0.40
0.25
0.70
0.41
0.72
0.56
0.75
0.27
0.10
0.18
0.44
0.17
0.34
0.23
0.23
0.60
0.23
0.58
0.12
0.27
0.34
0.66
0.64
0.37
0.15
0.39
0.27
0.37
0.10
0.56
0.42
0.46
0.41
0.55
0.19
0.18
0.36
0.16
0.76
0.45
0.14
0.56
0.70
0.83
0.51
0.53
0.25
0.15
0.23
0.54
0.43
0.25
0.48
0.74
0.65
0.31
0.19
0.12
0.35
0.16
0.10
0.11
0.29
0.63
0.78
0.66
0.18
0.45
0.40
0.26
0.78
0.57
0.14
0.25
0.19
0.56
0.67
0.32
0.15
0.76
0.70
0.50
0.34
0.71
0.11
0.70
0.58
0.80
0.40
0.39
0.24
0.47
0.66
0.64
0.36
0.39
0.11
0.28
0.73
0.16
0.56
0.26
0.23
0.70
0.49
0.69
0.57
0.81
0.33
0.13
0.19
0.11
0.54
0.15
0.15
0.28
0.40
0.57
0.46
0.57
0.14
0.15
0.34
0.61
0.61
0.39
0.43
0.23
0.39
0.10
0.64
0.34
0.17
0.42
0.30
0.52
0.38
0.17
0.19
0.17
0.75
0.33
0.11
0.42
0.72
0.83
0.56
0.42
0.16
0.15
0.27
0.43
0.20
0.17
0.46
0.73
0.66
0.16
0.17
0.22
0.18
0.10
0.28
0.28
0.60
0.77
0.66
0.37
0.11
0.28
0.15
0.76
0.58
0.12
0.59
0.69
0.28
0.34
0.78
0.69
0.46
0.21
0.76
0.33
0.62
0.12
0.58
0.76
0.40
0.52
0.16
0.21
0.11
0.50
0.65
0.22
0.66
0.29
0.42
0.29
0.13
0.13
0.75
0.47
0.34
0.33
0.76
0.18
0.56
0.59
0.17
0.39
0.81
0.25
0.18
0.32
0.14
0.18
0.58
0.16
0.31
0.19
0.59
0.47
0.11
0.50
0.12
0.28
0.43
0.32
0.24
0.28
0.21
0.30
0.11
0.70
0.15
0.39
0.20
0.40
0.12
0.35
0.12
0.17
0.72
0.39
0.20
0.73
0.84
0.56
0.35
0.40
0.34
0.18
0.32
0.63
0.66
0.13
0.21
0.46
0.11
0.24
0.18
0.53
0.76
0.64
0.29
0.25
0.15
0.14
0.75
0.12
0.63
0.13
0.10
0.12
0.65
0.68
0.32
0.56
0.78
0.67
0.54
0.16
0.74
0.40
0.62
0.56
0.75
0.50
0.61
0.16
0.15
0.10
0.16
0.51
0.65
0.26
0.62
0.33
0.30
0.36
0.15
0.13
0.76
0.48
0.36
0.34
0.74
0.26
0.57
0.60
0.14
0.11
0.78
0.29
0.21
0.42
0.33
0.15
0.56
0.16
0.13
0.30
0.15
0.30
0.60
0.40
0.49
0.22
0.12
0.15
0.30
0.44
0.11
0.26
0.20
0.34
0.27
0.15
0.65
0.32
0.13
0.41
0.27
0.56
0.22
0.28
0.20
0.71
0.12
0.52
0.15
0.74
0.83
0.53
0.17
0.33
0.41
0.22
0.26
0.27
0.32
0.64
0.18
0.36
0.21
0.13
0.45
0.73
0.67
0.12
0.49
0.26
0.66
0.61
0.21
0.11
0.16
0.66
0.69
0.36
0.62
0.74
0.58
0.42
0.20
0.76
0.42
0.67
0.47
0.75
0.32
0.62
0.19
0.50
0.48
0.69
0.14
0.61
0.22
0.32
0.30
0.14
0.79
0.39
0.30
0.13
0.73
0.39
0.60
0.57
0.26
0.76
0.30
0.45
0.10
0.50
0.17
0.15
0.54
0.14
0.15
0.18
0.33
0.14
0.20
0.37
0.59
0.48
0.20
0.55
0.45
0.43
0.57
0.25
0.23
0.24
0.14
0.12
0.67
0.19
0.23
0.44
0.30
0.56
0.17
0.14
0.16
0.71
0.10
0.13
0.58
0.23
0.74
0.82
0.52
0.13
0.20
0.53
0.22
0.19
0.16
0.14
0.64
0.22
0.47
0.23
0.11
0.28
0.36
0.71
0.69
0.26
0.57
0.30
0.68
0.15
0.24
0.20
0.62
0.30
0.14
0.14
0.69
0.69
0.49
0.58
0.74
0.49
0.35
0.10
0.76
0.52
0.65
0.55
0.79
0.27
0.63
0.23
0.67
0.50
0.70
0.30
0.71
0.27
0.30
0.19
0.79
0.25
0.31
0.73
0.49
0.60
0.53
0.46
0.77
0.28
0.15
0.46
0.15
0.49
0.37
0.50
0.20
0.13
0.34
0.15
0.22
0.23
0.48
0.48
0.26
0.55
0.41
0.42
0.64
0.28
0.34
0.15
0.13
0.72
0.16
0.13
0.63
0.41
0.45
0.18
0.13
0.50
0.71
0.14
0.13
0.58
0.19
0.75
0.11
0.82
0.56
0.12
0.62
0.21
0.15
0.67
0.13
0.61
0.11
0.13
0.19
0.19
0.48
0.33
0.69
0.69
0.15
0.65
0.26
0.67
0.28
0.36
0.37
0.67
0.36
0.28
0.61
0.67
0.50
0.53
0.73
0.47
0.42
0.73
0.14
0.60
0.60
0.16
0.62
0.80
0.25
0.66
0.26
0.68
0.51
0.69
0.26
0.71
0.19
0.28
0.12
0.78
0.25
0.75
0.58
0.59
0.52
0.15
0.61
0.18
0.77
0.13
0.11
0.41
0.26
0.51
0.62
0.47
0.30
0.12
0.25
0.17
0.34
0.14
0.33
0.14
0.47
0.33
0.48
0.61
0.34
0.44
0.13
0.16
0.74
0.16
0.71
0.51
0.29
0.13
0.12
0.57
0.73
0.22
0.18
0.46
0.22
0.75
0.13
0.79
0.54
0.18
0.67
0.24
0.11
0.18
0.62
0.11
0.13
0.57
0.22
0.10
0.11
0.60
0.58
0.72
0.65
0.24
0.73
0.28
0.23
0.61
0.33
0.41
0.48
0.71
0.45
0.20
0.47
0.66
0.55
0.38
0.76
0.52
0.30
0.77
0.60
0.57
0.14
0.12
0.57
0.80
0.22
0.68
0.34
0.67
0.56
0.64
0.70
0.22
0.26
0.15
0.78
0.13
0.76
0.53
0.53
0.44
0.16
0.61
0.51
0.73
0.18
0.45
0.38
0.54
0.65
0.39
0.18
0.20
0.17
0.36
0.27
0.31
0.18
0.44
0.27
0.52
0.58
0.34
0.45
0.12
0.13
0.18
0.15
0.76
0.12
0.73
0.65
0.15
0.10
0.53
0.71
0.20
0.31
0.33
0.26
0.13
0.76
0.15
0.78
0.42
0.25
0.66
0.34
0.12
0.29
0.56
0.42
0.56
0.45
0.20
0.10
0.63
0.64
0.74
0.61
0.42
0.74
0.34
0.21
0.46
0.16
0.26
0.52
0.44
0.72
0.60
0.33
0.44
0.66
0.64
0.46
0.73
0.49
0.17
0.14
0.74
0.61
0.44
0.49
0.80
0.72
0.33
0.69
0.55
0.66
0.67
0.47
0.31
0.77
0.12
0.73
0.63
0.48
0.45
0.23
0.65
0.54
0.70
0.58
0.44
0.57
0.65
0.33
0.12
0.14
0.12
0.18
0.17
0.35
0.19
0.44
0.55
0.35
0.47
0.26
0.38
0.73
0.76
0.66
0.21
0.13
0.14
0.53
0.63
0.12
0.33
0.24
0.29
0.17
0.76
0.15
0.14
0.79
0.33
0.15
0.65
0.14
0.16
0.59
0.45
0.15
0.65
0.48
0.11
0.15
0.67
0.53
0.72
0.59
0.54
0.11
0.71
0.16
0.24
0.18
0.66
0.59
0.74
0.22
0.58
0.48
0.41
0.67
0.72
0.52
0.67
0.50
0.11
0.62
0.12
0.58
0.34
0.48
0.79
0.70
0.19
0.70
0.52
0.71
0.68
0.56
0.32
0.73
0.16
0.13
0.13
0.69
0.71
0.53
0.52
0.35
0.68
0.38
0.71
0.15
0.56
0.42
0.52
0.68
0.28
0.12
0.14
0.19
0.35
0.15
0.16
0.55
0.37
0.34
0.21
0.43
0.62
0.71
0.77
0.66
0.21
0.27
0.60
0.61
0.42
0.27
0.42
0.40
0.74
0.16
0.16
0.78
0.36
0.66
0.56
0.55
0.65
0.41
0.24
0.32
0.74
0.57
0.74
0.61
0.21
0.53
0.42
0.65
0.18
0.17
0.65
0.70
0.73
0.19
0.27
0.64
0.50
0.26
0.63
0.74
0.29
0.63
0.41
0.49
0.14
0.52
0.37
0.41
0.78
0.18
0.61
0.36
0.26
0.74
0.50
0.71
0.65
0.51
0.71
0.14
0.13
0.70
0.70
0.49
0.52
0.44
0.64
0.54
0.66
0.12
0.59
0.44
0.45
0.66
0.13
0.27
0.45
0.13
0.36
0.23
0.20
0.61
0.23
0.54
0.10
0.21
0.65
0.73
0.77
0.65
0.40
0.19
0.66
0.61
0.25
0.29
0.50
0.52
0.66
0.21
0.19
0.76
0.42
0.70
0.17
0.30
0.46
0.54
0.48
0.10
0.56
0.53
0.77
0.65
0.75
0.51
0.24
0.55
0.21
0.17
0.63
0.32
0.14
0.62
0.68
0.71
0.21
0.37
0.68
0.49
0.15
0.22
0.61
0.73
0.22
0.58
0.39
0.17
0.42
0.21
0.66
0.48
0.41
0.78
0.19
0.19
0.62
0.57
0.76
0.54
0.70
0.62
0.56
0.20
0.67
0.13
0.70
0.63
0.20
0.43
0.40
0.66
0.63
0.63
0.13
0.65
0.52
0.47
0.61
0.19
0.27
0.31
0.12
0.17
0.14
0.19
0.61
0.21
0.67
0.10
0.22
0.62
0.71
0.77
0.70
0.41
0.15
0.70
0.57
0.31
0.44
0.47
0.53
0.63
0.40
0.24
0.71
0.47
0.13
0.14
0.73
0.17
0.20
0.32
0.35
0.58
0.55
0.57
0.50
0.76
0.65
0.73
0.39
0.24
0.58
0.24
0.25
0.59
0.15
0.35
0.16
0.71
0.67
0.67
0.21
0.50
0.62
0.48
0.17
0.66
0.76
0.49
0.23
0.51
0.41
0.69
0.43
0.35
0.42
0.79
0.17
0.32
0.66
0.61
0.15
0.78
0.44
0.72
0.54
0.59
0.21
0.64
0.13
0.68
0.60
0.27
0.50
0.26
0.65
0.62
0.63
0.12
0.63
0.53
0.56
0.61
0.12
0.46
0.35
0.10
0.12
0.14
0.23
0.29
0.15
0.33
0.55
0.18
0.70
0.11
0.15
0.22
0.68
0.64
0.78
0.69
0.30
0.28
0.10
0.65
0.48
0.43
0.53
0.34
0.53
0.61
0.45
0.31
0.67
0.53
0.11
0.13
0.76
0.17
0.12
0.45
0.36
0.66
0.55
0.43
0.48
0.76
0.48
0.70
0.33
0.50
0.24
0.19
0.58
0.14
0.28
0.27
0.16
0.72
0.73
0.59
0.19
0.19
0.56
0.65
0.48
0.67
0.77
0.59
0.57
0.21
0.30
0.67
0.19
0.32
0.39
0.80
0.10
0.38
0.66
0.64
0.17
0.79
0.28
0.74
0.56
0.50
0.24
0.66
0.14
0.16
0.67
0.66
0.23
0.49
0.25
0.63
0.67
0.59
0.62
0.59
0.58
0.56
0.10
0.47
0.13
0.45
0.46
0.18
0.24
0.28
0.13
0.25
0.48
0.11
0.54
0.25
0.69
0.11
0.19
0.11
0.15
0.70
0.63
0.78
0.65
0.42
0.14
0.40
0.27
0.48
0.24
0.42
0.57
0.43
0.60
0.59
0.48
0.36
0.65
0.39
0.13
0.78
0.17
0.38
0.13
0.52
0.59
0.52
0.40
0.38
0.74
0.44
0.69
0.23
0.21
0.25
0.14
0.68
0.12
0.22
0.32
0.46
0.16
0.68
0.72
0.48
0.15
0.37
0.50
0.69
0.50
0.25
0.65
0.75
0.58
0.47
0.21
0.23
0.67
0.18
0.11
0.30
0.78
0.22
0.68
0.70
0.80
0.25
0.74
0.49
0.16
0.48
0.39
0.67
0.13
0.12
0.62
0.68
0.48
0.46
0.30
0.54
0.66
0.57
0.65
0.62
0.60
0.57
0.54
0.34
0.15
0.41
0.61
0.26
0.13
0.23
0.53
0.58
0.35
0.74
0.11
0.66
0.56
0.77
0.68
0.55
0.15
0.14
0.57
0.17
0.11
0.39
0.56
0.56
0.62
0.53
0.58
0.37
0.60
0.31
0.21
0.76
0.15
0.14
0.34
0.46
0.28
0.60
0.10
0.56
0.43
0.28
0.73
0.44
0.63
0.13
0.18
0.27
0.30
0.71
0.15
0.30
0.40
0.47
0.18
0.10
0.69
0.71
0.45
0.26
0.35
0.11
0.23
0.64
0.45
0.32
0.65
0.72
0.45
0.27
0.34
0.27
0.68
0.30
0.76
0.11
0.27
0.66
0.71
0.13
0.17
0.11
0.79
0.13
0.75
0.54
0.58
0.57
0.67
0.15
0.17
0.52
0.65
0.30
0.45
0.50
0.44
0.63
0.21
0.47
0.63
0.65
0.58
0.61
0.23
0.52
0.12
0.27
0.58
0.12
0.14
0.30
0.28
0.41
0.20
0.61
0.31
0.74
0.10
0.66
0.64
0.75
0.69
0.55
0.21
0.17
0.38
0.51
0.14
0.34
0.56
0.56
0.66
0.46
0.61
0.43
0.54
0.10
0.29
0.76
0.10
0.14
0.34
0.42
0.70
0.15
0.13
0.61
0.17
0.12
0.52
0.14
0.74
0.35
0.61
0.14
0.15
0.20
0.41
0.52
0.71
0.11
0.23
0.38
0.34
0.37
0.11
0.72
0.75
0.42
0.47
0.28
0.22
0.12
0.15
0.59
0.41
0.12
0.53
0.66
0.69
0.32
0.28
0.37
0.43
0.69
0.28
0.76
0.14
0.17
0.67
0.64
0.28
0.77
0.74
0.52
0.62
0.48
0.11
0.66
0.35
0.24
0.42
0.66
0.11
0.51
0.52
0.31
0.65
0.32
0.40
0.64
0.66
0.54
0.60
0.36
0.38
0.12
0.10
0.25
0.15
0.57
0.13
0.12
0.19
0.40
0.11
0.43
0.40
0.22
0.60
0.31
0.75
0.24
0.66
0.65
0.75
0.69
0.55
0.32
0.15
0.52
0.17
0.15
0.32
0.54
0.56
0.65
0.52
0.56
0.48
0.50
0.30
0.76
0.11
0.12
0.51
0.47
0.72
0.31
0.38
0.62
0.28
0.19
0.52
0.30
0.74
0.56
0.65
0.21
0.15
0.16
0.55
0.50
0.11
0.73
0.38
0.51
0.16
0.40
0.74
0.73
0.47
0.36
0.28
0.53
0.35
0.61
0.42
0.15
0.61
0.65
0.68
0.33
0.45
0.46
0.72
0.17
0.73
0.13
0.31
0.70
0.61
0.30
0.73
0.71
0.53
0.67
0.59
0.65
0.33
0.29
0.42
0.71
0.57
0.39
0.19
0.62
0.43
0.32
0.62
0.68
0.40
0.54
0.42
0.30
0.21
0.12
0.16
0.20
0.16
0.53
0.14
0.22
0.12
0.47
0.56
0.56
0.23
0.11
0.59
0.19
0.74
0.11
0.37
0.14
0.59
0.47
0.71
0.72
0.54
0.38
0.48
0.30
0.13
0.30
0.56
0.51
0.60
0.52
0.48
0.53
0.45
0.40
0.76
0.16
0.12
0.22
0.53
0.66
0.10
0.71
0.27
0.55
0.11
0.16
0.51
0.45
0.26
0.43
0.37
0.72
0.69
0.73
0.16
0.13
0.61
0.31
0.30
0.74
0.18
0.58
0.16
0.52
0.35
0.39
0.13
0.39
0.75
0.65
0.55
0.52
0.28
0.20
0.58
0.51
0.65
0.48
0.57
0.58
0.69
0.34
0.47
0.31
0.71
0.71
0.60
0.57
0.59
0.16
0.69
0.68
0.51
0.14
0.44
0.67
0.66
0.66
0.40
0.12
0.23
0.68
0.49
0.39
0.13
0.53
0.60
0.35
0.45
0.69
0.33
0.47
0.40
0.28
0.22
0.41
0.26
0.16
0.58
0.41
0.18
0.37
0.51
0.58
0.20
0.57
0.18
0.13
0.73
0.55
0.19
0.31
0.11
0.32
0.14
0.58
0.54
0.67
0.73
0.37
0.45
0.55
0.21
0.17
0.54
0.35
0.57
0.47
0.51
0.60
0.48
0.45
0.77
0.12
0.62
0.70
0.13
0.21
0.67
0.12
0.22
0.63
0.12
0.31
0.43
0.50
0.43
0.24
0.17
0.23
0.68
0.66
0.71
0.14
0.14
0.63
0.18
0.29
0.75
0.52
0.37
0.49
0.57
0.51
0.50
0.64
0.68
0.65
0.39
0.61
0.18
0.38
0.21
0.59
0.52
0.65
0.35
0.49
0.57
0.66
0.28
0.15
0.51
0.38
0.72
0.70
0.64
0.54
0.53
0.15
0.66
0.68
0.57
0.20
0.58
0.63
0.62
0.66
0.43
0.24
0.19
0.63
0.45
0.41
0.47
0.56
0.21
0.57
0.69
0.32
0.50
0.54
0.16
0.21
0.44
0.19
0.51
0.48
0.19
0.19
0.39
0.54
0.59
0.17
0.57
0.13
0.12
0.70
0.44
0.38
0.35
0.15
0.62
0.57
0.65
0.69
0.54
0.52
0.10
0.19
0.31
0.60
0.13
0.36
0.25
0.51
0.65
0.57
0.53
0.77
0.68
0.67
0.20
0.67
0.16
0.58
0.10
0.28
0.46
0.37
0.20
0.16
0.24
0.70
0.12
0.62
0.54
0.17
0.67
0.15
0.26
0.73
0.11
0.32
0.45
0.63
0.23
0.53
0.13
0.64
0.62
0.66
0.23
0.52
0.27
0.43
0.16
0.56
0.45
0.64
0.36
0.50
0.64
0.66
0.24
0.12
0.50
0.26
0.65
0.67
0.46
0.66
0.26
0.13
0.59
0.68
0.57
0.32
0.61
0.63
0.63
0.64
0.56
0.41
0.16
0.62
0.48
0.33
0.35
0.52
0.15
0.56
0.70
0.29
0.53
0.64
0.41
0.35
0.57
0.13
0.15
0.44
0.50
0.44
0.23
0.47
0.12
0.68
0.41
0.12
0.28
0.60
0.58
0.69
0.63
0.11
0.50
0.44
0.21
0.27
0.56
0.20
0.12
0.48
0.64
0.60
0.58
0.77
0.68
0.68
0.13
0.65
0.18
0.58
0.11
0.11
0.25
0.46
0.46
0.19
0.37
0.21
0.70
0.61
0.44
0.20
0.28
0.67
0.14
0.10
0.40
0.69
0.49
0.16
0.11
0.18
0.57
0.58
0.18
0.40
0.31
0.11
0.67
0.65
0.62
0.54
0.19
0.57
0.34
0.45
0.18
0.56
0.43
0.20
0.69
0.48
0.50
0.68
0.67
0.27
0.36
0.16
0.60
0.60
0.60
0.56
0.40
0.19
0.59
0.71
0.50
0.38
0.64
0.59
0.64
0.15
0.62
0.58
0.35
0.30
0.68
0.42
0.14
0.16
0.40
0.59
0.44
0.72
0.28
0.47
0.67
0.45
0.29
0.10
0.59
0.22
0.12
0.34
0.50
0.22
0.22
0.38
0.13
0.67
0.49
0.34
0.54
0.37
0.73
0.43
0.63
0.16
0.39
0.45
0.23
0.25
0.53
0.12
0.30
0.12
0.40
0.61
0.61
0.55
0.77
0.21
0.63
0.70
0.20
0.18
0.64
0.34
0.60
0.11
0.48
0.17
0.24
0.48
0.58
0.19
0.30
0.43
0.61
0.13
0.54
0.17
0.36
0.10
0.65
0.15
0.34
0.38
0.66
0.45
0.13
0.22
0.48
0.45
0.28
0.27
0.28
0.70
0.68
0.64
0.59
0.60
0.47
0.28
0.56
0.59
0.69
0.37
0.36
0.69
0.67
0.12
0.28
0.40
0.62
0.55
0.59
0.28
0.20
0.58
0.16
0.71
0.54
0.31
0.66
0.44
0.64
0.15
0.52
0.60
0.30
0.32
0.70
0.46
0.12
0.53
0.23
0.71
0.13
0.25
0.23
0.10
0.67
0.51
0.12
0.25
0.11
0.55
0.16
0.27
0.13
0.13
0.50
0.31
0.21
0.35
0.64
0.45
0.29
0.12
0.53
0.16
0.73
0.48
0.63
0.35
0.12
0.37
0.47
0.30
0.27
0.45
0.27
0.30
0.28
0.54
0.58
0.61
0.75
0.22
0.54
0.68
0.19
0.15
0.67
0.54
0.62
0.62
0.27
0.52
0.58
0.28
0.40
0.12
0.49
0.57
0.19
0.15
0.23
0.68
0.17
0.30
0.32
0.68
0.43
0.16
0.45
0.51
0.49
0.21
0.38
0.67
0.68
0.68
0.63
0.59
0.35
0.17
0.53
0.60
0.62
0.17
0.18
0.63
0.69
0.13
0.44
0.48
0.64
0.49
0.47
0.21
0.56
0.70
0.61
0.33
0.62
0.22
0.65
0.41
0.66
0.21
0.29
0.18
0.66
0.43
0.16
0.48
0.33
0.69
0.31
0.20
0.13
0.67
0.47
0.16
0.15
0.14
0.24
0.16
0.51
0.24
0.16
0.16
0.37
0.26
0.30
0.15
0.42
0.62
0.37
0.26
0.11
0.55
0.22
0.72
0.58
0.36
0.43
0.38
0.10
0.24
0.27
0.32
0.14
0.16
0.32
0.55
0.59
0.58
0.71
0.13
0.11
0.13
0.46
0.64
0.15
0.23
0.66
0.62
0.15
0.63
0.16
0.48
0.24
0.47
0.60
0.37
0.54
0.12
0.49
0.59
0.35
0.47
0.69
0.11
0.15
0.23
0.73
0.48
0.12
0.30
0.51
0.50
0.19
0.50
0.68
0.71
0.68
0.63
0.62
0.41
0.21
0.50
0.60
0.57
0.23
0.48
0.55
0.71
0.42
0.38
0.63
0.58
0.47
0.29
0.47
0.70
0.57
0.53
0.67
0.11
0.61
0.12
0.35
0.69
0.43
0.30
0.69
0.28
0.53
0.67
0.33
0.11
0.20
0.66
0.44
0.20
0.10
0.16
0.32
0.12
0.23
0.45
0.45
0.29
0.31
0.27
0.23
0.36
0.18
0.43
0.66
0.30
0.37
0.48
0.51
0.73
0.54
0.34
0.36
0.45
0.24
0.34
0.35
0.60
0.68
0.57
0.69
0.17
0.32
0.32
0.34
0.65
0.12
0.43
0.68
0.59
0.28
0.58
0.15
0.19
0.17
0.14
0.50
0.56
0.18
0.41
0.11
0.30
0.49
0.44
0.37
0.59
0.67
0.36
0.11
0.11
0.72
0.61
0.42
0.47
0.48
0.64
0.69
0.62
0.61
0.55
0.52
0.15
0.42
0.67
0.62
0.31
0.49
0.63
0.11
0.72
0.38
0.41
0.59
0.56
0.36
0.29
0.40
0.73
0.52
0.47
0.68
0.16
0.64
0.22
0.26
0.67
0.45
0.41
0.67
0.15
0.62
0.67
0.42
0.15
0.68
0.48
0.14
0.38
0.31
0.43
0.55
0.40
0.17
0.42
0.40
0.18
0.47
0.66
0.29
0.25
0.28
0.39
0.74
0.54
0.41
0.32
0.33
0.16
0.37
0.44
0.10
0.27
0.62
0.71
0.56
0.70
0.22
0.53
0.47
0.33
0.63
0.17
0.52
0.69
0.59
0.48
0.59
0.15
0.11
0.10
0.15
0.18
0.57
0.56
0.31
0.45
0.16
0.19
0.21
0.46
0.11
0.43
0.39
0.65
0.18
0.36
0.15
0.66
0.65
0.18
0.47
0.45
0.13
0.20
0.54
0.61
0.64
0.11
0.54
0.50
0.49
0.53
0.53
0.65
0.67
0.22
0.24
0.62
0.73
0.30
0.35
0.51
0.37
0.37
0.46
0.72
0.51
0.51
0.67
0.31
0.65
0.19
0.64
0.11
0.50
0.45
0.60
0.21
0.65
0.22
0.66
0.30
0.13
0.67
0.56
0.18
0.51
0.43
0.39
0.57
0.52
0.17
0.31
0.42
0.25
0.51
0.21
0.67
0.22
0.36
0.22
0.24
0.72
0.58
0.50
0.23
0.14
0.34
0.20
0.33
0.51
0.68
0.55
0.67
0.42
0.17
0.47
0.41
0.33
0.64
0.53
0.19
0.67
0.51
0.56
0.66
0.40
0.16
0.30
0.28
0.61
0.60
0.42
0.45
0.17
0.42
0.50
0.57
0.28
0.32
0.63
0.17
0.48
0.11
0.18
0.59
0.62
0.19
0.51
0.41
0.26
0.58
0.44
0.10
0.53
0.42
0.52
0.41
0.44
0.56
0.52
0.65
0.64
0.14
0.35
0.60
0.70
0.15
0.26
0.45
0.10
0.24
0.49
0.40
0.73
0.43
0.40
0.68
0.12
0.55
0.24
0.62
0.23
0.45
0.33
0.56
0.19
0.40
0.61
0.14
0.64
0.66
0.55
0.21
0.41
0.35
0.37
0.57
0.56
0.13
0.34
0.38
0.55
0.17
0.68
0.15
0.33
0.11
0.11
0.68
0.61
0.50
0.16
0.27
0.35
0.44
0.68
0.47
0.66
0.24
0.53
0.17
0.48
0.42
0.43
0.66
0.53
0.23
0.67
0.58
0.60
0.69
0.14
0.13
0.11
0.43
0.39
0.61
0.62
0.53
0.42
0.11
0.32
0.47
0.64
0.50
0.36
0.10
0.13
0.61
0.23
0.54
0.18
0.16
0.46
0.48
0.21
0.50
0.30
0.12
0.66
0.42
0.36
0.34
0.62
0.52
0.46
0.55
0.23
0.35
0.66
0.57
0.13
0.45
0.56
0.68
0.20
0.12
0.22
0.11
0.15
0.13
0.51
0.33
0.69
0.37
0.24
0.65
0.53
0.27
0.15
0.67
0.42
0.44
0.54
0.14
0.43
0.53
0.68
0.65
0.37
0.24
0.30
0.17
0.41
0.63
0.54
0.31
0.48
0.30
0.60
0.17
0.58
0.15
0.69
0.59
0.55
0.14
0.11
0.24
0.27
0.40
0.70
0.46
0.62
0.24
0.47
0.14
0.59
0.31
0.57
0.62
0.47
0.34
0.71
0.64
0.61
0.66
0.11
0.14
0.53
0.50
0.57
0.66
0.61
0.32
0.11
0.38
0.40
0.67
0.51
0.21
0.61
0.11
0.64
0.17
0.22
0.23
0.17
0.58
0.31
0.70
0.17
0.13
0.41
0.35
0.22
0.57
0.62
0.62
0.67
0.44
0.61
0.57
0.29
0.19
0.44
0.62
0.42
0.42
0.15
0.46
0.11
0.50
0.64
0.23
0.32
0.63
0.59
0.20
0.70
0.34
0.49
0.54
0.49
0.52
0.70
0.63
0.14
0.17
0.32
0.24
0.39
0.65
0.54
0.20
0.52
0.23
0.59
0.14
0.34
0.20
0.27
0.70
0.58
0.59
0.30
0.16
0.27
0.24
0.72
0.39
0.56
0.20
0.42
0.58
0.20
0.57
0.55
0.35
0.38
0.71
0.65
0.64
0.65
0.50
0.14
0.51
0.50
0.54
0.69
0.65
0.37
0.14
0.45
0.19
0.69
0.32
0.19
0.57
0.66
0.23
0.13
0.38
0.22
0.54
0.22
0.68
0.36
0.16
0.10
0.14
0.30
0.49
0.55
0.50
0.69
0.68
0.15
0.53
0.52
0.42
0.12
0.27
0.60
0.45
0.55
0.24
0.41
0.58
0.60
0.43
0.61
0.63
0.17
0.72
0.39
0.34
0.44
0.41
0.42
0.20
0.16
0.69
0.63
0.12
0.12
0.17
0.35
0.13
0.10
0.23
0.40
0.61
0.49
0.36
0.23
0.55
0.18
0.46
0.22
0.67
0.52
0.58
0.40
0.26
0.23
0.74
0.42
0.15
0.52
0.15
0.42
0.49
0.19
0.64
0.49
0.26
0.45
0.70
0.66
0.67
0.63
0.43
0.10
0.51
0.49
0.55
0.63
0.67
0.28
0.46
0.12
0.40
0.71
0.32
0.17
0.52
0.64
0.43
0.50
0.24
0.12
0.46
0.14
0.14
0.10
0.73
0.39
0.24
0.16
0.17
0.40
0.68
0.32
0.55
0.37
0.55
0.49
0.34
0.18
0.24
0.52
0.49
0.46
0.32
0.46
0.41
0.55
0.50
0.46
0.59
0.52
0.29
0.72
0.37
0.28
0.36
0.25
0.48
0.25
0.65
0.68
0.19
0.33
0.25
0.38
0.15
0.28
0.13
0.41
0.62
0.50
0.52
0.30
0.46
0.61
0.47
0.66
0.49
0.60
0.51
0.23
0.28
0.22
0.75
0.45
0.23
0.48
0.16
0.45
0.57
0.22
0.68
0.46
0.18
0.36
0.67
0.67
0.71
0.62
0.45
0.14
0.54
0.52
0.57
0.55
0.66
0.31
0.46
0.12
0.44
0.73
0.37
0.12
0.44
0.61
0.55
0.25
0.49
0.31
0.37
0.76
0.12
0.14
0.49
0.24
0.10
0.69
0.33
0.34
0.12
0.51
0.61
0.47
0.40
0.46
0.54
0.37
0.39
0.11
0.48
0.23
0.36
0.42
0.48
0.57
0.39
0.14
0.28
0.15
0.72
0.26
0.16
0.41
0.19
0.47
0.36
0.63
0.68
0.12
0.27
0.28
0.41
0.41
0.43
0.66
0.30
0.65
0.26
0.19
0.48
0.57
0.49
0.70
0.53
0.61
0.30
0.34
0.30
0.24
0.75
0.24
0.29
0.46
0.17
0.52
0.62
0.27
0.60
0.40
0.14
0.34
0.67
0.61
0.13
0.72
0.64
0.44
0.22
0.50
0.65
0.54
0.41
0.62
0.48
0.47
0.15
0.42
0.72
0.35
0.24
0.13
0.23
0.64
0.64
0.24
0.19
0.18
0.16
0.77
0.10
0.52
0.60
0.39
0.69
0.30
0.30
0.16
0.49
0.61
0.32
0.24
0.39
0.31
0.58
0.42
0.39
0.51
0.21
0.33
0.41
0.25
0.49
0.61
0.27
0.44
0.14
0.72
0.17
0.27
0.55
0.30
0.60
0.14
0.69
0.29
0.24
0.37
0.14
0.47
0.42
0.62
0.20
0.69
0.33
0.16
0.58
0.38
0.44
0.72
0.58
0.10
0.62
0.14
0.40
0.38
0.21
0.75
0.35
0.47
0.17
0.50
0.59
0.25
0.39
0.33
0.13
0.47
0.67
0.59
0.17
0.70
0.61
0.57
0.23
0.53
0.67
0.57
0.26
0.62
0.62
0.52
0.16
0.48
0.65
0.36
0.28
0.18
0.62
0.60
0.34
0.11
0.17
0.77
0.15
0.28
0.50
0.59
0.45
0.72
0.44
0.26
0.22
0.56
0.61
0.18
0.30
0.13
0.15
0.30
0.60
0.46
0.39
0.54
0.22
0.50
0.44
0.17
0.45
0.61
0.16
0.32
0.16
0.14
0.47
0.70
0.28
0.21
0.61
0.38
0.55
0.20
0.67
0.34
0.26
0.30
0.11
0.51
0.33
0.59
0.72
0.43
0.36
0.15
0.59
0.44
0.44
0.72
0.61
0.19
0.60
0.51
0.40
0.17
0.74
0.46
0.45
0.19
0.50
0.61
0.27
0.35
0.24
0.12
0.55
0.63
0.63
0.69
0.61
0.58
0.25
0.56
0.66
0.61
0.11
0.58
0.64
0.51
0.16
0.40
0.65
0.46
0.36
0.14
0.29
0.61
0.46
0.14
0.20
0.20
0.16
0.79
0.40
0.52
0.40
0.64
0.33
0.73
0.33
0.17
0.55
0.58
0.26
0.28
0.21
0.65
0.32
0.47
0.44
0.12
0.17
0.41
0.42
0.11
0.30
0.65
0.11
0.23
0.19
0.29
0.44
0.23
0.68
0.31
0.22
0.22
0.53
0.55
0.53
0.31
0.65
0.24
0.22
0.46
0.35
0.63
0.35
0.15
0.62
0.43
0.15
0.51
0.51
0.33
0.70
0.59
0.15
0.64
0.52
0.36
0.17
0.75
0.53
0.46
0.17
0.31
0.53
0.33
0.35
0.37
0.13
0.27
0.67
0.61
0.71
0.61
0.61
0.25
0.56
0.66
0.66
0.49
0.65
0.50
0.16
0.23
0.34
0.57
0.39
0.32
0.22
0.31
0.53
0.53
0.21
0.18
0.11
0.78
0.25
0.13
0.61
0.35
0.71
0.19
0.12
0.70
0.25
0.20
0.53
0.31
0.25
0.31
0.58
0.35
0.32
0.31
0.18
0.30
0.28
0.66
0.16
0.31
0.13
0.27
0.66
0.13
0.16
0.19
0.39
0.50
0.53
0.67
0.31
0.24
0.32
0.23
0.31
0.65
0.32
0.11
0.15
0.44
0.44
0.13
0.49
0.53
0.39
0.70
0.64
0.67
0.42
0.14
0.75
0.60
0.48
0.17
0.55
0.22
0.21
0.32
0.15
0.32
0.71
0.55
0.71
0.57
0.17
0.65
0.23
0.58
0.61
0.70
0.56
0.64
0.47
0.19
0.23
0.39
0.40
0.28
0.34
0.28
0.29
0.49
0.61
0.30
0.24
0.19
0.80
0.52
0.34
0.65
0.27
0.62
0.50
0.24
0.15
0.29
0.42
0.59
0.28
0.12
0.11
0.42
0.12
0.14
0.17
0.36
0.69
0.24
0.41
0.38
0.13
0.43
0.67
0.22
0.12
0.17
0.30
0.20
0.36
0.34
0.59
0.15
0.13
0.68
0.36
0.25
0.16
0.24
0.21
0.21
0.63
0.15
0.13
0.51
0.57
0.10
0.50
0.59
0.44
0.69
0.66
0.17
0.68
0.35
0.59
0.74
0.15
0.60
0.53
0.10
0.17
0.37
0.12
0.46
0.71
0.11
0.54
0.70
0.53
0.23
0.67
0.62
0.63
0.72
0.56
0.61
0.46
0.18
0.13
0.17
0.44
0.46
0.26
0.23
0.29
0.22
0.66
0.34
0.23
0.16
0.52
0.77
0.14
0.54
0.49
0.57
0.21
0.49
0.53
0.17
0.34
0.50
0.22
0.18
0.48
0.66
0.16
0.33
0.12
0.41
0.22
0.19
0.15
0.24
0.66
0.18
0.13
0.40
0.53
0.24
0.57
0.66
0.16
0.23
0.40
0.34
0.60
0.41
0.66
0.20
0.17
0.12
0.12
0.20
0.57
0.12
0.39
0.56
0.31
0.50
0.65
0.58
0.69
0.70
0.71
0.38
0.63
0.72
0.34
0.59
0.49
0.17
0.32
0.46
0.71
0.14
0.49
0.63
0.52
0.12
0.67
0.11
0.63
0.59
0.70
0.65
0.57
0.50
0.15
0.11
0.11
0.27
0.44
0.41
0.24
0.21
0.28
0.11
0.20
0.60
0.27
0.45
0.18
0.66
0.74
0.15
0.58
0.61
0.60
0.19
0.32
0.55
0.15
0.57
0.46
0.19
0.14
0.32
0.65
0.15
0.11
0.19
0.19
0.18
0.24
0.11
0.69
0.18
0.14
0.49
0.36
0.55
0.62
0.27
0.49
0.19
0.60
0.17
0.39
0.65
0.11
0.14
0.57
0.11
0.16
0.34
0.60
0.47
0.39
0.66
0.11
0.62
0.67
0.74
0.73
0.19
0.38
0.65
0.68
0.38
0.62
0.20
0.48
0.22
0.11
0.20
0.51
0.63
0.16
0.41
0.57
0.59
0.69
0.66
0.53
0.67
0.67
0.55
0.54
0.17
0.24
0.22
0.19
0.10
0.19
0.11
0.45
0.53
0.49
0.50
0.15
0.11
0.64
0.74
0.10
0.56
0.59
0.64
0.25
0.34
0.55
0.18
0.39
0.42
0.11
0.29
0.68
0.10
0.23
0.13
0.23
0.19
0.18
0.21
0.14
0.68
0.27
0.60
0.13
0.45
0.62
0.37
0.46
0.37
0.62
0.31
0.68
0.13
0.50
0.12
0.17
0.18
0.28
0.66
0.25
0.39
0.37
0.65
0.12
0.68
0.57
0.74
0.73
0.15
0.33
0.66
0.67
0.44
0.64
0.12
0.30
0.13
0.53
0.55
0.29
0.26
0.54
0.56
0.69
0.61
0.60
0.57
0.68
0.53
0.43
0.11
0.11
0.23
0.14
0.52
0.66
0.60
0.33
0.15
0.13
0.68
0.12
0.72
0.47
0.51
0.68
0.41
0.28
0.14
0.50
0.17
0.34
0.40
0.11
0.11
0.35
0.67
0.33
0.11
0.29
0.23
0.20
0.16
0.64
0.17
0.24
0.64
0.40
0.62
0.10
0.32
0.36
0.44
0.64
0.28
0.65
0.12
0.19
0.17
0.30
0.18
0.11
0.17
0.24
0.66
0.53
0.32
0.64
0.11
0.11
0.69
0.43
0.74
0.73
0.11
0.19
0.16
0.26
0.66
0.68
0.30
0.47
0.68
0.14
0.26
0.12
0.30
0.54
0.36
0.14
0.57
0.55
0.66
0.17
0.52
0.53
0.54
0.70
0.53
0.42
0.13
0.26
0.50
0.65
0.10
0.61
0.20
0.31
0.72
0.69
0.52
0.23
0.62
0.51
0.19
0.55
0.18
0.40
0.46
0.26
0.14
0.20
0.40
0.65
0.19
0.23
0.20
0.24
0.31
0.18
0.69
0.27
0.30
0.61
0.14
0.38
0.55
0.39
0.38
0.47
0.65
0.15
0.59
0.15
0.27
0.28
0.14
0.22
0.17
0.15
0.67
0.56
0.29
0.64
0.11
0.14
0.55
0.37
0.74
0.72
0.26
0.30
0.39
0.15
0.66
0.65
0.40
0.49
0.71
0.29
0.12
0.37
0.49
0.55
0.28
0.11
0.52
0.59
0.60
0.22
0.48
0.54
0.51
0.60
0.57
0.36
0.13
0.40
0.55
0.56
0.12
0.63
0.17
0.13
0.25
0.72
0.69
0.14
0.57
0.11
0.48
0.50
0.53
0.34
0.51
0.54
0.34
0.31
0.40
0.60
0.28
0.32
0.23
0.15
0.23
0.73
0.54
0.63
0.16
0.13
0.32
0.49
0.23
0.43
0.45
0.65
0.18
0.57
0.21
0.33
0.16
0.70
0.47
0.21
0.64
0.11
0.47
0.22
0.73
0.73
0.34
0.54
0.40
0.10
0.64
0.64
0.62
0.72
0.55
0.34
0.57
0.63
0.35
0.18
0.45
0.44
0.59
0.31
0.49
0.58
0.30
0.36
0.39
0.21
0.30
0.38
0.53
0.13
0.60
0.17
0.68
0.12
0.11
0.19
0.74
0.70
0.19
0.54
0.12
0.54
0.63
0.13
0.42
0.32
0.52
0.54
0.46
0.31
0.42
0.54
0.20
0.38
0.11
0.23
0.25
0.75
0.66
0.37
0.58
0.20
0.17
0.38
0.19
0.44
0.45
0.18
0.66
0.22
0.55
0.15
0.19
0.15
0.71
0.48
0.23
0.65
0.12
0.12
0.45
0.27
0.72
0.77
0.41
0.52
0.48
0.16
0.63
0.59
0.57
0.71
0.59
0.11
0.47
0.63
0.36
0.23
0.39
0.17
0.29
0.59
0.20
0.36
0.44
0.47
0.33
0.11
0.23
0.18
0.65
0.32
0.64
0.11
0.16
0.49
0.76
0.72
0.13
0.52
0.26
0.51
0.62
0.36
0.33
0.60
0.66
0.47
0.35
0.27
0.49
0.34
0.26
0.38
0.11
0.21
0.77
0.67
0.34
0.34
0.29
0.42
0.46
0.28
0.65
0.14
0.16
0.43
0.12
0.17
0.69
0.46
0.25
0.68
0.12
0.27
0.21
0.68
0.79
0.38
0.39
0.59
0.22
0.65
0.17
0.52
0.53
0.70
0.61
0.30
0.45
0.64
0.39
0.32
0.35
0.17
0.35
0.58
0.31
0.36
0.53
0.33
0.22
0.14
0.33
0.14
0.11
0.21
0.63
0.33
0.55
0.16
0.21
0.59
0.77
0.72
0.15
0.62
0.13
0.21
0.45
0.64
0.17
0.10
0.35
0.24
0.64
0.74
0.37
0.40
0.32
0.34
0.19
0.60
0.10
0.37
0.41
0.77
0.59
0.30
0.22
0.23
0.22
0.39
0.39
0.14
0.64
0.36
0.14
0.13
0.62
0.46
0.13
0.66
0.14
0.39
0.10
0.64
0.81
0.40
0.32
0.61
0.69
0.13
0.56
0.44
0.72
0.64
0.47
0.59
0.34
0.71
0.51
0.31
0.37
0.19
0.44
0.57
0.27
0.36
0.58
0.41
0.12
0.14
0.11
0.24
0.41
0.14
0.43
0.44
0.44
0.17
0.49
0.13
0.26
0.41
0.59
0.78
0.70
0.13
0.61
0.12
0.16
0.50
0.61
0.20
0.46
0.13
0.30
0.29
0.65
0.74
0.39
0.58
0.12
0.28
0.42
0.35
0.70
0.43
0.53
0.77
0.61
0.30
0.21
0.63
0.25
0.48
0.34
0.17
0.60
0.38
0.22
0.25
0.43
0.39
0.59
0.14
0.40
0.61
0.80
0.21
0.29
0.33
0.60
0.13
0.69
0.12
0.48
0.23
0.74
0.63
0.26
0.14
0.59
0.30
0.71
0.42
0.11
0.25
0.15
0.41
0.55
0.15
0.32
0.59
0.45
0.18
0.14
0.53
0.55
0.28
0.48
0.30
0.10
0.46
0.22
0.35
0.58
0.77
0.66
0.16
0.14
0.48
0.12
0.19
0.26
0.56
0.13
0.61
0.25
0.40
0.64
0.70
0.26
0.59
0.28
0.22
0.33
0.49
0.71
0.15
0.24
0.44
0.76
0.62
0.22
0.30
0.51
0.37
0.50
0.30
0.11
0.50
0.30
0.11
0.11
0.45
0.23
0.51
0.16
0.12
0.49
0.55
0.79
0.26
0.29
0.41
0.64
0.27
0.11
0.61
0.26
0.38
0.17
0.73
0.59
0.15
0.21
0.11
0.63
0.19
0.71
0.28
0.20
0.16
0.33
0.57
0.17
0.11
0.36
0.57
0.32
0.19
0.12
0.61
0.29
0.47
0.27
0.46
0.26
0.28
0.32
0.22
0.65
0.76
0.61
0.20
0.42
0.18
0.20
0.20
0.57
0.54
0.23
0.29
0.65
0.79
0.17
0.54
0.16
0.22
0.45
0.55
0.72
0.29
0.16
0.70
0.54
0.16
0.29
0.50
0.46
0.48
0.21
0.11
0.16
0.41
0.20
0.13
0.31
0.26
0.14
0.29
0.44
0.38
0.81
0.35
0.45
0.68
0.19
0.60
0.34
0.31
0.17
0.73
0.13
0.54
0.13
0.12
0.66
0.19
0.69
0.25
0.17
0.25
0.39
0.51
0.33
0.29
0.62
0.12
0.13
0.26
0.63
0.13
0.33
0.39
0.60
0.16
0.19
0.32
0.34
0.22
0.67
0.75
0.52
0.19
0.32
0.11
0.33
0.24
0.43
0.10
0.33
0.35
0.65
0.78
0.62
0.44
0.24
0.58
0.45
0.74
0.39
0.51
0.67
0.63
0.14
0.24
0.63
0.34
0.42
0.17
0.14
0.34
0.33
0.20
0.23
0.17
0.13
0.30
0.42
0.30
0.83
0.10
0.22
0.18
0.28
0.70
0.19
0.60
0.42
0.21
0.72
0.15
0.28
0.51
0.12
0.12
0.67
0.27
0.68
0.38
0.17
0.23
0.24
0.38
0.28
0.34
0.65
0.28
0.59
0.33
0.41
0.65
0.14
0.33
0.45
0.20
0.66
0.74
0.57
0.14
0.19
0.48
0.44
0.15
0.11
0.21
0.55
0.67
0.68
0.16
0.62
0.43
0.19
0.58
0.59
0.68
0.26
0.60
0.70
0.56
0.18
0.29
0.13
0.61
0.42
0.47
0.20
0.34
0.17
0.12
0.26
0.38
0.20
0.84
0.10
0.12
0.26
0.11
0.24
0.71
0.21
0.57
0.40
0.22
0.72
0.34
0.27
0.46
0.66
0.24
0.71
0.37
0.16
0.15
0.13
0.40
0.17
0.51
0.66
0.25
0.32
0.31
0.11
0.44
0.13
0.28
0.12
0.44
0.65
0.48
0.25
0.67
0.75
0.56
0.11
0.26
0.16
0.50
0.46
0.27
0.49
0.14
0.44
0.61
0.63
0.19
0.70
0.53
0.29
0.58
0.64
0.16
0.66
0.44
0.12
0.39
0.66
0.40
0.26
0.28
0.28
0.60
0.49
0.40
0.15
0.24
0.13
0.53
0.84
0.10
0.18
0.72
0.20
0.57
0.35
0.28
0.68
0.11
0.15
0.30
0.12
0.12
0.67
0.20
0.68
0.29
0.18
0.15
0.16
0.44
0.20
0.54
0.66
0.13
0.23
0.34
0.29
0.25
0.39
0.15
0.29
0.64
0.13
0.13
0.46
0.30
0.67
0.76
0.36
0.13
0.21
0.18
0.51
0.45
0.31
0.59
0.56
0.10
0.12
0.11
0.23
0.64
0.73
0.59
0.27
0.66
0.70
0.19
0.71
0.56
0.13
0.16
0.62
0.34
0.14
0.17
0.37
0.65
0.51
0.29
0.28
0.10
0.54
0.85
0.69
0.28
0.49
0.46
0.20
0.63
0.41
0.16
0.22
0.30
0.11
0.20
0.71
0.37
0.67
0.29
0.16
0.16
0.22
0.52
0.45
0.15
0.43
0.11
0.65
0.24
0.46
0.21
0.44
0.18
0.11
0.26
0.15
0.20
0.70
0.16
0.31
0.25
0.19
0.48
0.24
0.64
0.74
0.10
0.19
0.20
0.11
0.42
0.50
0.28
0.55
0.60
0.33
0.65
0.11
0.69
0.57
0.58
0.73
0.16
0.73
0.11
0.59
0.21
0.21
0.60
0.30
0.12
0.49
0.56
0.49
0.23
0.49
0.12
0.10
0.50
0.85
0.11
0.60
0.44
0.32
0.52
0.20
0.68
0.61
0.15
0.13
0.26
0.16
0.18
0.19
0.68
0.30
0.18
0.66
0.27
0.26
0.19
0.45
0.53
0.14
0.33
0.18
0.67
0.30
0.58
0.17
0.34
0.31
0.18
0.17
0.18
0.18
0.66
0.28
0.31
0.39
0.46
0.22
0.56
0.73
0.10
0.17
0.25
0.19
0.52
0.47
0.16
0.39
0.64
0.63
0.12
0.69
0.48
0.55
0.71
0.24
0.73
0.12
0.61
0.14
0.36
0.34
0.17
0.42
0.45
0.20
0.37
0.19
0.49
0.55
0.15
0.28
0.57
0.84
0.13
0.52
0.42
0.34
0.54
0.21
0.61
0.57
0.13
0.15
0.13
0.10
0.17
0.14
0.61
0.30
0.15
0.62
0.19
0.24
0.24
0.27
0.67
0.16
0.24
0.67
0.28
0.48
0.14
0.28
0.32
0.15
0.20
0.21
0.28
0.12
0.56
0.28
0.17
0.45
0.47
0.32
0.55
0.75
0.12
0.13
0.13
0.14
0.10
0.21
0.43
0.35
0.40
0.28
0.11
0.51
0.65
0.64
0.24
0.71
0.50
0.47
0.10
0.70
0.27
0.68
0.64
0.21
0.14
0.49
0.36
0.45
0.27
0.31
0.11
0.64
0.15
0.33
0.12
0.13
0.41
0.38
0.82
0.28
0.31
0.11
0.50
0.50
0.31
0.57
0.15
0.47
0.54
0.12
0.16
0.20
0.11
0.13
0.22
0.64
0.44
0.53
0.22
0.30
0.25
0.18
0.67
0.14
0.31
0.63
0.36
0.43
0.19
0.51
0.30
0.13
0.16
0.27
0.40
0.11
0.66
0.26
0.14
0.47
0.48
0.38
0.57
0.73
0.13
0.15
0.10
0.14
0.11
0.14
0.22
0.38
0.19
0.42
0.43
0.64
0.42
0.43
0.66
0.11
0.71
0.52
0.49
0.71
0.40
0.11
0.69
0.17
0.66
0.27
0.35
0.33
0.15
0.45
0.20
0.15
0.63
0.16
0.34
0.27
0.26
0.43
0.33
0.82
0.38
0.28
0.15
0.59
0.51
0.16
0.58
0.13
0.15
0.42
0.66
0.15
0.13
0.17
0.19
0.59
0.19
0.56
0.32
0.35
0.18
0.36
0.72
0.29
0.62
0.25
0.43
0.29
0.53
0.25
0.21
0.11
0.12
0.39
0.47
0.11
0.71
0.21
0.18
0.13
0.53
0.43
0.34
0.50
0.71
0.25
0.16
0.14
0.18
0.34
0.31
0.47
0.41
0.62
0.43
0.30
0.55
0.14
0.13
0.72
0.14
0.54
0.49
0.67
0.58
0.16
0.72
0.18
0.67
0.18
0.27
0.19
0.52
0.12
0.59
0.17
0.44
0.36
0.27
0.38
0.50
0.30
0.82
0.64
0.35
0.14
0.14
0.64
0.41
0.66
0.13
0.11
0.11
0.21
0.51
0.21
0.61
0.37
0.47
0.14
0.56
0.72
0.11
0.38
0.63
0.18
0.34
0.29
0.11
0.25
0.15
0.39
0.43
0.71
0.32
0.16
0.13
0.46
0.39
0.35
0.44
0.68
0.34
0.18
0.40
0.35
0.48
0.47
0.56
0.44
0.37
0.57
0.44
0.32
0.72
0.58
0.33
0.61
0.55
0.19
0.72
0.29
0.70
0.12
0.39
0.17
0.42
0.16
0.24
0.63
0.12
0.53
0.18
0.52
0.45
0.16
0.52
0.32
0.16
0.82
0.65
0.14
0.27
0.14
0.64
0.22
0.61
0.12
0.47
0.13
0.45
0.62
0.41
0.60
0.53
0.72
0.13
0.20
0.53
0.61
0.13
0.42
0.14
0.13
0.34
0.28
0.41
0.64
0.22
0.12
0.28
0.29
0.39
0.44
0.64
0.26
0.11
0.14
0.27
0.38
0.53
0.41
0.45
0.25
0.56
0.54
0.42
0.39
0.70
0.11
0.52
0.26
0.46
0.51
0.14
0.72
0.38
0.69
0.19
0.17
0.13
0.33
0.64
0.57
0.12
0.53
0.37
0.11
0.21
0.22
0.11
0.57
0.10
0.81
0.22
0.67
0.19
0.22
0.63
0.15
0.65
0.11
0.52
0.50
0.17
0.56
0.46
0.61
0.45
0.75
0.32
0.60
0.63
0.22
0.11
0.14
0.45
0.13
0.12
0.26
0.46
0.15
0.63
0.10
0.18
0.22
0.47
0.61
0.20
0.16
0.14
0.15
0.14
0.45
0.58
0.29
0.42
0.32
0.59
0.49
0.46
0.37
0.70
0.16
0.58
0.47
0.10
0.42
0.72
0.29
0.65
0.13
0.20
0.28
0.51
0.17
0.60
0.63
0.45
0.11
0.36
0.16
0.46
0.25
0.51
0.81
0.25
0.68
0.65
0.12
0.69
0.18
0.37
0.11
0.41
0.53
0.59
0.63
0.47
0.76
0.31
0.66
0.67
0.62
0.27
0.14
0.35
0.27
0.51
0.26
0.63
0.13
0.21
0.28
0.48
0.56
0.13
0.15
0.14
0.46
0.63
0.18
0.59
0.29
0.30
0.55
0.46
0.37
0.69
0.22
0.58
0.46
0.37
0.68
0.21
0.60
0.19
0.24
0.29
0.58
0.15
0.56
0.65
0.13
0.24
0.33
0.36
0.12
0.33
0.80
0.60
0.56
0.33
0.27
0.66
0.20
0.18
0.16
0.33
0.43
0.59
0.67
0.47
0.75
0.16
0.70
0.71
0.31
0.68
0.19
0.14
0.43
0.57
0.28
0.64
0.29
0.25
0.32
0.42
0.53
0.14
0.46
0.64
0.15
0.11
0.59
0.25
0.15
0.19
0.45
0.42
0.31
0.54
0.47
0.59
0.33
0.62
0.26
0.57
0.11
0.45
0.16
0.41
0.14
0.49
0.14
0.54
0.65
0.17
0.43
0.19
0.10
0.79
0.54
0.39
0.28
0.37
0.62
0.23
0.38
0.13
0.15
0.31
0.25
0.54
0.69
0.47
0.75
0.65
0.70
0.33
0.73
0.24
0.30
0.49
0.29
0.21
0.49
0.59
0.19
0.59
0.26
0.19
0.31
0.24
0.43
0.11
0.13
0.15
0.17
0.43
0.60
0.14
0.60
0.28
0.17
0.12
0.25
0.48
0.26
0.38
0.21
0.59
0.11
0.36
0.61
0.31
0.57
0.10
0.54
0.22
0.54
0.15
0.47
0.28
0.48
0.65
0.12
0.25
0.32
0.10
0.11
0.18
0.79
0.13
0.54
0.27
0.32
0.25
0.46
0.62
0.20
0.54
0.49
0.34
0.15
0.31
0.59
0.67
0.10
0.46
0.74
0.60
0.69
0.27
0.76
0.34
0.54
0.35
0.28
0.40
0.64
0.67
0.19
0.16
0.50
0.20
0.47
0.24
0.25
0.19
0.12
0.33
0.58
0.12
0.66
0.15
0.11
0.37
0.34
0.50
0.11
0.51
0.52
0.68
0.34
0.56
0.56
0.25
0.22
0.11
0.58
0.13
0.52
0.32
0.55
0.58
0.19
0.35
0.25
0.14
0.80
0.12
0.12
0.53
0.28
0.29
0.59
0.62
0.26
0.34
0.60
0.23
0.12
0.45
0.65
0.68
0.34
0.74
0.65
0.66
0.10
0.43
0.11
0.76
0.40
0.50
0.17
0.10
0.27
0.35
0.63
0.67
0.19
0.48
0.52
0.34
0.15
0.22
0.54
0.13
0.71
0.12
0.12
0.20
0.38
0.63
0.17
0.39
0.50
0.18
0.62
0.11
0.39
0.60
0.27
0.29
0.16
0.60
0.59
0.27
0.51
0.54
0.17
0.19
0.14
0.23
0.79
0.13
0.11
0.37
0.41
0.30
0.67
0.56
0.27
0.23
0.66
0.12
0.32
0.58
0.64
0.21
0.75
0.12
0.65
0.63
0.41
0.16
0.77
0.34
0.49
0.10
0.28
0.15
0.16
0.41
0.63
0.34
0.70
0.24
0.40
0.36
0.44
0.10
0.30
0.10
0.70
0.10
0.11
0.18
0.35
0.51
0.14
0.35
0.50
0.36
0.47
0.12
0.44
0.63
0.30
0.32
0.19
0.69
0.58
0.24
0.52
0.47
0.10
0.14
0.12
0.29
0.79
0.14
0.34
0.48
0.32
0.74
0.54
0.34
0.23
0.72
0.19
0.51
0.56
0.17
0.69
0.33
0.15
0.60
0.62
0.29
0.12
0.77
0.52
0.62
0.43
0.10
0.42
0.18
0.22
0.46
0.53
0.68
0.13
0.43
0.48
0.19
0.11
0.65
0.29
0.41
0.30
0.12
0.21
0.54
0.35
0.52
0.24
0.45
0.11
0.68
0.36
0.41
0.27
0.70
0.57
0.35
0.62
0.35
0.12
0.22
0.77
0.11
0.17
0.36
0.41
0.26
0.76
0.52
0.41
0.11
0.75
0.16
0.52
0.49
0.11
0.61
0.29
0.53
0.64
0.22
0.78
0.61
0.63
0.15
0.13
0.53
0.14
0.11
0.38
0.43
0.53
0.61
0.51
0.23
0.17
0.68
0.13
0.36
0.44
0.19
0.43
0.42
0.61
0.45
0.49
0.69
0.34
0.33
0.39
0.69
0.62
0.43
0.62
0.41
0.16
0.21
0.10
0.15
0.11
0.74
0.18
0.26
0.35
0.17
0.75
0.41
0.28
0.75
0.10
0.48
0.46
0.12
0.68
0.14
0.55
0.70
0.27
0.76
0.61
0.60
0.16
0.28
0.59
0.51
0.33
0.61
0.11
0.59
0.33
0.27
0.67
0.18
0.14
0.60
0.36
0.22
0.51
0.39
0.59
0.64
0.50
0.31
0.31
0.67
0.65
0.46
0.62
0.53
0.23
0.15
0.14
0.70
0.18
0.21
0.14
0.13
0.74
0.26
0.15
0.13
0.78
0.51
0.37
0.67
0.56
0.70
0.16
0.74
0.51
0.57
0.23
0.15
0.11
0.35
0.58
0.44
0.42
0.52
0.13
0.13
0.59
0.44
0.11
0.64
0.18
0.12
0.12
0.59
0.21
0.14
0.27
0.51
0.14
0.21
0.13
0.68
0.16
0.13
0.16
0.20
0.61
0.55
0.42
0.13
0.31
0.69
0.26
0.68
0.51
0.60
0.57
0.12
0.14
0.19
0.20
0.11
0.27
0.67
0.16
0.12
0.15
0.11
0.72
0.14
0.24
0.77
0.15
0.48
0.17
0.57
0.52
0.67
0.22
0.73
0.35
0.60
0.20
0.12
0.15
0.51
0.28
0.11
0.45
0.42
0.12
0.12
0.60
0.46
0.66
0.21
0.11
0.13
0.60
0.17
0.14
0.14
0.42
0.53
0.24
0.17
0.69
0.19
0.16
0.11
0.61
0.57
0.40
0.16
0.45
0.70
0.16
0.69
0.57
0.59
0.62
0.15
0.13
0.35
0.14
0.20
0.69
0.15
0.75
0.13
0.11
0.37
0.77
0.11
0.50
0.21
0.41
0.15
0.53
0.70
0.71
0.24
0.62
0.23
0.19
0.15
0.44
0.16
0.38
0.45
0.10
0.20
0.65
0.43
0.44
0.33
0.67
0.20
0.10
0.21
0.40
0.53
0.14
0.30
0.73
0.20
0.61
0.50
0.23
0.25
0.45
0.68
0.66
0.51
0.55
0.67
0.31
0.12
0.68
0.12
0.76
0.28
0.36
0.78
0.44
0.43
0.48
0.33
0.49
0.69
0.68
0.14
0.64
0.11
0.36
0.25
0.35
0.14
0.12
0.47
0.37
0.29
0.62
0.45
0.11
0.11
0.18
0.61
0.12
0.38
0.29
0.56
0.16
0.33
0.76
0.17
0.13
0.28
0.56
0.27
0.11
0.23
0.34
0.67
0.12
0.63
0.48
0.45
0.67
0.13
0.12
0.15
0.73
0.27
0.74
0.18
0.15
0.78
0.31
0.34
0.51
0.29
0.29
0.64
0.63
0.16
0.68
0.41
0.13
0.24
0.11
0.48
0.11
0.36
0.61
0.42
0.20
0.14
0.37
0.16
0.26
0.59
0.22
0.11
0.74
0.34
0.37
0.12
0.55
0.34
0.35
0.70
0.42
0.61
0.22
0.46
0.44
0.69
0.15
0.17
0.11
0.15
0.14
0.75
0.17
0.77
0.15
0.77
0.16
0.39
0.46
0.30
0.19
0.14
0.62
0.63
0.17
0.68
0.14
0.34
0.17
0.25
0.38
0.61
0.27
0.24
0.30
0.42
0.10
0.16
0.66
0.13
0.13
0.73
0.41
0.44
0.59
0.50
0.36
0.71
0.56
0.61
0.16
0.29
0.46
0.69
0.21
0.31
0.12
0.74
0.14
0.13
0.75
0.35
0.75
0.13
0.21
0.58
0.12
0.14
0.13
0.48
0.58
0.14
0.68
0.23
0.27
0.18
0.18
0.16
0.32
0.64
0.27
0.15
0.31
0.47
0.64
0.11
0.72
0.59
0.47
0.15
0.58
0.57
0.25
0.72
0.63
0.66
0.18
0.19
0.13
0.25
0.69
0.12
0.10
0.32
0.11
0.71
0.69
0.31
0.13
0.71
0.12
0.18
0.56
0.11
0.12
0.33
0.30
0.69
0.53
0.14
0.10
0.25
0.69
0.22
0.17
0.23
0.22
0.28
0.56
0.55
0.72
0.67
0.58
0.43
0.16
0.56
0.59
0.11
0.24
0.71
0.65
0.65
0.26
0.14
0.34
0.13
0.71
0.13
0.12
0.15
0.39
0.13
0.12
0.12
0.66
0.65
0.16
0.37
0.21
0.69
0.18
0.23
0.24
0.54
0.28
0.22
0.69
0.57
0.23
0.16
0.11
0.70
0.24
0.31
0.32
0.54
0.20
0.36
0.68
0.73
0.53
0.38
0.21
0.49
0.43
0.22
0.69
0.67
0.56
0.32
0.10
0.36
0.71
0.25
0.63
0.55
0.43
0.40
0.13
0.61
0.26
0.22
0.11
0.59
0.15
0.68
0.46
0.11
0.41
0.21
0.11
0.67
0.24
0.33
0.23
0.15
0.56
0.18
0.38
0.63
0.68
0.41
0.11
0.14
0.46
0.43
0.28
0.68
0.14
0.68
0.52
0.26
0.39
0.70
0.13
0.17
0.11
0.60
0.20
0.49
0.43
0.14
0.18
0.51
0.19
0.14
0.13
0.57
0.13
0.14
0.68
0.33
0.25
0.38
0.27
0.10
0.11
0.66
0.33
0.40
0.23
0.37
0.24
0.60
0.23
0.55
0.62
0.69
0.59
0.35
0.35
0.57
0.38
0.70
0.19
0.65
0.51
0.37
0.39
0.71
0.13
0.19
0.12
0.49
0.11
0.28
0.12
0.16
0.16
0.41
0.21
0.60
0.15
0.61
0.30
0.17
0.15
0.32
0.70
0.35
0.42
0.25
0.42
0.23
0.24
0.61
0.25
0.51
0.11
0.60
0.68
0.63
0.52
0.54
0.25
0.70
0.13
0.68
0.32
0.56
0.11
0.39
0.66
0.45
0.25
0.27
0.39
0.18
0.11
0.47
0.15
0.55
0.18
0.20
0.11
0.26
0.71
0.22
0.43
0.29
0.11
0.12
0.55
0.17
0.64
0.15
0.24
0.12
0.13
0.57
0.60
0.61
0.22
0.39
0.55
0.18
0.13
0.69
0.13
0.70
0.21
0.49
0.56
0.60
0.12
0.53
0.29
0.13
0.38
0.38
0.20
0.17
0.50
0.17
0.59
0.22
0.27
0.10
0.12
0.62
0.12
0.38
0.32
0.25
0.40
0.12
0.61
0.18
0.43
0.17
0.15
0.53
0.55
0.59
0.51
0.57
0.18
0.65
0.12
0.69
0.52
0.24
0.65
0.59
0.15
0.15
0.13
0.19
0.44
0.20
0.23
0.13
0.54
0.25
0.37
0.56
0.51
0.13
0.14
0.40
0.13
0.30
0.26
0.25
0.45
0.18
0.60
0.61
0.38
0.42
0.36
0.56
0.61
0.20
0.67
0.67
0.59
0.34
0.12
0.58
0.60
0.22
0.13
0.12
0.13
0.28
0.11
0.12
0.12
0.60
0.10
0.37
0.59
0.15
0.43
0.23
0.41
0.29
0.12
0.27
0.44
0.46
0.27
0.52
0.23
0.28
0.64
0.40
0.23
0.24
0.62
0.66
0.23
0.71
0.67
0.61
0.58
0.10
0.54
0.63
0.17
0.12
0.10
0.15
0.11
0.18
0.24
0.12
0.22
0.14
0.65
0.24
0.24
0.35
0.21
0.49
0.10
0.55
0.44
0.37
0.50
0.48
0.19
0.12
0.43
0.44
0.43
0.64
0.44
0.13
0.18
0.62
0.67
0.15
0.71
0.68
0.58
0.62
0.52
0.61
0.12
0.11
0.25
0.12
0.25
0.24
0.12
0.10
0.16
0.12
0.56
0.22
0.30
0.24
0.41
0.27
0.25
0.49
0.11
0.32
0.51
0.26
0.21
0.49
0.32
0.38
0.68
0.42
0.15
0.53
0.67
0.11
0.14
0.70
0.11
0.67
0.51
0.62
0.43
0.53
0.14
0.16
0.13
0.39
0.18
0.27
0.18
0.60
0.30
0.43
0.48
0.12
0.11
0.29
0.20
0.39
0.70
0.40
0.26
0.49
0.68
0.12
0.28
0.71
0.18
0.63
0.47
0.65
0.45
0.55
0.25
0.11
0.14
0.22
0.14
0.63
0.13
0.39
0.15
0.48
0.27
0.48
0.71
0.23
0.51
0.68
0.13
0.36
0.71
0.20
0.67
0.47
0.66
0.55
0.39
0.40
0.28
0.18
0.64
0.21
0.52
0.27
0.13
0.56
0.14
0.44
0.45
0.73
0.14
0.53
0.68
0.13
0.47
0.41
0.71
0.28
0.70
0.64
0.51
0.50
0.42
0.11
0.12
0.13
0.11
0.16
0.68
0.19
0.61
0.41
0.22
0.58
0.17
0.35
0.61
0.46
0.74
0.23
0.12
0.18
0.57
0.67
0.25
0.59
0.39
0.71
0.16
0.43
0.61
0.12
0.65
0.49
0.53
0.30
0.64
0.15
0.57
0.26
0.55
0.12
0.14
0.66
0.51
0.72
0.19
0.10
0.16
0.56
0.68
0.33
0.54
0.46
0.68
0.20
0.54
0.40
0.15
0.11
0.68
0.47
0.18
0.59
0.15
0.41
0.30
0.16
0.46
0.48
0.55
0.71
0.15
0.20
0.52
0.11
0.69
0.26
0.54
0.49
0.69
0.13
0.46
0.32
0.22
0.68
0.49
0.28
0.63
0.18
0.28
0.15
0.21
0.22
0.34
0.66
0.21
0.54
0.68
0.30
0.60
0.38
0.68
0.19
0.39
0.21
0.21
0.14
0.69
0.44
0.28
0.65
0.26
0.29
0.51
0.11
0.18
0.24
0.65
0.13
0.58
0.67
0.32
0.65
0.26
0.67
0.11
0.40
0.13
0.10
0.13
0.66
0.28
0.18
0.71
0.26
0.28
0.52
0.26
0.58
0.16
0.11
0.55
0.67
0.31
0.70
0.10
0.25
0.65
0.10
0.15
0.44
0.10
0.64
0.14
0.29
0.74
0.12
0.10
0.29
0.37
0.12
0.10
0.19
0.50
0.14
0.14
0.42
0.12
0.62
0.29
0.75
0.22
0.16
0.63
0.11
0.36
0.11
0.16
0.62
0.33
0.72
0.11
0.15
0.22
0.21
0.12
0.36
0.35
0.36
0.12
0.11
0.49
0.11
0.31
0.50
0.24
0.74
0.21
0.60
0.15
0.12
0.58
0.13
0.70
0.30
0.37
0.21
0.12
0.41
0.46
0.33
0.46
0.15
0.33
0.15
0.73
0.13
0.57
0.22
0.52
0.63
0.26
0.12
0.44
0.22
0.10
0.28
0.36
0.24
0.50
0.31
0.73
0.12
0.48
0.19
0.43
0.55
0.23
0.12
0.12
0.26
0.13
0.18
0.11
0.24
0.13
0.23
0.28
0.44
0.10
0.73
0.18
0.48
0.12
0.36
0.11
0.62
0.16
0.10
0.15
0.25
0.15
0.12
0.31
0.15
0.21
0.29
0.19
0.41
0.15
0.73
0.53
0.21
0.11
0.26
0.62
0.16
0.14
0.19
0.11
0.28
0.28
0.27
0.27
0.29
0.11
0.74
0.51
0.18
0.21
0.61
0.10
0.13
0.16
0.37
0.15
0.23
0.16
0.39
0.22
0.42
0.34
0.18
0.28
0.11
0.23
0.13
0.75
0.36
0.40
0.11
0.14
0.11
0.33
0.23
0.60
0.18
0.11
0.25
0.10
0.11
0.14
0.24
0.11
0.11
0.13
0.22
0.33
0.20
0.39
0.20
0.18
0.15
0.43
0.31
0.11
0.19
0.31
0.11
0.13
0.74
0.40
0.12
0.11
0.16
0.22
0.55
0.10
0.16
0.42
0.13
0.24
0.17
0.11
0.36
0.17
0.23
0.24
0.34
0.51
0.19
0.11
0.34
0.29
0.11
0.31
0.16
0.72
0.30
0.49
0.14
0.19
0.12
0.16
0.16
0.11
0.53
0.17
0.31
0.21
0.41
0.11
0.11
0.33
0.27
0.11
0.10
0.10
0.28
0.70
0.36
0.36
0.12
0.11
0.12
0.15
0.43
0.12
0.18
0.33
0.67
0.34
0.30
0.41
0.23
0.21
0.54
0.25
0.15
0.14
0.16
0.21
0.44
0.36
0.12
0.14
0.30
0.37
0.35
0.13
0.18
0.27
0.25
0.39
0.38
0.36
0.52
0.10
0.20
0.14
0.51
0.39
0.56
0.20
0.21
0.48
0.37
0.50
0.16
0.14
0.35
0.40
0.51
0.35
0.39
0.33
0.46
0.10
0.37
0.16
0.27
0.20
0.12
0.20
0.17
0.16
0.12
0.17
0.12
0.11
0.15
0.12
0.14
0.11
0.13
0.16
0.11
0.11
0.11
0.10
0.14
0.14
0.10
0.11
0.20
0.11
0.10
0.21
0.12
0.25
0.17
0.15
0.14
0.11
0.23
0.23
0.10
0.17
0.13
0.38
0.16
0.43
0.16
0.30
0.11
0.26
0.11
0.15
0.12
0.14
0.16
0.22
0.12
0.56
0.10
0.42
0.21
0.29
0.17
0.70
0.11
0.61
0.47
0.15
0.18
0.48
0.27
0.72
0.60
0.49
0.14
0.48
0.23
0.40
0.72
0.10
0.57
0.54
0.23
0.36
0.37
0.43
0.69
0.14
0.57
0.24
0.58
0.18
0.34
0.39
0.53
0.73
0.15
0.64
0.57
0.18
0.11
0.12
0.50
0.29
0.41
0.11
0.65
0.71
0.15
0.15
0.62
0.47
0.14
0.61
0.12
0.56
0.11
0.68
0.74
0.11
0.13
0.50
0.10
0.59
0.66
0.68
0.10
0.12
0.69
0.72
0.13
0.59
0.61
0.67
0.72
0.18
0.22
0.72
0.15
0.73
0.23
0.12
0.59
0.69
0.67
0.76
0.17
0.12
0.74
0.74
0.54
0.11
0.72
0.49
0.66
0.73
0.21
0.72
0.74
0.56
0.11
0.73
0.49
0.59
0.19
0.69
0.19
0.14
0.12
0.11
0.12
0.72
0.19
0.71
0.46
0.50
0.72
0.55
0.63
0.27
0.65
0.50
0.49
0.10
0.11
0.18
0.29
0.19
0.71
0.26
0.69
0.26
0.38
0.71
0.53
0.64
0.26
0.56
0.51
0.64
0.11
0.19
0.54
0.16
0.61
0.20
0.69
0.20
0.69
0.12
0.46
0.62
0.30
0.54
0.40
0.67
0.12
0.20
0.60
0.23
0.50
0.41
0.24
0.68
0.38
0.62
0.15
0.44
0.37
0.44
0.45
0.66
0.12
0.65
0.50
0.29
0.45
0.63
0.59
0.75
0.54
0.17
0.44
0.12
0.21
0.14
0.45
0.47
0.12
0.69
0.45
0.18
0.55
0.64
0.65
0.75
0.47
0.17
0.47
0.12
0.42
0.15
0.70
0.53
0.20
0.53
0.64
0.71
0.73
0.38
0.15
0.44
0.56
0.24
0.11
0.71
0.62
0.12
0.12
0.53
0.64
0.76
0.73
0.37
0.50
0.48
0.42
0.17
0.71
0.61
0.32
0.59
0.65
0.76
0.70
0.44
0.59
0.40
0.59
0.26
0.70
0.58
0.26
0.53
0.64
0.10
0.66
0.76
0.60
0.49
0.37
0.44
0.14
0.27
0.63
0.25
0.70
0.58
0.47
0.57
0.70
0.29
0.65
0.76
0.32
0.58
0.43
0.28
0.51
0.61
0.16
0.24
0.72
0.24
0.57
0.41
0.23
0.57
0.67
0.46
0.48
0.65
0.76
0.23
0.62
0.23
0.53
0.14
0.23
0.41
0.62
0.35
0.21
0.70
0.53
0.42
0.21
0.20
0.54
0.68
0.53
0.62
0.69
0.79
0.64
0.10
0.16
0.12
0.45
0.53
0.56
0.28
0.29
0.54
0.50
0.11
0.19
0.66
0.67
0.38
0.29
0.10
0.56
0.70
0.52
0.65
0.63
0.13
0.79
0.62
0.10
0.61
0.19
0.17
0.42
0.69
0.33
0.19
0.37
0.56
0.51
0.25
0.59
0.73
0.36
0.14
0.18
0.62
0.72
0.60
0.62
0.30
0.23
0.78
0.63
0.67
0.11
0.23
0.12
0.35
0.71
0.30
0.13
0.23
0.58
0.62
0.33
0.57
0.75
0.21
0.33
0.28
0.60
0.72
0.14
0.19
0.57
0.67
0.78
0.52
0.13
0.67
0.12
0.41
0.27
0.73
0.20
0.60
0.64
0.40
0.51
0.76
0.54
0.37
0.20
0.10
0.57
0.36
0.67
0.38
0.28
0.48
0.71
0.76
0.44
0.23
0.64
0.15
0.46
0.67
0.13
0.68
0.72
0.44
0.37
0.76
0.52
0.42
0.26
0.55
0.52
0.50
0.33
0.15
0.44
0.69
0.74
0.46
0.55
0.60
0.20
0.50
0.39
0.16
0.70
0.72
0.45
0.30
0.73
0.59
0.13
0.35
0.52
0.35
0.51
0.13
0.38
0.42
0.62
0.69
0.57
0.57
0.40
0.52
0.35
0.13
0.37
0.67
0.11
0.69
0.45
0.23
0.72
0.61
0.13
0.33
0.10
0.47
0.28
0.35
0.46
0.28
0.31
0.49
0.60
0.64
0.63
0.50
0.11
0.57
0.42
0.14
0.11
0.47
0.67
0.16
0.65
0.36
0.15
0.74
0.61
0.39
0.26
0.51
0.61
0.24
0.39
0.38
0.39
0.25
0.18
0.16
0.54
0.75
0.13
0.61
0.52
0.57
0.48
0.12
0.25
0.17
0.60
0.70
0.12
0.44
0.49
0.11
0.75
0.54
0.15
0.34
0.12
0.48
0.41
0.63
0.48
0.30
0.23
0.47
0.16
0.45
0.18
0.62
0.74
0.24
0.59
0.54
0.54
0.27
0.14
0.61
0.69
0.14
0.28
0.14
0.56
0.21
0.10
0.72
0.26
0.18
0.11
0.18
0.48
0.36
0.66
0.65
0.11
0.16
0.52
0.27
0.46
0.35
0.20
0.59
0.74
0.67
0.54
0.59
0.16
0.15
0.11
0.58
0.67
0.21
0.16
0.23
0.56
0.21
0.70
0.17
0.40
0.23
0.63
0.68
0.24
0.16
0.46
0.35
0.54
0.39
0.68
0.78
0.70
0.36
0.42
0.60
0.64
0.12
0.20
0.16
0.25
0.52
0.67
0.27
0.30
0.45
0.14
0.72
0.56
0.64
0.72
0.30
0.10
0.40
0.44
0.27
0.61
0.32
0.15
0.38
0.12
0.13
0.29
0.68
0.77
0.72
0.66
0.44
0.62
0.67
0.13
0.27
0.44
0.68
0.29
0.27
0.37
0.69
0.50
0.57
0.74
0.36
0.29
0.61
0.53
0.25
0.44
0.16
0.16
0.21
0.20
0.24
0.64
0.77
0.68
0.73
0.66
0.71
0.12
0.44
0.32
0.41
0.30
0.68
0.21
0.30
0.35
0.63
0.18
0.38
0.46
0.22
0.73
0.38
0.16
0.73
0.28
0.30
0.60
0.15
0.34
0.18
0.20
0.60
0.77
0.36
0.66
0.75
0.64
0.74
0.13
0.46
0.35
0.43
0.24
0.54
0.10
0.30
0.31
0.52
0.52
0.16
0.11
0.11
0.72
0.32
0.51
0.13
0.79
0.39
0.68
0.18
0.38
0.10
0.21
0.57
0.73
0.49
0.72
0.76
0.43
0.71
0.14
0.34
0.19
0.55
0.31
0.37
0.19
0.21
0.46
0.19
0.35
0.34
0.52
0.59
0.45
0.22
0.24
0.61
0.15
0.54
0.16
0.61
0.11
0.22
0.77
0.62
0.74
0.27
0.13
0.39
0.31
0.52
0.61
0.60
0.74
0.77
0.25
0.65
0.11
0.12
0.14
0.67
0.37
0.46
0.29
0.25
0.11
0.60
0.34
0.14
0.19
0.18
0.29
0.53
0.63
0.65
0.60
0.43
0.34
0.26
0.33
0.32
0.52
0.17
0.34
0.70
0.67
0.73
0.24
0.10
0.46
0.26
0.11
0.34
0.30
0.68
0.20
0.71
0.75
0.15
0.55
0.10
0.32
0.19
0.13
0.72
0.46
0.43
0.28
0.61
0.55
0.21
0.28
0.56
0.50
0.68
0.57
0.51
0.21
0.17
0.31
0.53
0.25
0.15
0.20
0.64
0.41
0.68
0.73
0.41
0.55
0.17
0.25
0.15
0.13
0.69
0.22
0.61
0.73
0.47
0.10
0.55
0.14
0.71
0.47
0.22
0.21
0.14
0.56
0.13
0.47
0.62
0.29
0.11
0.57
0.62
0.59
0.10
0.72
0.51
0.45
0.14
0.17
0.38
0.48
0.30
0.12
0.25
0.69
0.51
0.67
0.72
0.54
0.11
0.59
0.35
0.12
0.13
0.67
0.39
0.34
0.72
0.16
0.11
0.66
0.11
0.75
0.53
0.24
0.61
0.35
0.52
0.62
0.35
0.17
0.66
0.56
0.70
0.73
0.31
0.32
0.22
0.23
0.14
0.53
0.30
0.27
0.10
0.42
0.74
0.46
0.10
0.69
0.74
0.66
0.10
0.61
0.15
0.53
0.14
0.53
0.51
0.53
0.23
0.25
0.74
0.21
0.71
0.13
0.75
0.57
0.33
0.59
0.50
0.63
0.35
0.37
0.71
0.40
0.70
0.76
0.22
0.33
0.44
0.39
0.12
0.53
0.39
0.40
0.15
0.58
0.38
0.72
0.19
0.44
0.71
0.70
0.29
0.54
0.61
0.65
0.20
0.59
0.32
0.73
0.20
0.74
0.15
0.75
0.59
0.31
0.68
0.51
0.64
0.58
0.50
0.72
0.51
0.70
0.75
0.32
0.38
0.10
0.40
0.35
0.45
0.14
0.57
0.58
0.27
0.69
0.29
0.72
0.26
0.11
0.71
0.68
0.31
0.22
0.59
0.65
0.13
0.59
0.22
0.72
0.12
0.77
0.11
0.73
0.64
0.19
0.72
0.48
0.67
0.65
0.45
0.73
0.12
0.68
0.69
0.32
0.75
0.40
0.53
0.46
0.42
0.29
0.37
0.20
0.65
0.67
0.25
0.74
0.30
0.72
0.16
0.38
0.67
0.66
0.53
0.17
0.13
0.68
0.56
0.66
0.17
0.19
0.70
0.27
0.79
0.11
0.71
0.64
0.17
0.73
0.51
0.69
0.69
0.11
0.44
0.75
0.18
0.69
0.67
0.45
0.73
0.23
0.47
0.56
0.41
0.30
0.15
0.46
0.70
0.14
0.75
0.31
0.68
0.11
0.59
0.59
0.64
0.62
0.16
0.32
0.68
0.49
0.70
0.14
0.34
0.68
0.60
0.77
0.26
0.64
0.59
0.74
0.54
0.64
0.67
0.20
0.26
0.38
0.76
0.29
0.68
0.73
0.55
0.73
0.14
0.41
0.53
0.23
0.25
0.67
0.11
0.76
0.57
0.14
0.33
0.10
0.67
0.16
0.11
0.13
0.59
0.56
0.51
0.29
0.67
0.51
0.70
0.25
0.21
0.50
0.10
0.72
0.74
0.17
0.55
0.70
0.58
0.53
0.68
0.34
0.38
0.20
0.75
0.22
0.62
0.72
0.58
0.70
0.11
0.16
0.38
0.16
0.13
0.67
0.18
0.79
0.14
0.50
0.41
0.12
0.20
0.23
0.66
0.45
0.19
0.61
0.39
0.49
0.16
0.60
0.62
0.59
0.64
0.29
0.71
0.71
0.47
0.67
0.47
0.49
0.68
0.52
0.57
0.16
0.20
0.13
0.77
0.52
0.73
0.50
0.14
0.63
0.40
0.14
0.65
0.74
0.54
0.58
0.26
0.30
0.61
0.44
0.11
0.58
0.52
0.44
0.56
0.64
0.26
0.25
0.11
0.74
0.36
0.28
0.58
0.13
0.70
0.34
0.59
0.19
0.29
0.66
0.43
0.65
0.25
0.18
0.78
0.33
0.50
0.76
0.56
0.11
0.39
0.58
0.19
0.14
0.23
0.50
0.59
0.11
0.40
0.59
0.30
0.40
0.12
0.48
0.12
0.55
0.62
0.33
0.66
0.59
0.70
0.52
0.37
0.76
0.40
0.14
0.48
0.43
0.57
0.39
0.65
0.37
0.66
0.30
0.13
0.22
0.80
0.52
0.43
0.79
0.56
0.11
0.25
0.14
0.38
0.10
0.63
0.40
0.43
0.44
0.20
0.15
0.44
0.14
0.18
0.41
0.61
0.38
0.54
0.11
0.11
0.45
0.13
0.67
0.66
0.20
0.71
0.21
0.20
0.64
0.74
0.46
0.52
0.78
0.51
0.17
0.66
0.17
0.10
0.18
0.62
0.32
0.65
0.24
0.32
0.15
0.80
0.56
0.38
0.80
0.61
0.33
0.12
0.38
0.22
0.59
0.50
0.11
0.69
0.47
0.19
0.21
0.23
0.61
0.66
0.39
0.55
0.13
0.12
0.40
0.11
0.70
0.68
0.39
0.21
0.81
0.53
0.42
0.59
0.75
0.11
0.50
0.61
0.78
0.62
0.53
0.46
0.68
0.15
0.59
0.17
0.58
0.14
0.35
0.81
0.54
0.39
0.82
0.61
0.50
0.22
0.49
0.37
0.65
0.57
0.41
0.71
0.47
0.16
0.29
0.12
0.12
0.24
0.62
0.70
0.29
0.57
0.18
0.35
0.69
0.64
0.62
0.84
0.59
0.33
0.55
0.75
0.50
0.63
0.79
0.63
0.58
0.61
0.70
0.16
0.27
0.25
0.15
0.13
0.60
0.14
0.12
0.59
0.29
0.81
0.60
0.37
0.82
0.65
0.54
0.54
0.57
0.63
0.60
0.67
0.75
0.37
0.29
0.13
0.51
0.39
0.59
0.73
0.37
0.11
0.58
0.19
0.34
0.68
0.40
0.70
0.20
0.83
0.68
0.13
0.39
0.74
0.62
0.59
0.78
0.66
0.53
0.31
0.12
0.64
0.24
0.26
0.32
0.38
0.21
0.30
0.54
0.21
0.12
0.63
0.15
0.81
0.64
0.19
0.80
0.66
0.60
0.57
0.61
0.60
0.59
0.67
0.74
0.29
0.20
0.51
0.44
0.44
0.55
0.71
0.58
0.15
0.60
0.18
0.30
0.65
0.23
0.28
0.72
0.83
0.73
0.14
0.16
0.73
0.68
0.44
0.74
0.64
0.53
0.22
0.12
0.44
0.49
0.30
0.39
0.38
0.16
0.28
0.12
0.41
0.25
0.67
0.14
0.17
0.79
0.18
0.66
0.11
0.77
0.40
0.67
0.52
0.64
0.61
0.59
0.55
0.76
0.15
0.26
0.46
0.64
0.32
0.47
0.45
0.72
0.61
0.36
0.58
0.17
0.63
0.44
0.16
0.70
0.10
0.83
0.71
0.11
0.66
0.68
0.21
0.15
0.71
0.67
0.48
0.34
0.19
0.47
0.66
0.50
0.31
0.17
0.35
0.41
0.40
0.11
0.25
0.15
0.63
0.16
0.30
0.34
0.76
0.46
0.65
0.73
0.69
0.27
0.68
0.11
0.61
0.58
0.51
0.76
0.22
0.15
0.59
0.72
0.53
0.49
0.52
0.45
0.76
0.47
0.63
0.53
0.24
0.44
0.63
0.67
0.80
0.67
0.12
0.65
0.65
0.14
0.12
0.68
0.62
0.54
0.58
0.20
0.41
0.11
0.71
0.26
0.64
0.15
0.27
0.39
0.39
0.34
0.24
0.35
0.57
0.32
0.34
0.34
0.42
0.71
0.52
0.65
0.61
0.73
0.70
0.35
0.33
0.55
0.46
0.70
0.18
0.60
0.80
0.58
0.61
0.57
0.43
0.72
0.37
0.68
0.54
0.20
0.30
0.31
0.66
0.54
0.46
0.77
0.71
0.27
0.64
0.60
0.12
0.11
0.63
0.60
0.17
0.51
0.67
0.19
0.41
0.14
0.73
0.46
0.66
0.15
0.57
0.26
0.40
0.33
0.18
0.34
0.35
0.58
0.26
0.25
0.46
0.52
0.19
0.67
0.50
0.64
0.18
0.74
0.35
0.69
0.46
0.38
0.36
0.63
0.16
0.66
0.81
0.60
0.63
0.16
0.45
0.49
0.64
0.17
0.75
0.28
0.56
0.39
0.12
0.72
0.25
0.45
0.75
0.77
0.42
0.54
0.42
0.65
0.23
0.62
0.63
0.49
0.66
0.15
0.43
0.75
0.10
0.52
0.68
0.16
0.62
0.18
0.51
0.35
0.12
0.12
0.11
0.39
0.33
0.53
0.21
0.11
0.42
0.55
0.17
0.57
0.35
0.53
0.72
0.30
0.67
0.54
0.12
0.41
0.19
0.71
0.83
0.57
0.73
0.17
0.44
0.46
0.62
0.75
0.26
0.61
0.29
0.75
0.24
0.17
0.46
0.40
0.72
0.77
0.51
0.21
0.51
0.67
0.15
0.56
0.57
0.52
0.54
0.26
0.39
0.75
0.12
0.42
0.69
0.13
0.62
0.50
0.51
0.14
0.16
0.36
0.34
0.57
0.20
0.33
0.34
0.61
0.35
0.60
0.50
0.11
0.15
0.73
0.30
0.67
0.60
0.10
0.37
0.69
0.85
0.44
0.75
0.23
0.52
0.39
0.45
0.55
0.74
0.46
0.17
0.36
0.78
0.15
0.14
0.46
0.63
0.64
0.75
0.49
0.46
0.17
0.20
0.71
0.10
0.48
0.58
0.52
0.64
0.43
0.42
0.31
0.75
0.50
0.68
0.16
0.66
0.47
0.57
0.34
0.18
0.13
0.36
0.32
0.58
0.24
0.36
0.41
0.72
0.52
0.35
0.66
0.67
0.18
0.13
0.74
0.32
0.62
0.61
0.45
0.66
0.84
0.21
0.76
0.26
0.54
0.40
0.42
0.46
0.75
0.32
0.14
0.18
0.56
0.82
0.37
0.12
0.31
0.56
0.64
0.49
0.72
0.38
0.62
0.12
0.43
0.70
0.47
0.63
0.65
0.67
0.44
0.23
0.77
0.62
0.16
0.68
0.26
0.68
0.35
0.59
0.20
0.20
0.12
0.33
0.31
0.63
0.37
0.36
0.41
0.72
0.62
0.33
0.67
0.71
0.34
0.34
0.70
0.27
0.56
0.47
0.19
0.40
0.62
0.28
0.82
0.78
0.25
0.53
0.37
0.19
0.37
0.77
0.37
0.25
0.16
0.70
0.83
0.38
0.29
0.10
0.42
0.64
0.66
0.59
0.69
0.32
0.64
0.60
0.71
0.11
0.45
0.57
0.66
0.70
0.25
0.73
0.68
0.15
0.70
0.46
0.76
0.32
0.64
0.38
0.31
0.23
0.45
0.50
0.54
0.16
0.33
0.38
0.37
0.68
0.64
0.41
0.65
0.41
0.71
0.43
0.49
0.19
0.65
0.53
0.39
0.44
0.57
0.12
0.37
0.78
0.12
0.78
0.57
0.54
0.35
0.15
0.58
0.81
0.35
0.65
0.16
0.73
0.18
0.11
0.85
0.41
0.18
0.43
0.68
0.66
0.64
0.59
0.12
0.69
0.69
0.71
0.43
0.51
0.67
0.73
0.13
0.68
0.14
0.72
0.23
0.65
0.54
0.82
0.14
0.65
0.48
0.13
0.48
0.15
0.43
0.32
0.52
0.57
0.42
0.25
0.40
0.59
0.55
0.51
0.65
0.50
0.61
0.11
0.63
0.64
0.12
0.54
0.52
0.33
0.42
0.25
0.58
0.49
0.35
0.72
0.14
0.35
0.77
0.68
0.51
0.25
0.64
0.82
0.46
0.79
0.70
0.18
0.26
0.13
0.84
0.50
0.21
0.41
0.72
0.57
0.50
0.41
0.42
0.73
0.72
0.51
0.19
0.30
0.51
0.67
0.75
0.19
0.32
0.66
0.26
0.24
0.11
0.74
0.31
0.61
0.62
0.81
0.60
0.54
0.17
0.55
0.16
0.14
0.59
0.26
0.49
0.35
0.54
0.12
0.50
0.21
0.29
0.45
0.44
0.64
0.38
0.67
0.58
0.50
0.62
0.70
0.23
0.47
0.46
0.28
0.35
0.11
0.49
0.70
0.52
0.62
0.15
0.56
0.69
0.25
0.14
0.63
0.77
0.81
0.52
0.82
0.67
0.28
0.34
0.11
0.83
0.52
0.20
0.46
0.75
0.27
0.43
0.33
0.30
0.11
0.19
0.18
0.68
0.76
0.13
0.28
0.52
0.36
0.62
0.77
0.13
0.47
0.38
0.65
0.10
0.72
0.31
0.44
0.51
0.82
0.19
0.56
0.13
0.65
0.17
0.57
0.14
0.19
0.64
0.46
0.50
0.38
0.45
0.45
0.51
0.23
0.38
0.42
0.43
0.70
0.18
0.54
0.63
0.54
0.63
0.70
0.39
0.38
0.20
0.45
0.10
0.32
0.77
0.14
0.25
0.63
0.49
0.18
0.59
0.14
0.74
0.72
0.74
0.77
0.58
0.83
0.64
0.39
0.43
0.13
0.81
0.44
0.26
0.47
0.75
0.18
0.25
0.11
0.17
0.56
0.10
0.25
0.61
0.78
0.20
0.19
0.63
0.27
0.56
0.77
0.32
0.43
0.70
0.70
0.44
0.18
0.84
0.48
0.28
0.69
0.24
0.54
0.15
0.22
0.59
0.51
0.57
0.32
0.41
0.33
0.53
0.54
0.18
0.35
0.44
0.49
0.73
0.28
0.59
0.62
0.68
0.68
0.46
0.19
0.29
0.13
0.50
0.31
0.40
0.79
0.18
0.59
0.70
0.40
0.21
0.52
0.72
0.15
0.75
0.11
0.74
0.71
0.69
0.83
0.61
0.66
0.42
0.51
0.13
0.76
0.37
0.74
0.16
0.16
0.48
0.48
0.53
0.78
0.24
0.34
0.70
0.25
0.47
0.76
0.27
0.44
0.73
0.65
0.33
0.84
0.32
0.45
0.72
0.47
0.17
0.18
0.23
0.36
0.60
0.40
0.37
0.29
0.63
0.50
0.20
0.46
0.51
0.69
0.11
0.11
0.64
0.35
0.69
0.70
0.56
0.39
0.24
0.29
0.26
0.47
0.80
0.11
0.71
0.78
0.24
0.20
0.49
0.72
0.16
0.76
0.17
0.11
0.77
0.56
0.74
0.82
0.60
0.73
0.58
0.14
0.70
0.12
0.12
0.44
0.30
0.76
0.13
0.23
0.16
0.43
0.54
0.41
0.77
0.37
0.52
0.73
0.40
0.74
0.24
0.49
0.75
0.52
0.33
0.83
0.22
0.52
0.71
0.51
0.23
0.38
0.19
0.60
0.47
0.31
0.29
0.56
0.44
0.24
0.39
0.23
0.39
0.68
0.15
0.72
0.13
0.68
0.74
0.66
0.44
0.14
0.14
0.52
0.80
0.11
0.74
0.81
0.27
0.55
0.68
0.18
0.30
0.75
0.12
0.77
0.10
0.43
0.74
0.82
0.56
0.72
0.57
0.59
0.15
0.63
0.26
0.75
0.28
0.16
0.58
0.56
0.40
0.74
0.57
0.16
0.46
0.77
0.19
0.74
0.19
0.59
0.76
0.37
0.24
0.79
0.15
0.58
0.65
0.36
0.17
0.56
0.29
0.46
0.66
0.10
0.47
0.30
0.33
0.59
0.50
0.35
0.36
0.49
0.12
0.72
0.21
0.76
0.70
0.77
0.71
0.11
0.31
0.37
0.38
0.19
0.78
0.20
0.72
0.81
0.43
0.55
0.53
0.34
0.51
0.77
0.26
0.76
0.65
0.51
0.46
0.74
0.83
0.42
0.68
0.58
0.62
0.14
0.45
0.20
0.18
0.75
0.22
0.30
0.16
0.54
0.53
0.54
0.70
0.62
0.10
0.49
0.79
0.74
0.17
0.64
0.76
0.14
0.33
0.23
0.74
0.19
0.61
0.60
0.54
0.20
0.14
0.45
0.28
0.31
0.12
0.12
0.67
0.14
0.54
0.28
0.63
0.50
0.32
0.32
0.65
0.68
0.44
0.77
0.73
0.78
0.75
0.37
0.37
0.49
0.45
0.53
0.73
0.72
0.79
0.39
0.28
0.52
0.10
0.61
0.74
0.33
0.78
0.73
0.61
0.32
0.73
0.82
0.31
0.63
0.44
0.62
0.11
0.45
0.39
0.14
0.76
0.47
0.32
0.14
0.18
0.54
0.41
0.69
0.65
0.43
0.80
0.73
0.19
0.67
0.75
0.25
0.30
0.26
0.66
0.60
0.61
0.63
0.31
0.14
0.40
0.10
0.15
0.36
0.16
0.66
0.23
0.50
0.28
0.61
0.46
0.43
0.33
0.69
0.56
0.64
0.78
0.73
0.75
0.76
0.54
0.46
0.49
0.64
0.50
0.12
0.11
0.74
0.73
0.78
0.12
0.55
0.55
0.13
0.27
0.65
0.64
0.50
0.72
0.74
0.64
0.33
0.69
0.81
0.19
0.66
0.24
0.54
0.59
0.21
0.14
0.75
0.58
0.46
0.28
0.51
0.25
0.64
0.63
0.23
0.82
0.74
0.68
0.74
0.34
0.44
0.25
0.41
0.65
0.64
0.65
0.65
0.20
0.54
0.13
0.18
0.17
0.44
0.63
0.21
0.48
0.24
0.47
0.52
0.50
0.31
0.69
0.45
0.63
0.77
0.23
0.76
0.72
0.77
0.67
0.45
0.70
0.34
0.44
0.19
0.16
0.13
0.75
0.67
0.79
0.48
0.58
0.23
0.67
0.55
0.59
0.69
0.75
0.67
0.29
0.59
0.79
0.67
0.33
0.69
0.38
0.22
0.19
0.72
0.62
0.60
0.10
0.26
0.46
0.47
0.26
0.66
0.65
0.84
0.19
0.74
0.19
0.69
0.72
0.34
0.26
0.57
0.69
0.35
0.11
0.66
0.62
0.66
0.45
0.52
0.17
0.51
0.58
0.29
0.47
0.22
0.55
0.57
0.53
0.15
0.71
0.10
0.56
0.75
0.31
0.79
0.29
0.20
0.68
0.76
0.23
0.71
0.41
0.67
0.26
0.40
0.15
0.12
0.32
0.71
0.43
0.79
0.25
0.69
0.16
0.64
0.17
0.50
0.63
0.76
0.69
0.18
0.21
0.76
0.13
0.49
0.16
0.75
0.37
0.15
0.35
0.65
0.64
0.63
0.39
0.23
0.69
0.48
0.29
0.65
0.69
0.25
0.83
0.17
0.72
0.16
0.67
0.68
0.26
0.10
0.52
0.71
0.55
0.30
0.12
0.67
0.59
0.68
0.52
0.31
0.16
0.58
0.23
0.51
0.44
0.45
0.25
0.57
0.58
0.59
0.16
0.73
0.51
0.71
0.46
0.21
0.77
0.32
0.18
0.56
0.76
0.29
0.73
0.55
0.71
0.33
0.42
0.27
0.13
0.25
0.36
0.79
0.38
0.77
0.57
0.28
0.10
0.54
0.75
0.65
0.12
0.72
0.18
0.23
0.77
0.51
0.22
0.57
0.65
0.35
0.48
0.27
0.71
0.26
0.60
0.69
0.80
0.18
0.65
0.54
0.55
0.43
0.13
0.36
0.71
0.64
0.33
0.25
0.71
0.57
0.68
0.17
0.28
0.27
0.61
0.44
0.45
0.46
0.42
0.27
0.49
0.58
0.62
0.30
0.73
0.50
0.71
0.61
0.23
0.65
0.35
0.41
0.78
0.76
0.47
0.73
0.45
0.24
0.23
0.23
0.77
0.60
0.79
0.43
0.40
0.45
0.73
0.64
0.69
0.24
0.10
0.77
0.35
0.55
0.20
0.52
0.64
0.41
0.58
0.23
0.42
0.67
0.37
0.67
0.26
0.70
0.22
0.52
0.44
0.25
0.44
0.21
0.44
0.73
0.59
0.47
0.49
0.73
0.11
0.52
0.64
0.39
0.12
0.31
0.63
0.51
0.48
0.44
0.53
0.22
0.37
0.57
0.60
0.35
0.73
0.15
0.60
0.75
0.63
0.11
0.48
0.55
0.17
0.33
0.77
0.18
0.79
0.43
0.76
0.50
0.18
0.22
0.79
0.63
0.78
0.29
0.36
0.54
0.75
0.60
0.64
0.31
0.11
0.75
0.51
0.42
0.31
0.53
0.60
0.47
0.70
0.61
0.51
0.59
0.53
0.66
0.38
0.15
0.50
0.32
0.57
0.41
0.35
0.43
0.74
0.60
0.46
0.64
0.73
0.11
0.45
0.61
0.35
0.11
0.32
0.56
0.27
0.49
0.18
0.49
0.51
0.43
0.22
0.11
0.55
0.54
0.49
0.73
0.64
0.76
0.63
0.19
0.40
0.60
0.34
0.24
0.78
0.12
0.36
0.81
0.36
0.36
0.75
0.44
0.19
0.22
0.81
0.59
0.75
0.13
0.50
0.49
0.77
0.51
0.67
0.49
0.28
0.74
0.58
0.34
0.60
0.55
0.57
0.54
0.77
0.67
0.59
0.62
0.68
0.66
0.28
0.46
0.13
0.55
0.35
0.49
0.40
0.72
0.57
0.47
0.72
0.73
0.24
0.58
0.23
0.16
0.40
0.51
0.57
0.12
0.41
0.63
0.15
0.28
0.55
0.56
0.55
0.67
0.70
0.76
0.66
0.26
0.41
0.51
0.46
0.14
0.78
0.28
0.30
0.80
0.18
0.15
0.51
0.77
0.19
0.46
0.34
0.30
0.79
0.53
0.46
0.70
0.11
0.11
0.58
0.21
0.34
0.75
0.44
0.66
0.56
0.39
0.63
0.75
0.18
0.72
0.54
0.50
0.57
0.77
0.67
0.61
0.68
0.65
0.62
0.50
0.27
0.58
0.34
0.72
0.60
0.44
0.78
0.73
0.58
0.42
0.48
0.52
0.11
0.19
0.65
0.20
0.44
0.41
0.55
0.61
0.73
0.74
0.68
0.44
0.44
0.32
0.60
0.77
0.21
0.10
0.80
0.13
0.12
0.55
0.78
0.64
0.62
0.59
0.78
0.61
0.16
0.48
0.66
0.14
0.30
0.48
0.53
0.35
0.20
0.26
0.73
0.35
0.66
0.46
0.54
0.63
0.12
0.70
0.20
0.12
0.68
0.43
0.38
0.52
0.76
0.66
0.62
0.67
0.61
0.59
0.11
0.58
0.20
0.55
0.19
0.71
0.67
0.49
0.79
0.73
0.50
0.10
0.40
0.48
0.44
0.13
0.25
0.71
0.13
0.11
0.36
0.33
0.57
0.12
0.45
0.72
0.74
0.67
0.59
0.48
0.28
0.64
0.78
0.20
0.76
0.12
0.12
0.13
0.56
0.78
0.19
0.14
0.15
0.66
0.61
0.65
0.75
0.62
0.33
0.45
0.65
0.17
0.59
0.70
0.32
0.34
0.21
0.14
0.62
0.23
0.71
0.26
0.63
0.22
0.53
0.65
0.34
0.47
0.11
0.70
0.27
0.28
0.44
0.76
0.64
0.63
0.61
0.62
0.62
0.54
0.28
0.64
0.52
0.23
0.59
0.68
0.51
0.79
0.72
0.29
0.41
0.52
0.48
0.50
0.70
0.12
0.54
0.52
0.31
0.71
0.77
0.48
0.60
0.49
0.12
0.65
0.78
0.76
0.44
0.25
0.56
0.75
0.45
0.25
0.17
0.41
0.68
0.64
0.70
0.36
0.59
0.45
0.26
0.63
0.72
0.16
0.17
0.69
0.76
0.26
0.37
0.32
0.14
0.34
0.23
0.78
0.15
0.18
0.13
0.15
0.56
0.65
0.35
0.24
0.58
0.74
0.21
0.16
0.36
0.73
0.69
0.51
0.46
0.60
0.50
0.69
0.65
0.12
0.10
0.38
0.13
0.52
0.73
0.46
0.15
0.79
0.71
0.20
0.21
0.41
0.54
0.45
0.10
0.61
0.66
0.12
0.49
0.58
0.57
0.29
0.68
0.79
0.22
0.60
0.56
0.61
0.76
0.23
0.62
0.62
0.16
0.54
0.67
0.69
0.17
0.40
0.14
0.39
0.68
0.64
0.73
0.66
0.10
0.55
0.66
0.14
0.53
0.72
0.23
0.22
0.73
0.77
0.20
0.37
0.39
0.21
0.16
0.16
0.79
0.10
0.27
0.56
0.48
0.53
0.43
0.19
0.69
0.77
0.12
0.17
0.71
0.76
0.46
0.23
0.64
0.26
0.62
0.60
0.44
0.24
0.14
0.15
0.72
0.47
0.14
0.78
0.70
0.35
0.48
0.39
0.17
0.14
0.56
0.39
0.47
0.70
0.62
0.22
0.35
0.58
0.12
0.69
0.50
0.16
0.69
0.80
0.14
0.45
0.62
0.44
0.73
0.53
0.34
0.62
0.53
0.65
0.74
0.14
0.49
0.50
0.58
0.44
0.73
0.69
0.12
0.62
0.71
0.40
0.77
0.29
0.27
0.73
0.74
0.24
0.25
0.36
0.77
0.36
0.50
0.14
0.57
0.30
0.55
0.44
0.70
0.77
0.22
0.45
0.23
0.66
0.76
0.23
0.64
0.11
0.55
0.51
0.58
0.64
0.17
0.11
0.68
0.67
0.71
0.66
0.58
0.36
0.27
0.51
0.55
0.32
0.49
0.70
0.48
0.38
0.12
0.14
0.70
0.73
0.60
0.44
0.75
0.81
0.54
0.62
0.55
0.71
0.14
0.63
0.67
0.56
0.59
0.77
0.21
0.47
0.59
0.45
0.21
0.71
0.67
0.16
0.39
0.75
0.71
0.24
0.76
0.35
0.30
0.77
0.63
0.12
0.19
0.30
0.29
0.75
0.53
0.41
0.27
0.52
0.16
0.26
0.52
0.48
0.11
0.72
0.76
0.16
0.63
0.36
0.69
0.73
0.23
0.62
0.25
0.51
0.56
0.63
0.69
0.39
0.68
0.72
0.64
0.59
0.68
0.44
0.40
0.26
0.52
0.49
0.16
0.50
0.62
0.10
0.15
0.41
0.35
0.51
0.22
0.13
0.72
0.74
0.64
0.52
0.75
0.79
0.19
0.60
0.62
0.63
0.69
0.19
0.64
0.65
0.13
0.41
0.59
0.59
0.80
0.15
0.29
0.22
0.53
0.38
0.15
0.70
0.63
0.14
0.45
0.79
0.74
0.10
0.18
0.72
0.47
0.75
0.58
0.16
0.37
0.27
0.75
0.64
0.48
0.13
0.32
0.15
0.44
0.53
0.73
0.73
0.68
0.46
0.66
0.71
0.52
0.54
0.54
0.30
0.57
0.62
0.53
0.67
0.26
0.45
0.67
0.73
0.58
0.50
0.70
0.61
0.37
0.58
0.34
0.52
0.65
0.15
0.42
0.57
0.62
0.17
0.63
0.75
0.73
0.56
0.24
0.75
0.75
0.33
0.63
0.61
0.68
0.69
0.23
0.16
0.62
0.63
0.12
0.42
0.52
0.54
0.82
0.21
0.37
0.49
0.21
0.71
0.55
0.75
0.55
0.75
0.77
0.18
0.52
0.72
0.55
0.20
0.43
0.30
0.68
0.11
0.69
0.61
0.11
0.29
0.51
0.54
0.73
0.72
0.72
0.57
0.52
0.16
0.60
0.56
0.31
0.48
0.28
0.26
0.65
0.62
0.46
0.71
0.64
0.34
0.23
0.73
0.56
0.18
0.70
0.61
0.30
0.20
0.65
0.41
0.50
0.72
0.15
0.22
0.65
0.69
0.18
0.20
0.72
0.77
0.71
0.64
0.23
0.67
0.73
0.48
0.66
0.57
0.70
0.64
0.28
0.25
0.68
0.61
0.32
0.42
0.31
0.11
0.85
0.48
0.48
0.51
0.25
0.14
0.12
0.67
0.47
0.76
0.62
0.74
0.20
0.77
0.21
0.56
0.68
0.62
0.23
0.54
0.12
0.31
0.39
0.21
0.69
0.69
0.13
0.20
0.54
0.64
0.72
0.66
0.66
0.60
0.56
0.27
0.37
0.40
0.48
0.35
0.41
0.47
0.14
0.58
0.69
0.27
0.72
0.61
0.57
0.75
0.29
0.22
0.70
0.58
0.29
0.16
0.67
0.34
0.43
0.75
0.50
0.64
0.67
0.37
0.21
0.71
0.76
0.12
0.74
0.68
0.31
0.65
0.72
0.58
0.60
0.47
0.64
0.16
0.49
0.24
0.36
0.72
0.25
0.49
0.34
0.44
0.21
0.87
0.42
0.59
0.57
0.37
0.58
0.32
0.75
0.66
0.74
0.51
0.78
0.28
0.59
0.58
0.67
0.16
0.59
0.25
0.25
0.37
0.66
0.73
0.58
0.71
0.75
0.50
0.54
0.65
0.62
0.45
0.59
0.15
0.37
0.67
0.33
0.55
0.10
0.55
0.72
0.12
0.23
0.71
0.51
0.69
0.41
0.73
0.32
0.19
0.13
0.71
0.49
0.28
0.69
0.22
0.75
0.66
0.11
0.62
0.65
0.34
0.28
0.70
0.13
0.75
0.11
0.71
0.68
0.72
0.71
0.52
0.46
0.48
0.54
0.43
0.24
0.19
0.29
0.72
0.28
0.16
0.38
0.17
0.41
0.40
0.51
0.13
0.87
0.58
0.64
0.55
0.52
0.10
0.75
0.70
0.72
0.54
0.76
0.52
0.58
0.58
0.65
0.14
0.70
0.15
0.55
0.60
0.68
0.63
0.70
0.78
0.43
0.58
0.66
0.52
0.54
0.65
0.70
0.13
0.68
0.23
0.52
0.72
0.16
0.66
0.66
0.42
0.36
0.72
0.37
0.42
0.21
0.71
0.26
0.67
0.76
0.20
0.68
0.24
0.64
0.64
0.33
0.25
0.63
0.13
0.72
0.70
0.65
0.72
0.65
0.63
0.47
0.15
0.31
0.41
0.11
0.76
0.42
0.38
0.29
0.53
0.56
0.88
0.55
0.65
0.62
0.43
0.74
0.64
0.67
0.41
0.63
0.75
0.66
0.61
0.53
0.58
0.74
0.16
0.68
0.48
0.58
0.25
0.64
0.62
0.77
0.19
0.63
0.71
0.12
0.67
0.66
0.68
0.72
0.24
0.60
0.72
0.67
0.70
0.51
0.18
0.71
0.42
0.51
0.29
0.72
0.37
0.63
0.71
0.36
0.71
0.22
0.69
0.57
0.24
0.19
0.42
0.74
0.74
0.63
0.16
0.68
0.57
0.63
0.22
0.43
0.11
0.78
0.51
0.42
0.27
0.49
0.53
0.87
0.56
0.65
0.66
0.11
0.72
0.38
0.51
0.55
0.67
0.74
0.72
0.53
0.41
0.17
0.72
0.29
0.17
0.69
0.38
0.61
0.22
0.65
0.50
0.75
0.13
0.60
0.72
0.74
0.51
0.68
0.73
0.54
0.74
0.72
0.27
0.70
0.70
0.60
0.14
0.71
0.35
0.54
0.31
0.45
0.67
0.43
0.57
0.69
0.51
0.77
0.27
0.73
0.31
0.37
0.35
0.75
0.16
0.71
0.65
0.30
0.35
0.71
0.11
0.51
0.21
0.40
0.79
0.60
0.54
0.18
0.54
0.42
0.83
0.10
0.63
0.62
0.19
0.64
0.71
0.23
0.42
0.64
0.72
0.62
0.75
0.30
0.17
0.69
0.45
0.72
0.40
0.64
0.12
0.27
0.68
0.37
0.20
0.74
0.15
0.34
0.60
0.73
0.75
0.35
0.68
0.74
0.67
0.31
0.75
0.69
0.33
0.72
0.69
0.60
0.19
0.69
0.35
0.54
0.51
0.38
0.54
0.60
0.25
0.38
0.62
0.65
0.58
0.78
0.39
0.77
0.24
0.35
0.20
0.73
0.21
0.51
0.64
0.16
0.37
0.44
0.74
0.53
0.44
0.50
0.71
0.71
0.65
0.15
0.18
0.54
0.11
0.37
0.31
0.78
0.68
0.29
0.56
0.70
0.28
0.12
0.66
0.72
0.38
0.75
0.24
0.75
0.62
0.16
0.74
0.33
0.61
0.50
0.20
0.70
0.24
0.47
0.69
0.55
0.66
0.63
0.75
0.15
0.58
0.67
0.35
0.71
0.51
0.72
0.66
0.30
0.13
0.70
0.69
0.64
0.21
0.66
0.53
0.31
0.70
0.43
0.58
0.54
0.51
0.11
0.36
0.61
0.22
0.61
0.58
0.74
0.48
0.80
0.25
0.30
0.70
0.62
0.19
0.53
0.51
0.76
0.47
0.52
0.45
0.48
0.72
0.70
0.58
0.18
0.12
0.55
0.22
0.33
0.48
0.75
0.71
0.37
0.40
0.67
0.67
0.66
0.73
0.33
0.73
0.18
0.77
0.68
0.10
0.74
0.28
0.41
0.37
0.22
0.71
0.67
0.67
0.63
0.71
0.35
0.76
0.36
0.67
0.60
0.74
0.57
0.69
0.59
0.21
0.40
0.59
0.71
0.68
0.23
0.53
0.46
0.20
0.73
0.15
0.45
0.46
0.45
0.60
0.21
0.37
0.25
0.57
0.55
0.68
0.62
0.72
0.52
0.83
0.41
0.29
0.46
0.22
0.62
0.57
0.62
0.77
0.48
0.35
0.14
0.23
0.12
0.70
0.70
0.66
0.20
0.17
0.61
0.49
0.36
0.48
0.75
0.10
0.72
0.56
0.59
0.72
0.66
0.62
0.74
0.20
0.75
0.77
0.70
0.11
0.15
0.15
0.74
0.25
0.14
0.20
0.11
0.72
0.76
0.55
0.69
0.74
0.16
0.76
0.68
0.65
0.72
0.64
0.68
0.40
0.54
0.60
0.71
0.71
0.31
0.28
0.36
0.43
0.13
0.75
0.20
0.61
0.60
0.31
0.43
0.46
0.61
0.12
0.70
0.66
0.64
0.58
0.82
0.67
0.29
0.24
0.21
0.60
0.57
0.73
0.74
0.13
0.59
0.32
0.22
0.20
0.68
0.74
0.68
0.14
0.24
0.26
0.53
0.60
0.54
0.47
0.78
0.29
0.74
0.64
0.71
0.64
0.59
0.51
0.74
0.11
0.73
0.74
0.73
0.23
0.11
0.74
0.11
0.11
0.25
0.73
0.81
0.45
0.71
0.79
0.73
0.65
0.59
0.68
0.69
0.67
0.60
0.61
0.12
0.68
0.70
0.33
0.15
0.36
0.76
0.12
0.71
0.61
0.12
0.44
0.44
0.39
0.68
0.66
0.61
0.53
0.79
0.71
0.15
0.14
0.31
0.54
0.61
0.70
0.76
0.16
0.52
0.16
0.39
0.18
0.62
0.73
0.70
0.25
0.27
0.50
0.65
0.64
0.43
0.62
0.77
0.20
0.33
0.44
0.13
0.10
0.76
0.67
0.75
0.49
0.47
0.21
0.74
0.12
0.69
0.24
0.74
0.75
0.26
0.34
0.71
0.18
0.43
0.72
0.84
0.45
0.73
0.83
0.61
0.67
0.59
0.66
0.73
0.63
0.65
0.55
0.33
0.65
0.69
0.38
0.11
0.45
0.76
0.11
0.69
0.61
0.45
0.27
0.52
0.17
0.69
0.64
0.38
0.54
0.74
0.73
0.51
0.11
0.18
0.54
0.46
0.63
0.69
0.76
0.15
0.24
0.30
0.55
0.12
0.64
0.71
0.73
0.29
0.28
0.61
0.66
0.68
0.38
0.70
0.51
0.79
0.11
0.21
0.41
0.11
0.71
0.56
0.76
0.50
0.17
0.72
0.10
0.71
0.19
0.72
0.74
0.23
0.39
0.66
0.11
0.51
0.16
0.13
0.55
0.67
0.85
0.39
0.71
0.86
0.27
0.62
0.64
0.64
0.73
0.56
0.60
0.52
0.54
0.60
0.71
0.15
0.37
0.75
0.69
0.59
0.45
0.38
0.59
0.64
0.64
0.19
0.54
0.70
0.74
0.62
0.13
0.44
0.65
0.59
0.60
0.74
0.78
0.16
0.11
0.18
0.18
0.51
0.62
0.23
0.62
0.67
0.75
0.25
0.53
0.72
0.64
0.40
0.71
0.64
0.79
0.34
0.67
0.26
0.15
0.75
0.43
0.11
0.70
0.11
0.70
0.49
0.64
0.72
0.30
0.16
0.57
0.38
0.64
0.67
0.69
0.84
0.23
0.71
0.86
0.61
0.66
0.65
0.71
0.48
0.56
0.16
0.71
0.61
0.60
0.53
0.71
0.66
0.45
0.51
0.34
0.54
0.57
0.68
0.53
0.59
0.74
0.63
0.11
0.62
0.52
0.65
0.68
0.58
0.75
0.78
0.13
0.14
0.22
0.49
0.55
0.59
0.45
0.47
0.60
0.74
0.16
0.39
0.72
0.56
0.71
0.63
0.79
0.15
0.51
0.68
0.18
0.75
0.27
0.71
0.26
0.71
0.40
0.62
0.10
0.39
0.29
0.51
0.61
0.71
0.72
0.83
0.66
0.87
0.68
0.65
0.37
0.68
0.47
0.56
0.72
0.55
0.60
0.61
0.72
0.53
0.34
0.45
0.51
0.29
0.51
0.47
0.73
0.50
0.52
0.75
0.14
0.58
0.24
0.74
0.64
0.63
0.69
0.49
0.73
0.74
0.11
0.34
0.15
0.27
0.63
0.40
0.61
0.56
0.73
0.13
0.39
0.11
0.63
0.55
0.67
0.58
0.77
0.31
0.60
0.69
0.15
0.20
0.74
0.13
0.70
0.31
0.75
0.20
0.42
0.50
0.29
0.48
0.23
0.65
0.63
0.72
0.75
0.24
0.84
0.23
0.48
0.89
0.64
0.70
0.63
0.46
0.55
0.74
0.31
0.34
0.57
0.48
0.67
0.21
0.64
0.52
0.26
0.44
0.37
0.76
0.49
0.36
0.74
0.23
0.59
0.42
0.74
0.15
0.68
0.47
0.67
0.38
0.68
0.69
0.23
0.43
0.16
0.71
0.36
0.13
0.71
0.39
0.70
0.54
0.18
0.63
0.56
0.64
0.67
0.73
0.49
0.67
0.66
0.13
0.48
0.72
0.38
0.35
0.70
0.19
0.33
0.74
0.28
0.54
0.45
0.43
0.55
0.21
0.70
0.70
0.72
0.75
0.22
0.83
0.39
0.29
0.88
0.14
0.35
0.70
0.36
0.49
0.14
0.50
0.73
0.43
0.36
0.27
0.22
0.54
0.57
0.50
0.11
0.23
0.66
0.20
0.81
0.34
0.74
0.52
0.66
0.58
0.72
0.72
0.17
0.67
0.58
0.58
0.57
0.39
0.47
0.46
0.41
0.24
0.31
0.73
0.36
0.68
0.74
0.19
0.68
0.52
0.25
0.72
0.56
0.59
0.68
0.68
0.58
0.62
0.61
0.55
0.72
0.53
0.54
0.71
0.12
0.67
0.41
0.54
0.41
0.37
0.61
0.21
0.69
0.17
0.73
0.30
0.72
0.71
0.84
0.55
0.27
0.86
0.22
0.75
0.28
0.22
0.73
0.55
0.22
0.34
0.53
0.62
0.51
0.58
0.32
0.65
0.13
0.81
0.32
0.17
0.71
0.67
0.67
0.67
0.55
0.73
0.65
0.66
0.49
0.51
0.10
0.45
0.55
0.67
0.44
0.27
0.73
0.21
0.70
0.73
0.65
0.49
0.36
0.74
0.52
0.59
0.65
0.62
0.64
0.46
0.59
0.26
0.62
0.66
0.18
0.29
0.54
0.68
0.58
0.47
0.25
0.24
0.29
0.65
0.74
0.74
0.14
0.51
0.70
0.70
0.84
0.53
0.13
0.84
0.15
0.73
0.11
0.12
0.69
0.66
0.33
0.62
0.66
0.56
0.60
0.22
0.65
0.80
0.34
0.24
0.68
0.70
0.70
0.53
0.53
0.73
0.59
0.69
0.34
0.54
0.34
0.41
0.71
0.39
0.27
0.71
0.15
0.72
0.69
0.11
0.65
0.50
0.38
0.75
0.42
0.58
0.61
0.54
0.66
0.32
0.29
0.70
0.15
0.47
0.66
0.35
0.32
0.40
0.28
0.39
0.47
0.19
0.16
0.48
0.62
0.76
0.76
0.26
0.54
0.68
0.71
0.84
0.59
0.11
0.81
0.70
0.44
0.63
0.62
0.51
0.52
0.63
0.56
0.52
0.42
0.15
0.58
0.78
0.30
0.19
0.67
0.72
0.68
0.38
0.59
0.75
0.51
0.72
0.15
0.61
0.22
0.18
0.74
0.42
0.38
0.71
0.19
0.75
0.69
0.25
0.51
0.44
0.52
0.48
0.74
0.33
0.53
0.59
0.68
0.31
0.48
0.74
0.27
0.50
0.64
0.23
0.46
0.19
0.12
0.49
0.64
0.18
0.20
0.57
0.60
0.75
0.79
0.45
0.57
0.63
0.68
0.83
0.55
0.11
0.19
0.79
0.65
0.51
0.54
0.53
0.21
0.51
0.66
0.13
0.45
0.44
0.46
0.36
0.16
0.20
0.24
0.25
0.49
0.76
0.12
0.16
0.25
0.56
0.69
0.70
0.51
0.48
0.54
0.79
0.50
0.77
0.12
0.62
0.29
0.73
0.44
0.47
0.66
0.73
0.72
0.58
0.33
0.40
0.52
0.47
0.72
0.19
0.42
0.55
0.68
0.25
0.41
0.73
0.37
0.62
0.63
0.36
0.49
0.18
0.21
0.61
0.73
0.11
0.16
0.39
0.23
0.60
0.57
0.12
0.11
0.76
0.81
0.63
0.63
0.53
0.55
0.84
0.38
0.12
0.35
0.17
0.77
0.36
0.57
0.35
0.25
0.55
0.59
0.26
0.55
0.59
0.20
0.60
0.45
0.44
0.30
0.13
0.15
0.45
0.12
0.73
0.30
0.23
0.68
0.71
0.64
0.27
0.26
0.80
0.37
0.83
0.23
0.62
0.12
0.40
0.69
0.41
0.39
0.67
0.75
0.73
0.67
0.36
0.30
0.14
0.52
0.26
0.75
0.13
0.31
0.46
0.22
0.35
0.67
0.32
0.29
0.70
0.48
0.67
0.64
0.23
0.30
0.14
0.41
0.27
0.64
0.75
0.18
0.19
0.57
0.25
0.55
0.51
0.23
0.73
0.82
0.65
0.63
0.52
0.25
0.84
0.17
0.20
0.56
0.19
0.75
0.27
0.65
0.32
0.26
0.52
0.67
0.57
0.42
0.30
0.63
0.43
0.38
0.39
0.10
0.51
0.21
0.34
0.16
0.71
0.14
0.17
0.72
0.11
0.69
0.69
0.19
0.24
0.79
0.23
0.83
0.10
0.66
0.18
0.39
0.33
0.68
0.22
0.25
0.64
0.78
0.72
0.53
0.11
0.38
0.47
0.37
0.46
0.17
0.75
0.42
0.41
0.53
0.18
0.29
0.67
0.18
0.26
0.66
0.48
0.69
0.63
0.10
0.17
0.37
0.46
0.68
0.67
0.16
0.14
0.70
0.58
0.23
0.47
0.31
0.30
0.64
0.81
0.63
0.62
0.54
0.18
0.82
0.23
0.60
0.23
0.64
0.15
0.41
0.55
0.12
0.17
0.68
0.13
0.23
0.52
0.68
0.50
0.37
0.62
0.33
0.27
0.36
[truncated: 17,856,896 more chars]
