# Supplementary material for: Xenon plasma focused ion beam lamella fabrication on high-pressure frozen specimens for structural cell biology
Source: Nat Commun. 2025 Mar 7;16:2286. doi: 10.1038/s41467-025-57493-3 (PMC11889171; doi:10.1038/s41467-025-57493-3)
Supplement: Supplementary file 10 — Source data [file 41467_2025_57493_MOESM10_ESM.zip › Source data/fig3f_suppfig9_backside_bfactors/backside_1to2um_rev2.txt]

NrParticles Ln(NrParticles) Resolution(A) 1/Resolution^2 PostProcessBfactor
        400           5.991         15.76         0.0040              -0.00
        800           6.685         11.20         0.0080             417.31
       1600           7.378          9.67         0.0107             202.81
       3200           8.071          7.88         0.0161             127.57
       6400           8.764          6.76         0.0219             120.46
       8655           9.066          6.17         0.0263             121.40
