# Supplementary material for: Xenon plasma focused ion beam lamella fabrication on high-pressure frozen specimens for structural cell biology
Source: Nat Commun. 2025 Mar 7;16:2286. doi: 10.1038/s41467-025-57493-3 (PMC11889171; doi:10.1038/s41467-025-57493-3)
Supplement: Supplementary file 10 — Source data [file 41467_2025_57493_MOESM10_ESM.zip › Source data/fig3f_suppfig9_backside_bfactors/backside_1to2um_rev3.txt]

NrParticles Ln(NrParticles) Resolution(A) 1/Resolution^2 PostProcessBfactor
        400           5.991         15.76         0.0040              53.78
        800           6.685         11.50         0.0076             261.11
       1600           7.378          9.67         0.0107             128.59
       3200           8.071          7.60         0.0173             130.63
       6400           8.764          6.76         0.0219             121.04
       8655           9.066          6.17         0.0263             140.05
