# Supplementary material for: Xenon plasma focused ion beam lamella fabrication on high-pressure frozen specimens for structural cell biology
Source: Nat Commun. 2025 Mar 7;16:2286. doi: 10.1038/s41467-025-57493-3 (PMC11889171; doi:10.1038/s41467-025-57493-3)
Supplement: Supplementary file 10 — Source data [file 41467_2025_57493_MOESM10_ESM.zip › Source data/fig3f_suppfig9_backside_bfactors/backside_3to4um_rev3.txt]

NrParticles Ln(NrParticles) Resolution(A) 1/Resolution^2 PostProcessBfactor
        400           5.991         15.76         0.0040            1597.41
        800           6.685         14.19         0.0050             736.73
       1600           7.378         10.13         0.0097             172.90
       3200           8.071          8.03         0.0155             138.05
       6400           8.764          6.86         0.0212             127.06
       7623           8.939          6.65         0.0226             139.72
