# Supplementary material for: Xenon plasma focused ion beam lamella fabrication on high-pressure frozen specimens for structural cell biology
Source: Nat Commun. 2025 Mar 7;16:2286. doi: 10.1038/s41467-025-57493-3 (PMC11889171; doi:10.1038/s41467-025-57493-3)
Supplement: Supplementary file 10 — Source data [file 41467_2025_57493_MOESM10_ESM.zip › Source data/fig3f_suppfig9_backside_bfactors/backside_4to5um_rev2.txt]

NrParticles Ln(NrParticles) Resolution(A) 1/Resolution^2 PostProcessBfactor
        400           5.991         14.68         0.0046            -155.93
        800           6.685         11.82         0.0072             201.68
       1600           7.378          9.67         0.0107             212.79
       3200           8.071          7.88         0.0161             151.81
       6400           8.764          6.86         0.0212             132.82
       7146           8.874          6.76         0.0219             111.93
