# Supplementary material for: Xenon plasma focused ion beam lamella fabrication on high-pressure frozen specimens for structural cell biology
Source: Nat Commun. 2025 Mar 7;16:2286. doi: 10.1038/s41467-025-57493-3 (PMC11889171; doi:10.1038/s41467-025-57493-3)
Supplement: Supplementary file 10 — Source data [file 41467_2025_57493_MOESM10_ESM.zip › Source data/fig3f_suppfig9_backside_bfactors/backside_2to3um_rev3.txt]

NrParticles Ln(NrParticles) Resolution(A) 1/Resolution^2 PostProcessBfactor
        400           5.991         15.76         0.0040             806.03
        800           6.685         11.82         0.0072             314.61
       1600           7.378          9.67         0.0107             254.24
       3200           8.071          8.03         0.0155             113.89
       6400           8.764          6.86         0.0212             124.54
       6941           8.845          6.76         0.0219             113.47
