# Supplementary material for: Xenon plasma focused ion beam lamella fabrication on high-pressure frozen specimens for structural cell biology
Source: Nat Commun. 2025 Mar 7;16:2286. doi: 10.1038/s41467-025-57493-3 (PMC11889171; doi:10.1038/s41467-025-57493-3)
Supplement: Supplementary file 10 — Source data [file 41467_2025_57493_MOESM10_ESM.zip › Source data/fig3f_suppfig9_backside_bfactors/backside_2to3um_rev1.txt]

NrParticles Ln(NrParticles) Resolution(A) 1/Resolution^2 PostProcessBfactor
        400           5.991         14.68         0.0046            1185.88
        800           6.685         11.50         0.0076             731.05
       1600           7.378          9.67         0.0107             232.37
       3200           8.071          8.03         0.0155             154.37
       6400           8.764          6.76         0.0219             123.79
       6941           8.845          6.76         0.0219             109.88
