# Supplementary material for: Xenon plasma focused ion beam lamella fabrication on high-pressure frozen specimens for structural cell biology
Source: Nat Commun. 2025 Mar 7;16:2286. doi: 10.1038/s41467-025-57493-3 (PMC11889171; doi:10.1038/s41467-025-57493-3)
Supplement: Supplementary file 10 — Source data [file 41467_2025_57493_MOESM10_ESM.zip › Source data/supp6_fsc/FSC_sourcedata.star]

data_

loop_
_wrpResolution #1
_wrpFSCUnmasked #2
_wrpFSCRandomized #3
_wrpFSCCorrected #4
_wrpFSCMasked #5
  Infinity             1              1           1           1
     600.4     0.9998747      0.9999996   0.9999997   0.9999997
     300.2     0.9998722      0.9999986   0.9999986   0.9999986
  200.1333     0.9997839      0.9999939   0.9999943   0.9999943
     150.1     0.9992401      0.9999707   0.9999729   0.9999729
    120.08     0.9989887      0.9999542    0.999956    0.999956
  100.0667     0.9988486      0.9999186   0.9999192   0.9999192
  85.77142     0.9983481      0.9998605   0.9998583   0.9998583
     75.05     0.9976943      0.9998217   0.9998203   0.9998203
  66.71111     0.9968917      0.9997351   0.9997364   0.9997364
     60.04     0.9958053      0.9995994   0.9996054   0.9996054
  54.58181      0.994173      0.9995329   0.9995341   0.9995341
  50.03333     0.9943865       0.999503   0.9995053   0.9995053
  46.18461     0.9951099      0.9995092   0.9995165   0.9995165
  42.88571     0.9941632      0.9994963   0.9994933   0.9994933
  40.02666     0.9920906      0.9993636   0.9993356   0.9993356
    37.525     0.9911482      0.9992394   0.9992216   0.9992216
  35.31765     0.9895552      0.9991555   0.9991801   0.9991801
  33.35555     0.9864483      0.9990484   0.9990856   0.9990856
      31.6     0.9849432      0.9990354    0.999029    0.999029
     30.02     0.9806767      0.9989685    0.998927    0.998927
  28.59048     0.9748604      0.9987507   0.9987137   0.9987137
  27.29091     0.9685078      0.9984776   0.9984546   0.9984546
  26.10435     0.9642934      0.9982516   0.9982372   0.9982372
  25.01666     0.9623518       0.998129   0.9981624   0.9981624
    24.016     0.9602628      0.9979337   0.9979905   0.9979905
  23.09231     0.9575056      0.9975101   0.9974974   0.9974974
  22.23704     0.9498452      0.9969865   0.9969351   0.9969351
  21.44286     0.9388237      0.9962772   0.9962479   0.9962479
  20.70345     0.9301087      0.9951662   0.9951059   0.9951059
  20.01333     0.9305842      0.9943002   0.9942538   0.9942538
  19.36774     0.9341329      0.9938556   0.9938659   0.9938659
   18.7625     0.9306847      0.9930923   0.9931113   0.9931113
  18.19394     0.9175168      0.9916141   0.9915535   0.9915535
  17.65882     0.9018238      0.9899568   0.9897599   0.9897599
  17.15429     0.8902314      0.9886407   0.9883662   0.9883662
  16.67778     0.8890836      0.9874308   0.9872516   0.9872516
  16.22703     0.8828312      0.9858519   0.9857671   0.9857671
      15.8     0.8696523      0.9838775   0.9836981   0.9836981
  15.39487     0.8471791      0.9819883   0.9815885   0.9815885
     15.01     0.8428102      0.9807229   0.9803383   0.9803383
   14.6439     0.8553153      0.9794636   0.9791055   0.9791055
  14.29524     0.8542789      0.9778589   0.9773092   0.9773092
  13.96279     0.8393633      0.9761075    0.975702    0.975702
  13.64545     0.8158512      0.9748991   0.9749815   0.9749815
  13.34222     0.8037089      0.9740996   0.9742129   0.9742129
  13.05217      0.812885      0.9731185   0.9736108   0.9736108
  12.77447     0.8224983      0.9700954   0.9733691   0.9733691
  12.50833     0.8086433      0.9584597   0.9723677   0.9723677
  12.25306     0.7853012      0.9157272   0.9705862   0.9705862
    12.008     0.7734078      0.7580404   0.9690028   0.9690028
  11.77255     0.7703987      0.4368663   0.9427669   0.9677701
  11.54615     0.7678211      0.3172612   0.9508039   0.9664119
   11.3283     0.7629021      0.2588096   0.9521103   0.9645047
  11.11852     0.7509383      0.2039539   0.9517929   0.9616249
  10.91636     0.7253941      0.1741514   0.9489691   0.9578562
  10.72143     0.6972067      0.1443144   0.9456351   0.9534808
  10.53333     0.6844727      0.1204543   0.9420594   0.9490386
  10.35172      0.668601      0.1204134   0.9384787   0.9458867
  10.17627     0.6488839      0.1100398   0.9376107    0.944476
  10.00667     0.6530267     0.08029868   0.9379974   0.9429761
  9.842623     0.6593447     0.07249276   0.9333429    0.938175
   9.68387      0.604017     0.07963815   0.9239413   0.9299985
  9.530158     0.5446063       0.072285    0.915477   0.9215868
  9.381249     0.5619965     0.06245641   0.9102004    0.915809
  9.236922     0.5668674     0.06669344   0.9039537   0.9103593
   9.09697     0.5328393     0.06601911   0.8971195   0.9039116
  8.961193     0.5152559     0.04288542    0.893382   0.8979543
  8.829412     0.5076815     0.02928135   0.8882145   0.8914878
  8.701448     0.4870496     0.03618874   0.8799505   0.8842949
  8.577143     0.4661985       0.031673   0.8736339   0.8776363
  8.456338     0.4622372     0.02034195   0.8713407   0.8739579
  8.338888     0.4582302      0.0223737   0.8692362   0.8721619
  8.224657     0.4344635      0.0269936   0.8629353   0.8666351
  8.113513     0.4108236     0.02845503    0.854473    0.858614
  8.005333     0.4122825     0.01841593   0.8488399   0.8516237
       7.9     0.4050484    0.001717967   0.8452602    0.845526
  7.797402     0.3834503    0.003618705    0.838904    0.839487
  7.697435     0.3854644     0.01154269   0.8344103   0.8363216
  7.599999     0.3799298    0.007279381   0.8309316   0.8321623
     7.505      0.357857  -0.0002407427   0.8238302   0.8237878
  7.412345     0.3452893    0.002081479   0.8133624   0.8137509
  7.321951     0.3341081     0.01448459   0.8020814   0.8049482
  7.233735     0.3316242     0.01883139   0.7944828    0.798353
  7.147619     0.3196241    0.008815124   0.7898619   0.7917143
  7.063529     0.3041666    0.005377703    0.784536   0.7856947
  6.981395     0.3079531    0.002997193   0.7798918   0.7805516
  6.901149     0.2983221   -0.003600842   0.7704237    0.769597
  6.822727     0.2693263    0.001031304    0.753276   0.7535304
  6.746067       0.26043     0.01856991   0.7329955   0.7379538
  6.671111     0.2541741     0.03243859   0.7145144   0.7237751
  6.597802     0.2448407     0.03404498   0.7024421   0.7125725
  6.526086     0.2260812     0.02244702   0.6945308   0.7013877
  6.455914     0.2194821    0.007132532   0.6876107   0.6898388
  6.387234     0.2165097    0.008254183    0.680155    0.682795
      6.32     0.2118432     0.01857996   0.6731427   0.6792157
  6.254166     0.2084091     0.01681335   0.6662416   0.6718532
   6.18969     0.1994336    0.009763216   0.6576461   0.6609886
   6.12653     0.1843668     0.01078904   0.6482126    0.652008
  6.064646     0.1843397     0.01191345   0.6420915   0.6463555
     6.004     0.1808133    0.008717831   0.6425105   0.6456271
  5.944554     0.1778601    0.003664965   0.6463568   0.6476529
  5.886274     0.1742048  -1.901051E-05   0.6444766   0.6444698
  5.829126     0.1606519   0.0002111348   0.6333532   0.6334307
  5.773077     0.1528983   -0.001555081   0.6209278   0.6203383
  5.718095     0.1499368   -0.004776946   0.6131698   0.6113219
  5.664151     0.1473863   0.0008956775   0.6058401   0.6061932
  5.611215     0.1417557    0.003114572   0.6013262   0.6025679
  5.559259     0.1359832   -0.005648671   0.6030879   0.6008458
  5.508256     0.1355022    -0.01344258   0.6024169   0.5970724
  5.458181     0.1308279   -0.007092387   0.5901488   0.5872419
  5.409009     0.1265061    0.004857214   0.5746495   0.5767155
  5.360714     0.1181622     0.01191327   0.5619302    0.567149
  5.313274      0.112124      0.0135088   0.5476454   0.5537562
  5.266666     0.1061889    0.009065729   0.5363796   0.5405827
  5.220869     0.1011663    0.002417664    0.530879   0.5320131
  5.175862     0.0970313    0.001854382   0.5210385   0.5219267
  5.131624    0.09577382    0.003581492   0.5067148   0.5084815
  5.088135    0.09168223   -0.001425506   0.4966379   0.4959203
  5.045378    0.08640498   -0.004746879   0.4881938   0.4857644
  5.003333    0.07743845   -0.005316272   0.4819602   0.4792062
  4.961983    0.07949387   -0.009196947    0.475478    0.470654
  4.921311    0.07424232    -0.01169408   0.4633833   0.4571081
    4.8813    0.06849947    -0.01062601   0.4478431   0.4419759
  4.841935      0.063962   -0.007645668   0.4378519    0.433554
    4.8032    0.06313941   -0.000932966   0.4269604   0.4264258
  4.765079    0.06306472      0.0039097   0.4144431   0.4167325
  4.727559    0.05809133    0.004553645   0.4050729    0.407782
  4.690625    0.05765221    0.001537296   0.3957083   0.3966373
  4.654263     0.0501675   -0.001074956   0.3780207   0.3773521
  4.618461    0.05070956    0.003026021   0.3559236   0.3578726
  4.583206    0.04399242    0.007432271   0.3436203   0.3484987
  4.548485     0.0433291    0.008086054   0.3415394   0.3468638
  4.514286    0.04477519    0.008792747   0.3332386   0.3391013
  4.480597    0.03873806     0.00397893   0.3206233   0.3233265
  4.447407     0.0385445   -0.003896808   0.3128982   0.3102207
  4.414706    0.03637475   -0.005211862   0.3062609   0.3026452
  4.382482    0.03657898   -0.002569708    0.293142   0.2913256
  4.350724    0.02771636    0.001575457   0.2769393   0.2780784
  4.319424    0.02355201    0.006225239   0.2655022   0.2700746
  4.288571    0.01817121    0.006262324   0.2554125   0.2600754
  4.258156    0.01536556     0.00412311   0.2404395   0.2435713
  4.228169     0.0170421   -0.001677043   0.2307841   0.2294941
  4.198601    0.01619327   -0.004591504   0.2237002   0.2201358
  4.169444    0.01264651    0.001747163   0.2064892   0.2078755
  4.140689    0.01260042    0.004370503   0.1921064   0.1956372
  4.112329    0.01291277  -0.0004053894   0.1868059   0.1864763
  4.084353    0.01133309   -0.002928533   0.1792005   0.1767967
  4.056756    0.01151622   -0.004720251   0.1723476   0.1684408
   4.02953     0.0109931   -0.007175109    0.167493   0.1615197
  4.002666     0.0108702   -0.006122647   0.1562191    0.151053
  3.976159   0.009354677   -0.002341958   0.1416301   0.1396198
      3.95   0.007731707   0.0008944207   0.1319125    0.132689
  3.924183   0.007720835    0.002584239   0.1210973   0.1233686
  3.898701    0.01110207   0.0008078894   0.1031177   0.1038423
  3.873548   0.004346219   -0.004810859  0.07753838  0.07310054
  3.848718  -0.002194848   -0.007770166   0.0450576  0.03763754
  3.824203  -0.001702697   -0.003126932   0.0177104  0.01463885
