# Supplementary material for: Xenon plasma focused ion beam lamella fabrication on high-pressure frozen specimens for structural cell biology
Source: Nat Commun. 2025 Mar 7;16:2286. doi: 10.1038/s41467-025-57493-3 (PMC11889171; doi:10.1038/s41467-025-57493-3)
Supplement: Supplementary file 10 — Source data [file 41467_2025_57493_MOESM10_ESM.zip › Source data/fig4f_30nm_bfactors/bfactor_comp_all_rev3.txt]

NrParticles Ln(NrParticles) Resolution(A) 1/Resolution^2 PostProcessBfactor
        400           5.991         14.68         0.0046              -0.00
        800           6.685         10.64         0.0088              -0.00
       1600           7.378          9.46         0.0112              -0.00
       3200           8.071          7.47         0.0179              -0.00
       6400           8.764          6.86         0.0212              -0.00
      10000           9.210          5.75         0.0302              -0.00
