# Supplementary material for: Xenon plasma focused ion beam lamella fabrication on high-pressure frozen specimens for structural cell biology
Source: Nat Commun. 2025 Mar 7;16:2286. doi: 10.1038/s41467-025-57493-3 (PMC11889171; doi:10.1038/s41467-025-57493-3)
Supplement: Supplementary file 10 — Source data [file 41467_2025_57493_MOESM10_ESM.zip › Source data/fig4f_30nm_bfactors/bfactor_comp_lt30nm_rev2.txt]

NrParticles Ln(NrParticles) Resolution(A) 1/Resolution^2 PostProcessBfactor
        400           5.991         15.76         0.0040              -0.00
        800           6.685         13.73         0.0053              -0.00
       1600           7.378         10.38         0.0093              -0.00
       3200           8.071          8.87         0.0127              -0.00
       6400           8.764          7.21         0.0192              -0.00
      10000           9.210          6.76         0.0219              -0.00
